# Supplementary material for: Brain transcriptomics highlight abundant gene expression and splicing alterations in non-neuronal cells in aFTLD-U
Source: Acta Neuropathol. 2025 Aug 10;150(1):17. doi: 10.1007/s00401-025-02919-x (PMC12336083; doi:10.1007/s00401-025-02919-x)
Supplement: Supplementary file 2 — Supplementary file2 (XLSX 2079 KB) [file 401_2025_2919_MOESM2_ESM.xlsx]

## Sheet: Supplementary Table 1
Supplementary Table 1. Study cohort
Discovery	aFTLD-U	Controls
Total N	21	20
Females (N, %)	4 (19.04%)	13 (65%)
Age of death (mean±SD)	49.19±8.87	82.35±15.50
RIN (mean±SD)	9.23±0.64	9.08±0.74
Validation	aFTLD-U	Controls
Total N	11	8
Females (N, %)	3 (27.27%)	3 (37.5%)
Age of death (mean±SD)	50.27±8.82	82.25±7.32
RIN (mean±SD)	7.18±0.76	7.46±1.02
Replication	aFTLD-U	Controls
Total N	11	10
Females (N, %)	2 (18.18%)	6 (60%)
Age of death (mean±SD)	53.54±9.82	72.5±11.07
RIN (mean±SD)	7.19±1.24	7.7±1.19
MBP staining	aFTLD-U	Controls	TDP
Total N	9	7	9
Females (N, %)	5 (55.55%)	5 (71.42%)	5 (55.55%)
Age of death (mean±SD)	47.88±8.13	56.14±11.7	56.66±4.94
Brain wt. (mean)	1071	1404	1183

## Sheet: Supplementary Table 2
Supplementary Table 2. Primers for qPCR
GLI1 (Fw)	TCAGGGAGGAAAGCAGACTGA
GLI1 (Rv)	GGTCACTGCTGCAGGATGACT
MBP_SkippedE7 (Fw)	TCGCAGGGAAAGGGGGCCG
MBP_SkippedE7 (Rv)	ACCGTTTTCTGTTTTCATGTTCTCA
MBP_E7inclusion (Fw)	GGAAAGGGGAGAGGACTGT
MBP_E7inclusion (Rv)	ACTATCTCTTCCTCCCAGCTTA
CLDND1_SkippedE2 (Fw)	ATGGGCGAGCAGTCTGAA
CLDND1_SkippedE2 (Rv)	CATTCAGACTGCTCCAGGATG
CLDND1_E2inclusion (Fw)	GGTCTGAGCTAGAGGGTGAA
CLDND1_E2inclusion (Rv)	CATTCAGACTGCTCCAGGATG
RPLP0 (Fw)	TCTACAACCCTGAAGTGCTTGAT
RPLP0 (Rv)	CAATCTGCAGACAGACACTGG
UBE2DE (Fw)	CAGTCCCTATCAGGGTGGAGT
UBE2DE (Rv)	AAGGGGTAATCTGTTGGGAAATG

## Sheet: Supplementary Table 3
Supplementary Table 3. Significant DEGs without adjustment for cell type proportions
ensembl_gene_id	log2FoldChange	P.value	Adjusted P-value	ENTREZID	gene_biotype	chromosome_name	hgnc_symbol
ENSG00000168079	0.11291	0.000999301	0.00999246	286133	protein_coding	8	SCARA5
ENSG00000106809	0.126825	1.96e-05	0.000719024	4969	protein_coding	9	OGN
ENSG00000177575	0.16356	0.00124601	0.0115451	9332	protein_coding	12	CD163
ENSG00000188488	0.175698	0.00799754	0.0393598	5104	protein_coding	14	SERPINA5
ENSG00000163220	0.176748	0.00580587	0.0317746	6280	protein_coding	1	S100A9
ENSG00000108821	0.197605	0.00310633	0.0211923	1277	protein_coding	17	COL1A1
ENSG00000126778	0.207168	0.00390206	0.0246039	6495	protein_coding	14	SIX1
ENSG00000163359	0.208365	0.00183208	0.0147496	1293	protein_coding	2	COL6A3
ENSG00000134817	0.222273	0.00796811	0.0392866	187	protein_coding	11	APLNR
ENSG00000162598	0.222387	0.00324257	0.0218392	127795	protein_coding	1	C1orf87
ENSG00000179344	0.224522	0.00453126	0.0271982	3119	protein_coding	6	HLA-DQB1
ENSG00000176915	0.226648	0.0112618	0.0494763	23141	protein_coding	12	ANKLE2
ENSG00000110048	0.247322	0.00615633	0.0330272	5007	protein_coding	11	OSBP
ENSG00000153187	0.257946	0.0069747	0.0358	3192	protein_coding	1	HNRNPU
ENSG00000089234	0.258581	0.00938485	0.0437268	8315	protein_coding	12	BRAP
ENSG00000182107	0.262356	0.00358978	0.0232499	161291	protein_coding	14	TMEM30B
ENSG00000144810	0.26593	0.00208256	0.0160206	1295	protein_coding	3	COL8A1
ENSG00000263429	0.268369	0.00181282	0.0146711	100289255	protein_coding	17	TMEM238L
ENSG00000198542	0.269674	0.00696397	0.0357654	9358	protein_coding	13	ITGBL1
ENSG00000124491	0.271101	0.00137888	0.0123213	2162	protein_coding	6	F13A1
ENSG00000266412	0.271474	0.00990442	0.0454392	8031	protein_coding	10	NCOA4
ENSG00000143799	0.274295	0.0114095	0.0499537	142	protein_coding	1	PARP1
ENSG00000136709	0.280118	0.00665307	0.0346833	55339	protein_coding	2	WDR33
ENSG00000196735	0.280339	0.00160465	0.0135515	3117	protein_coding	6	HLA-DQA1
ENSG00000090487	0.286142	0.0105792	0.0475677	51324	protein_coding	15	SPG21
ENSG00000125875	0.286374	0.00176771	0.0144241	128637	protein_coding	20	TBC1D20
ENSG00000100099	0.287021	0.00583747	0.0318697	89781	protein_coding	22	HPS4
ENSG00000115677	0.287725	0.00468247	0.0276574	3069	protein_coding	2	HDLBP
ENSG00000114491	0.290471	0.00847229	0.0408003	7372	protein_coding	3	UMPS
ENSG00000120029	0.294078	0.00636543	0.0337151	79591	protein_coding	10	ARMH3
ENSG00000139154	0.294376	0.00793802	0.0391871	121536	protein_coding	12	AEBP2
ENSG00000105186	0.29605	0.00366359	0.0235696	84079	protein_coding	19	ANKRD27
ENSG00000148604	0.296488	0.00861354	0.041281	5995	protein_coding	10	RGR
ENSG00000225972	-4.64091	2.39e-06	0.000167312	100887749	unprocessed_pseudogene	1	MTND1P23
ENSG00000267432	-3.22915	4.06e-06	0.000239997	NA	lncRNA	17	DNAH17-AS1
ENSG00000143858	-2.76109	0.00014563	0.00285356	127833	protein_coding	1	SYT2
ENSG00000226496	-2.70353	6.97e-07	7.38e-05	284835	lncRNA	21	LINC00323
ENSG00000189238	-2.38259	0.000191931	0.00338028	100507206	lncRNA	12	LINC00943
ENSG00000171873	-2.29563	1.71e-06	0.000137913	146	protein_coding	20	ADRA1D
ENSG00000254081	-2.20793	4.77e-05	0.0013272	286186	lncRNA	8	LINC01299
ENSG00000162069	-2.17883	9.12e-05	0.0020405	146439	protein_coding	16	BICDL2
ENSG00000131885	-2.17793	0.000198395	0.00345678	NA	transcribed_unprocessed_pseudogene	17	KRT17P1
ENSG00000172673	-2.1731	7.74e-06	0.000384589	387357	protein_coding	6	THEMIS
ENSG00000185149	-2.13817	0.00104585	0.0102775	4887	protein_coding	4	NPY2R
ENSG00000130368	-2.13154	0.000298502	0.00452284	4142	protein_coding	6	MAS1
ENSG00000086717	-2.12928	5.15e-05	0.00139097	5475	protein_coding	X	PPEF1
ENSG00000167588	-2.11382	2.99e-06	0.000192991	2819	protein_coding	12	GPD1
ENSG00000100362	-2.10204	4.69e-05	0.00131491	5816	protein_coding	22	PVALB
ENSG00000271824	-2.08475	5.46e-06	0.000294855	389332	protein_coding	5	SMIM32
ENSG00000115593	-2.03561	0.00032344	0.00474935	150572	protein_coding	2	SMYD1
ENSG00000156076	-2.02496	0.000210722	0.00360844	11197	protein_coding	12	WIF1
ENSG00000236279	-1.96383	8.4e-07	8.55e-05	154790	protein_coding	7	CLEC2L
ENSG00000139190	-1.91794	2.98e-05	0.000949723	6843	protein_coding	12	VAMP1
ENSG00000274114	-1.90139	2.88e-05	0.000924206	NA	transcribed_unprocessed_pseudogene	17	ALOX15P1
ENSG00000183036	-1.85949	1.27e-06	0.000115653	5121	protein_coding	21	PCP4
ENSG00000136943	-1.83189	9.34e-05	0.0020727	1515	protein_coding	9	CTSV
ENSG00000256193	-1.82268	0.00111879	0.0107959	100862680	lncRNA	12	LINC00507
ENSG00000176076	-1.79966	0.000102041	0.00220687	23630	protein_coding	X	KCNE5
ENSG00000238217	-1.7946	1.01e-08	3.86e-06	101927641	lncRNA	2	LINC01877
ENSG00000167077	-1.77032	4.56e-07	5.38e-05	150365	protein_coding	22	MEI1
ENSG00000278969	-1.76298	4.3e-05	0.0012373	NA	TEC	12
ENSG00000122367	-1.75695	5.56e-05	0.00145492	11155	protein_coding	10	LDB3
ENSG00000122012	-1.73528	0.00236385	0.0175348	22987	protein_coding	5	SV2C
ENSG00000232560	-1.72184	0.00015724	0.00298956	NA	lncRNA	21	LINC01549
ENSG00000248455	-1.70058	1.33e-05	0.000555066	101929544	lncRNA	5	LINC02217
ENSG00000255916	-1.68474	1.8e-06	0.000143128	101928416	lncRNA	12
ENSG00000128564	-1.68345	0.00164351	0.0137887	7425	protein_coding	7	VGF
ENSG00000057593	-1.67354	0.000185573	0.00331059	2155	protein_coding	13	F7
ENSG00000086506	-1.65665	3.57e-05	0.00108114	3049	protein_coding	16	HBQ1
ENSG00000111262	-1.65361	4.38e-05	0.00125374	3736	protein_coding	12	KCNA1
ENSG00000213225	-1.64051	8.29e-05	0.0019245	643276	transcribed_processed_pseudogene	2	NOC2LP1
ENSG00000117152	-1.63994	0.000378558	0.00527363	5999	protein_coding	1	RGS4
ENSG00000278727	-1.61213	0.000509198	0.00648856	NA	lncRNA	13
ENSG00000175426	-1.60514	0.00148285	0.0129309	5122	protein_coding	5	PCSK1
ENSG00000237737	-1.59994	7.01e-05	0.00170744	100189589	lncRNA	2	DCTN1-AS1
ENSG00000124664	-1.59485	5.83e-05	0.00150978	25803	protein_coding	6	SPDEF
ENSG00000179178	-1.58069	0.000317755	0.00469664	128218	protein_coding	1	TMEM125
ENSG00000270112	-1.57828	4.81e-05	0.00132899	105372097	lncRNA	18	ST8SIA5-DT
ENSG00000181773	-1.574	8.41e-05	0.00194308	2827	protein_coding	1	GPR3
ENSG00000141433	-1.56341	0.00215956	0.0164411	116	protein_coding	18	ADCYAP1
ENSG00000277159	-1.56336	3.53e-08	7.82e-06	NA	lncRNA	13
ENSG00000166091	-1.55748	8.52e-05	0.00195796	116173	protein_coding	14	CMTM5
ENSG00000173267	-1.55605	2.83e-05	0.000913453	6623	protein_coding	10	SNCG
ENSG00000167641	-1.55431	0.000219562	0.0037102	94274	protein_coding	19	PPP1R14A
ENSG00000277586	-1.52844	0.000920063	0.00946403	4747	protein_coding	8	NEFL
ENSG00000224982	-1.52104	0.00139843	0.0124309	387890	protein_coding	12	TMEM233
ENSG00000196542	-1.51437	0.000127536	0.00257789	165679	protein_coding	3	SPTSSB
ENSG00000219392	-1.51073	0.000446065	0.00593286	NA	transcribed_unprocessed_pseudogene	6	ZNF602P
ENSG00000163364	-1.50903	0.000402726	0.00553293	375295	lncRNA	2	LINC01116
ENSG00000196415	-1.50689	0.00293429	0.0204147	5657	protein_coding	19	PRTN3
ENSG00000124785	-1.4848	1.27e-05	0.000539246	51299	protein_coding	6	NRN1
ENSG00000272944	-1.48439	7.91e-05	0.00187115	NA	lncRNA	2
ENSG00000104490	-1.47852	8.89e-05	0.00200599	83988	protein_coding	8	NCALD
ENSG00000100285	-1.47623	0.00446364	0.0269446	4744	protein_coding	22	NEFH
ENSG00000257556	-1.47512	2.92e-07	3.81e-05	NA	lncRNA	14	LINC02298
ENSG00000231680	-1.47214	4.3e-05	0.0012373	107984366	lncRNA	11	LINC02723
ENSG00000132639	-1.47069	0.00070751	0.00799303	6616	protein_coding	20	SNAP25
ENSG00000275074	-1.46745	4.9e-06	0.000278954	79873	protein_coding	8	NUDT18
ENSG00000180044	-1.46126	0.000133562	0.00266663	401097	protein_coding	3	C3orf80
ENSG00000140798	-1.45047	0.0004842	0.00631354	94160	protein_coding	16	ABCC12
ENSG00000211448	-1.44961	0.000421919	0.00569622	1734	protein_coding	14	DIO2
ENSG00000215397	-1.44755	7.72e-05	0.00183998	85508	protein_coding	20	SCRT2
ENSG00000138152	-1.4453	0.000663506	0.00767979	118663	protein_coding	10	BTBD16
ENSG00000173868	-1.44505	0.000148485	0.00288427	162466	protein_coding	17	PHOSPHO1
ENSG00000236404	-1.44454	2.58e-06	0.000174677	401491	lncRNA	9	VLDLR-AS1
ENSG00000118298	-1.44331	3.95e-05	0.00116989	23632	protein_coding	1	CA14
ENSG00000152931	-1.43951	0.00133452	0.0120841	25859	lncRNA	5	PART1
ENSG00000206140	-1.43701	5.47e-07	6.12e-05	645426	protein_coding	22	TMEM191C
ENSG00000185615	-1.43636	0.0010122	0.0100821	64714	protein_coding	16	PDIA2
ENSG00000246363	-1.41586	0.00775159	0.0384449	728084	lncRNA	12	LINC02458
ENSG00000157168	-1.41272	0.00147885	0.0129086	3084	protein_coding	8	NRG1
ENSG00000156486	-1.4007	0.000655107	0.00764637	3788	protein_coding	8	KCNS2
ENSG00000237686	-1.39877	0.00207442	0.015983	101929705	lncRNA	6	SCIRT
ENSG00000256008	-1.3953	2.65e-05	0.000885474	NA	lncRNA	12	CABP1-DT
ENSG00000184515	-1.39459	0.000138889	0.00274244	340542	protein_coding	X	BEX5
ENSG00000176194	-1.39455	0.00323935	0.0218258	1149	protein_coding	18	CIDEA
ENSG00000131650	-1.38314	1.59e-05	0.000626428	79412	protein_coding	16	KREMEN2
ENSG00000103316	-1.37694	0.00383189	0.0243193	1428	protein_coding	16	CRYM
ENSG00000006128	-1.37255	0.0091651	0.0430702	6863	protein_coding	7	TAC1
ENSG00000115598	-1.36583	0.000762988	0.00840216	8808	protein_coding	2	IL1RL2
ENSG00000278535	-1.35853	2.93e-07	3.81e-05	79154	protein_coding	17	DHRS11
ENSG00000205634	-1.35495	0.008228	0.0401414	400932	lncRNA	22	LINC00898
ENSG00000104722	-1.34925	0.00298563	0.0206186	4741	protein_coding	8	NEFM
ENSG00000175906	-1.34804	5.95e-06	0.000312905	379	protein_coding	17	ARL4D
ENSG00000267765	-1.34736	0.000822358	0.00879192	NA	lncRNA	17
ENSG00000204644	-1.34687	0.000810433	0.0087106	346171	protein_coding	6	ZFP57
ENSG00000152503	-1.34638	0.000166552	0.00310406	55521	protein_coding	5	TRIM36
ENSG00000234688	-1.3424	5.01e-05	0.00137057	NA	lncRNA	22	CACNG2-DT
ENSG00000168993	-1.335	3.46e-05	0.00105877	10815	protein_coding	4	CPLX1
ENSG00000167880	-1.33198	0.000843335	0.00894995	2125	protein_coding	17	EVPL
ENSG00000168314	-1.33177	0.00134707	0.0121609	4336	protein_coding	3	MOBP
ENSG00000238243	-1.32337	0.00559465	0.0309875	343171	protein_coding	1	OR2W3
ENSG00000165643	-1.31607	7.08e-05	0.00171901	402381	protein_coding	9	SOHLH1
ENSG00000111218	-1.31342	0.00230432	0.0171785	56341	protein_coding	12	PRMT8
ENSG00000174403	-1.31021	0.00880113	0.0419223	NA	lncRNA	20	CRMA
ENSG00000111674	-1.3052	9.11e-05	0.0020405	2026	protein_coding	12	ENO2
ENSG00000120875	-1.30376	0.000914012	0.00942884	1846	protein_coding	8	DUSP4
ENSG00000089169	-1.30291	0.000274102	0.00427709	22895	protein_coding	12	RPH3A
ENSG00000171502	-1.29028	0.000287173	0.00441572	255631	protein_coding	1	COL24A1
ENSG00000172965	-1.28862	2.52e-06	0.000171822	541471	lncRNA	2	MIR4435-2HG
ENSG00000176697	-1.27701	0.00490057	0.0284718	627	protein_coding	11	BDNF
ENSG00000122025	-1.27611	0.000668774	0.00772083	2322	protein_coding	13	FLT3
ENSG00000163618	-1.27493	0.00154252	0.0132009	8618	protein_coding	3	CADPS
ENSG00000141750	-1.27052	0.000299023	0.00452284	342667	protein_coding	17	STAC2
ENSG00000080031	-1.26712	0.00178298	0.0145173	5794	protein_coding	19	PTPRH
ENSG00000133665	-1.26626	0.00497698	0.0287198	84332	protein_coding	10	DYDC2
ENSG00000165704	-1.26564	0.00033941	0.00489958	3251	protein_coding	X	HPRT1
ENSG00000175766	-1.26273	0.000395432	0.00544943	253314	protein_coding	5	EIF4E1B
ENSG00000128285	-1.26224	0.00258327	0.0188045	2847	protein_coding	22	MCHR1
ENSG00000233532	-1.26139	0.00467796	0.0276437	728192	lncRNA	13	LINC00460
ENSG00000105427	-1.26044	2.77e-05	0.0009038	84518	protein_coding	19	CNFN
ENSG00000105419	-1.26009	6.76e-05	0.00166216	56917	protein_coding	19	MEIS3
ENSG00000172348	-1.25817	8.43e-05	0.00194489	10231	protein_coding	6	RCAN2
ENSG00000163032	-1.25267	0.00332644	0.0221627	7447	protein_coding	2	VSNL1
ENSG00000237412	-1.25204	0.00552502	0.0306966	646960	protein_coding	2	PRSS56
ENSG00000172508	-1.2514	0.00154599	0.0132057	57571	protein_coding	11	CARNS1
ENSG00000131398	-1.24819	0.000189801	0.00335265	3748	protein_coding	19	KCNC3
ENSG00000261594	-1.24421	0.00124982	0.0115624	100507050	protein_coding	11	TPBGL
ENSG00000177098	-1.24411	0.000862936	0.00909558	6330	protein_coding	11	SCN4B
ENSG00000152128	-1.24103	6.24e-06	0.000325111	81615	protein_coding	2	TMEM163
ENSG00000270607	-1.23223	0.000216332	0.00366599	NA	lncRNA	11	NAV2-AS6
ENSG00000125814	-1.2297	0.00130489	0.0118918	63908	protein_coding	20	NAPB
ENSG00000104435	-1.22966	0.0022265	0.0168182	11075	protein_coding	8	STMN2
ENSG00000184616	-1.22825	4.92e-05	0.00135308	100101268	protein_coding	7	SPDYE12
ENSG00000157782	-1.22779	0.000169528	0.00313024	9478	protein_coding	12	CABP1
ENSG00000255618	-1.22143	0.000105949	0.00225008	NA	lncRNA	12	LINC02440
ENSG00000279227	-1.21954	0.000210226	0.00360683	NA	TEC	2
ENSG00000278214	-1.21728	8.38e-05	0.00194149	400548	lncRNA	16	LINC02139
ENSG00000272576	-1.21342	0.0010161	0.0101097	NA	lncRNA	4
ENSG00000186417	-1.21233	0.00156806	0.0133284	342035	protein_coding	15	GLDN
ENSG00000205035	-1.20908	0.00195511	0.0153692	440040	transcribed_unprocessed_pseudogene	11	GRM5P1
ENSG00000105711	-1.2085	0.000122087	0.00248739	6324	protein_coding	19	SCN1B
ENSG00000163449	-1.20394	1.72e-05	0.000653705	92691	protein_coding	2	TMEM169
ENSG00000143499	-1.20374	0.000256823	0.00408933	56950	protein_coding	1	SMYD2
ENSG00000187730	-1.19858	0.000207518	0.00357063	2563	protein_coding	1	GABRD
ENSG00000129682	-1.19804	0.000708304	0.00799696	2258	protein_coding	X	FGF13
ENSG00000078328	-1.19795	0.00211602	0.0161885	54715	protein_coding	16	RBFOX1
ENSG00000188064	-1.19126	0.000774293	0.00849657	7477	protein_coding	22	WNT7B
ENSG00000198576	-1.19089	3.67e-05	0.00110342	23237	protein_coding	8	ARC
ENSG00000132872	-1.19075	0.00454829	0.0272518	6860	protein_coding	18	SYT4
ENSG00000197635	-1.18981	0.00081492	0.00874227	1803	protein_coding	2	DPP4
ENSG00000275223	-1.1891	2.8e-05	0.000908695	NA	lncRNA	20
ENSG00000088992	-1.1885	1.46e-06	0.000124568	54997	protein_coding	12	TESC
ENSG00000170049	-1.18691	0.00104342	0.010266	9196	protein_coding	17	KCNAB3
ENSG00000267060	-1.18461	0.000404111	0.00554771	100885848	protein_coding	17	PTGES3L
ENSG00000272121	-1.1843	8.85e-05	0.00200288	NA	lncRNA	3
ENSG00000261604	-1.18121	0.0029808	0.0206104	NA	lncRNA	5
ENSG00000211772	-1.17986	0.000957692	0.00971729	28638	TR_C_gene	7	TRBC2
ENSG00000227799	-1.17849	4.94e-06	0.000280536	NA	processed_pseudogene	2	CDPF1P1
ENSG00000101222	-1.17832	5.39e-05	0.00143028	25876	protein_coding	20	SPEF1
ENSG00000177675	-1.17726	0.000679597	0.00780557	283316	protein_coding	12	CD163L1
ENSG00000175874	-1.17578	0.00288053	0.020182	200407	protein_coding	2	CREG2
ENSG00000225465	-1.17065	0.000843628	0.00894995	NA	lncRNA	22	RFPL1S
ENSG00000275088	-1.16773	0.00138598	0.012369	NA	lncRNA	16
ENSG00000259153	-1.16724	0.000234823	0.00385109	100506411	lncRNA	14	MAP3K9-DT
ENSG00000196972	-1.16487	0.000188907	0.00334345	644596	protein_coding	X	SMIM10L2B
ENSG00000123977	-1.1622	0.00445251	0.0269056	164781	protein_coding	2	DAW1
ENSG00000268182	-1.16174	0.00531558	0.0299978	147670	protein_coding	19	SMIM17
ENSG00000145882	-1.16005	0.000303084	0.0045549	78991	protein_coding	5	PCYOX1L
ENSG00000166922	-1.15902	0.000323229	0.00474935	6447	protein_coding	15	SCG5
ENSG00000278576	-1.15603	0.000149974	0.00290251	NA	lncRNA	14
ENSG00000268996	-1.15107	0.00153886	0.0132009	100289341	lncRNA	9	MAN1B1-DT
ENSG00000188582	-1.15103	0.00456875	0.027258	344838	protein_coding	3	PAQR9
ENSG00000148798	-1.15023	0.00229113	0.0171157	9118	protein_coding	10	INA
ENSG00000267629	-1.14968	0.00140477	0.0124683	NA	lncRNA	19
ENSG00000015592	-1.14905	0.000489572	0.00632976	81551	protein_coding	8	STMN4
ENSG00000248485	-1.14643	0.00474836	0.0279217	654790	protein_coding	1	PCP4L1
ENSG00000141622	-1.1463	0.00030077	0.00453914	494470	protein_coding	18	RNF165
ENSG00000166111	-1.14622	0.00394888	0.024813	55530	protein_coding	12	SVOP
ENSG00000188517	-1.14481	0.00923634	0.0433504	84570	protein_coding	4	COL25A1
ENSG00000082293	-1.1436	0.00428194	0.0261872	1310	protein_coding	6	COL19A1
ENSG00000226490	-1.14297	0.000283129	0.0043874	122455339	protein_coding	8	C8orf90
ENSG00000225978	-1.13686	0.000208466	0.00358006	NA	lncRNA	20	HAR1A
ENSG00000183166	-1.13452	0.000560275	0.00689916	83698	protein_coding	7	CALN1
ENSG00000279090	-1.13383	0.000785153	0.00856266	NA	TEC	11
ENSG00000260328	-1.13352	0.00656957	0.0344101	NA	lncRNA	17
ENSG00000166573	-1.13183	0.000156403	0.00297996	2587	protein_coding	18	GALR1
ENSG00000177432	-1.12647	0.00144565	0.012709	266812	protein_coding	4	NAP1L5
ENSG00000162494	-1.12619	0.00404972	0.0252284	126755	protein_coding	1	LRRC38
ENSG00000132832	-1.12611	0.000149319	0.00289733	NA	lncRNA	20
ENSG00000172382	-1.12464	0.000226025	0.00376967	83886	protein_coding	16	PRSS27
ENSG00000260101	-1.12278	0.00160991	0.0135831	101927402	lncRNA	2	AFTPH-DT
ENSG00000078804	-1.12068	0.00211736	0.0161885	58476	protein_coding	20	TP53INP2
ENSG00000216863	-1.12011	0.00958439	0.0444027	285780	lncRNA	6	LY86-AS1
ENSG00000111863	-1.11972	0.00525676	0.0297595	84830	protein_coding	6	ADTRP
ENSG00000253540	-1.11807	0.00282783	0.0199843	NA	transcribed_unprocessed_pseudogene	3	FAM86HP
ENSG00000101443	-1.115	3.65e-08	7.97e-06	10406	protein_coding	20	WFDC2
ENSG00000167513	-1.11453	3.14e-05	0.000982978	81620	protein_coding	16	CDT1
ENSG00000123999	-1.11405	0.0033527	0.0222368	3623	protein_coding	2	INHA
ENSG00000144152	-1.1136	0.00222967	0.0168248	129804	protein_coding	2	FBLN7
ENSG00000256925	-1.11184	0.000362207	0.00510535	NA	lncRNA	10	ADGRA1-AS1
ENSG00000118402	-1.10999	0.000513341	0.00651342	6785	protein_coding	6	ELOVL4
ENSG00000121769	-1.10931	0.000150034	0.00290251	2170	protein_coding	1	FABP3
ENSG00000255136	-1.10921	0.00119662	0.0112267	NA	lncRNA	11	TPBGL-AS1
ENSG00000107821	-1.10705	0.000147191	0.00286847	81621	protein_coding	10	KAZALD1
ENSG00000145198	-1.10613	1.31e-05	0.000550663	90113	protein_coding	3	VWA5B2
ENSG00000164620	-1.1052	0.00329559	0.0220308	285613	protein_coding	5	RELL2
ENSG00000138311	-1.10435	0.000711697	0.00802012	22891	protein_coding	10	ZNF365
ENSG00000271780	-1.10234	4.68e-05	0.00131491	NA	lncRNA	14
ENSG00000067836	-1.10157	1.65e-07	2.56e-05	79641	protein_coding	16	ROGDI
ENSG00000133083	-1.10007	0.00157883	0.0133838	9201	protein_coding	13	DCLK1
ENSG00000177875	-1.09952	0.00260321	0.0189037	387856	protein_coding	12	CCDC184
ENSG00000132932	-1.09768	0.00121305	0.0113098	51761	protein_coding	13	ATP8A2
ENSG00000142408	-1.09751	0.000412663	0.00561779	59283	protein_coding	19	CACNG8
ENSG00000105695	-1.0971	0.00187023	0.0149294	4099	protein_coding	19	MAG
ENSG00000163046	-1.09652	0.00523204	0.029685	554226	protein_coding	2	ANKRD30BL
ENSG00000158859	-1.09263	0.00160816	0.0135748	9507	protein_coding	1	ADAMTS4
ENSG00000152954	-1.09093	0.00204655	0.0158158	140767	protein_coding	6	NRSN1
ENSG00000165973	-1.09083	0.00435599	0.026519	4745	protein_coding	11	NELL1
ENSG00000258986	-1.09031	0.00018232	0.00327881	388021	protein_coding	14	TMEM179
ENSG00000246985	-1.08883	3.73e-06	0.00022576	144481	lncRNA	12	SOCS2-AS1
ENSG00000164112	-1.08703	0.00584383	0.0318947	132332	protein_coding	4	SMIM43
ENSG00000149269	-1.08576	0.00440821	0.0267461	5058	protein_coding	11	PAK1
ENSG00000138623	-1.08478	0.000225365	0.00376217	8482	protein_coding	15	SEMA7A
ENSG00000077327	-1.08465	0.00395259	0.024813	9576	protein_coding	10	SPAG6
ENSG00000114948	-1.08147	0.00150537	0.0130575	8745	protein_coding	2	ADAM23
ENSG00000002746	-1.0796	0.00226954	0.0169969	23072	protein_coding	7	HECW1
ENSG00000163380	-1.07808	0.000717233	0.00807236	56203	protein_coding	3	LMOD3
ENSG00000168546	-1.07641	0.00142639	0.0126041	2675	protein_coding	8	GFRA2
ENSG00000145920	-1.0761	0.000361628	0.00510121	10814	protein_coding	5	CPLX2
ENSG00000166359	-1.07263	0.000178107	0.00322553	126248	protein_coding	19	WDR88
ENSG00000170027	-1.07242	0.000931256	0.00955724	7532	protein_coding	7	YWHAG
ENSG00000139318	-1.07173	0.00011005	0.00231311	1848	protein_coding	12	DUSP6
ENSG00000101049	-1.07172	0.00172482	0.0141724	10110	protein_coding	20	SGK2
ENSG00000223572	-1.06823	0.000269869	0.00422945	1159	protein_coding	15	CKMT1A
ENSG00000151025	-1.06726	0.00173137	0.0142003	57512	protein_coding	10	GPR158
ENSG00000161281	-1.06436	3.18e-05	0.000996527	1346	protein_coding	19	COX7A1
ENSG00000259823	-1.06401	0.00488181	0.0284083	646627	protein_coding	1	LYPD8
ENSG00000171617	-1.06296	0.0101945	0.0463239	8507	protein_coding	5	ENC1
ENSG00000176490	-1.06272	0.000485804	0.00631354	148252	protein_coding	19	DIRAS1
ENSG00000109670	-1.06259	2.7e-05	0.000890977	55294	protein_coding	4	FBXW7
ENSG00000144550	-1.06063	0.00129369	0.011834	151835	protein_coding	3	CPNE9
ENSG00000110628	-1.0601	0.00183539	0.0147605	5002	protein_coding	11	SLC22A18
ENSG00000274698	-1.05929	0.0014449	0.012709	NA	lncRNA	16
ENSG00000147676	-1.05774	0.0028218	0.0199653	114569	protein_coding	8	MAL2
ENSG00000262585	-1.05664	0.00415757	0.0256596	101928766	lncRNA	17	LINC01979
ENSG00000239911	-1.05617	0.00075574	0.00833609	NA	lncRNA	7	PRKAG2-AS1
ENSG00000160716	-1.05492	0.00612358	0.0329105	1141	protein_coding	1	CHRNB2
ENSG00000151948	-1.05491	0.002044	0.0158029	144423	protein_coding	12	GLT1D1
ENSG00000157470	-1.05486	0.00069981	0.00793552	145773	protein_coding	15	FAM81A
ENSG00000166501	-1.05459	0.00372253	0.023824	5579	protein_coding	16	PRKCB
ENSG00000158560	-1.05337	0.00202542	0.0157202	1780	protein_coding	7	DYNC1I1
ENSG00000165023	-1.05276	0.00168761	0.0140079	54769	protein_coding	9	DIRAS2
ENSG00000231769	-1.05267	0.00196043	0.0153715	NA	lncRNA	6
ENSG00000276809	-1.05218	0.00307566	0.0210311	NA	lncRNA	13
ENSG00000128482	-1.05086	2.98e-05	0.000949723	7732	protein_coding	17	RNF112
ENSG00000243742	-1.05025	0.00622884	0.0332768	113157	transcribed_processed_pseudogene	11	RPLP0P2
ENSG00000235884	-1.04984	0.00448701	0.027014	NA	lncRNA	12	LINC00941
ENSG00000079101	-1.04839	0.0054632	0.0305205	27098	protein_coding	18	CLUL1
ENSG00000273032	-1.04799	0.000242645	0.00391926	26220	lncRNA	22	DGCR5
ENSG00000165125	-1.04479	0.000747581	0.00827881	55503	protein_coding	7	TRPV6
ENSG00000103184	-1.04387	0.00136639	0.0122669	9717	protein_coding	16	SEC14L5
ENSG00000259840	-1.04278	0.000935633	0.00958569	NA	lncRNA	16
ENSG00000277702	-1.04232	0.00356048	0.0231373	NA	unprocessed_pseudogene	1
ENSG00000172794	-1.04122	0.000170072	0.00313384	326624	protein_coding	17	RAB37
ENSG00000224596	-1.0362	0.00178574	0.0145266	283050	lncRNA	10	ZMIZ1-AS1
ENSG00000176840	-1.03572	0.00622142	0.0332614	284424	lncRNA	19	MIR7-3HG
ENSG00000087095	-1.03447	5.36e-05	0.00143028	51701	protein_coding	17	NLK
ENSG00000089199	-1.03373	0.00839101	0.0405505	1114	protein_coding	20	CHGB
ENSG00000260641	-1.03372	0.00194258	0.0153092	NA	lncRNA	4	TSPAN5-DT
ENSG00000184611	-1.03336	0.00762309	0.0380221	90134	protein_coding	2	KCNH7
ENSG00000181649	-1.03203	0.00592152	0.0322109	7262	protein_coding	11	PHLDA2
ENSG00000125850	-1.0307	0.00777727	0.0385509	58495	protein_coding	20	OVOL2
ENSG00000100744	-1.03029	1.41e-08	4.8e-06	51527	protein_coding	14	GSKIP
ENSG00000187135	-1.02918	3.32e-05	0.00102691	342865	protein_coding	19	VSTM2B
ENSG00000196876	-1.02744	0.00218454	0.0165709	6334	protein_coding	12	SCN8A
ENSG00000104140	-1.02682	0.00550555	0.030674	171177	protein_coding	15	RHOV
ENSG00000136883	-1.02544	0.00849438	0.0408522	113220	protein_coding	9	KIF12
ENSG00000260001	-1.02436	0.000607231	0.00726771	100507588	protein_coding	19	TGFBR3L
ENSG00000162188	-1.02373	0.00405351	0.0252345	2785	protein_coding	11	GNG3
ENSG00000168453	-1.02242	0.000178083	0.00322553	55806	protein_coding	8	HR
ENSG00000185518	-1.02224	0.00466205	0.0275952	9899	protein_coding	15	SV2B
ENSG00000158050	-1.02169	0.000625846	0.00741277	1844	protein_coding	2	DUSP2
ENSG00000070159	-1.02059	0.00697092	0.0357908	5774	protein_coding	9	PTPN3
ENSG00000182389	-1.02057	0.00143389	0.0126455	785	protein_coding	2	CACNB4
ENSG00000133169	-1.01946	0.000572525	0.00697811	55859	protein_coding	X	BEX1
ENSG00000172575	-1.01928	0.000898244	0.00934511	10125	protein_coding	15	RASGRP1
ENSG00000130477	-1.01926	0.00174445	0.0142814	23025	protein_coding	19	UNC13A
ENSG00000120341	-1.01913	0.00269959	0.0193372	89866	protein_coding	1	SEC16B
ENSG00000021645	-1.01809	0.0011263	0.010844	9369	protein_coding	14	NRXN3
ENSG00000206172	-1.01804	0.00207648	0.0159919	3039	protein_coding	16	HBA1
ENSG00000204147	-1.01749	0.000377148	0.00526374	653308	protein_coding	10	ASAH2B
ENSG00000178826	-1.01313	0.0058935	0.0321071	135932	protein_coding	7	TMEM139
ENSG00000213190	-1.01288	0.00347065	0.0227848	10962	protein_coding	1	MLLT11
ENSG00000178947	-1.01236	0.000238255	0.0038763	399668	protein_coding	X	SMIM10L2A
ENSG00000077522	-1.01194	0.000179113	0.0032363	88	protein_coding	1	ACTN2
ENSG00000198729	-1.01148	0.000314233	0.00466381	81706	protein_coding	6	PPP1R14C
ENSG00000174442	-1.01021	0.000529815	0.00667211	55055	protein_coding	15	ZWILCH
ENSG00000143153	-1.00983	0.00155613	0.0132667	481	protein_coding	1	ATP1B1
ENSG00000162913	-1.00904	0.00425653	0.0260729	574407	lncRNA	1	OBSCN-AS1
ENSG00000271892	-1.0052	0.00284729	0.0200664	NA	lncRNA	5
ENSG00000185105	-1.00499	0.000222047	0.00373035	255275	protein_coding	17	MYADML2
ENSG00000261671	-1.00171	0.00187594	0.014955	NA	lncRNA	10
ENSG00000172020	-0.999532	0.00698132	0.0358168	2596	protein_coding	3	GAP43
ENSG00000101306	-0.999259	0.00304035	0.0209113	85366	protein_coding	20	MYLK2
ENSG00000185666	-0.998489	0.000592639	0.00714074	8224	protein_coding	22	SYN3
ENSG00000270059	-0.997039	0.000735214	0.00821799	NA	lncRNA	3
ENSG00000164951	-0.996887	0.00153027	0.0131771	54704	protein_coding	8	PDP1
ENSG00000279113	-0.996157	0.00145704	0.012793	NA	TEC	12
ENSG00000225556	-0.995245	0.000175126	0.00318442	100191040	protein_coding	1	C2CD4D
ENSG00000159450	-0.994708	0.00871872	0.0416542	7062	protein_coding	1	TCHH
ENSG00000158008	-0.994662	0.000653966	0.00764062	2134	protein_coding	1	EXTL1
ENSG00000120899	-0.992099	0.000952302	0.00970104	2185	protein_coding	8	PTK2B
ENSG00000183307	-0.99101	0.000660099	0.00765519	27439	protein_coding	22	TMEM121B
ENSG00000102678	-0.990469	0.00212472	0.0162241	2254	protein_coding	13	FGF9
ENSG00000184922	-0.990356	5.48e-05	0.0014432	752	protein_coding	17	FMNL1
ENSG00000174939	-0.990343	0.000241974	0.00391195	253982	protein_coding	16	ASPHD1
ENSG00000145063	-0.989424	0.00413335	0.0255365	285150	lncRNA	2
ENSG00000060982	-0.989312	0.000320084	0.00472181	586	protein_coding	12	BCAT1
ENSG00000158806	-0.989085	0.000754117	0.0083312	10361	protein_coding	8	NPM2
ENSG00000014641	-0.988836	0.00305054	0.020959	4190	protein_coding	2	MDH1
ENSG00000073969	-0.988753	0.00281205	0.0199107	4905	protein_coding	17	NSF
ENSG00000123119	-0.988235	0.00149125	0.0129663	64168	protein_coding	8	NECAB1
ENSG00000092758	-0.988102	0.000585442	0.00708137	1299	protein_coding	20	COL9A3
ENSG00000151917	-0.987092	0.000233723	0.00384795	221336	protein_coding	6	BEND6
ENSG00000068615	-0.98628	0.00218998	0.0165952	65055	protein_coding	2	REEP1
ENSG00000227848	-0.986092	0.00211651	0.0161885	NA	lncRNA	13	SUCLA2-AS1
ENSG00000100483	-0.984712	0.000215383	0.00366029	79609	protein_coding	14	VCPKMT
ENSG00000152214	-0.98462	0.0062268	0.0332758	6014	protein_coding	18	RIT2
ENSG00000186453	-0.983723	0.000299175	0.00452284	653140	protein_coding	2	FAM228A
ENSG00000253771	-0.980855	0.000997411	0.0099847	NA	transcribed_unprocessed_pseudogene	13	TPTE2P1
ENSG00000196482	-0.980066	0.000321122	0.00473082	2104	protein_coding	1	ESRRG
ENSG00000172782	-0.978672	0.00551425	0.0306966	283985	protein_coding	17	FADS6
ENSG00000100341	-0.977173	0.00714492	0.0363924	150379	protein_coding	22	PNPLA5
ENSG00000006432	-0.976356	0.00254474	0.0185844	4293	protein_coding	14	MAP3K9
ENSG00000091664	-0.976031	0.0108261	0.0482506	57084	protein_coding	11	SLC17A6
ENSG00000177181	-0.975865	0.000705611	0.00798668	284716	protein_coding	1	RIMKLA
ENSG00000022355	-0.975658	0.0105619	0.0475073	2554	protein_coding	5	GABRA1
ENSG00000250770	-0.97539	0.0108235	0.0482506	NA	transcribed_unprocessed_pseudogene	12
ENSG00000183783	-0.973742	0.000688407	0.00785643	386617	protein_coding	4	KCTD8
ENSG00000196407	-0.97366	0.000211472	0.00361514	284486	protein_coding	1	THEM5
ENSG00000280254	-0.972893	0.00141493	0.0125337	NA	TEC	17
ENSG00000183837	-0.972601	0.00400407	0.0250136	29944	protein_coding	X	PNMA3
ENSG00000231437	-0.970767	0.000194719	0.0034093	643355	lncRNA	1	LINC01750
ENSG00000221946	-0.970211	0.000213526	0.00363908	53822	protein_coding	19	FXYD7
ENSG00000184368	-0.96976	0.00623853	0.0332943	256714	protein_coding	X	MAP7D2
ENSG00000167103	-0.967771	0.00341441	0.0225062	138429	protein_coding	9	PIP5KL1
ENSG00000268297	-0.967611	0.00325654	0.0219168	NA	unprocessed_pseudogene	19	CLEC4GP1
ENSG00000187775	-0.967083	0.00264418	0.0190822	8632	protein_coding	17	DNAH17
ENSG00000112146	-0.965905	0.000221993	0.00373035	26268	protein_coding	6	FBXO9
ENSG00000171132	-0.965421	0.00217692	0.0165357	5581	protein_coding	2	PRKCE
ENSG00000165066	-0.9628	0.00144606	0.012709	157848	protein_coding	8	NKX6-3
ENSG00000179292	-0.960781	0.00147448	0.0128916	256472	protein_coding	11	TMEM151A
ENSG00000187672	-0.960086	0.00224338	0.0168785	26059	protein_coding	3	ERC2
ENSG00000214300	-0.959909	0.000333955	0.00486391	441272	protein_coding	7	SPDYE3
ENSG00000226328	-0.959011	8.49e-05	0.00195545	100506714	lncRNA	22	NUP50-DT
ENSG00000267121	-0.958183	0.00237708	0.0176037	339192	lncRNA	17	FMNL1-DT
ENSG00000260750	-0.958072	0.00306504	0.0209885	NA	lncRNA	16
ENSG00000182916	-0.957404	2.79e-05	0.000908695	56849	protein_coding	X	TCEAL7
ENSG00000066248	-0.956634	0.00358607	0.0232446	25791	protein_coding	2	NGEF
ENSG00000213760	-0.956167	0.000797787	0.00864261	534	protein_coding	6	ATP6V1G2
ENSG00000274253	-0.955087	0.000496076	0.00638377	283683	lncRNA	15
ENSG00000132854	-0.954845	0.00681735	0.0352548	163782	protein_coding	1	KANK4
ENSG00000102001	-0.952931	0.000596597	0.00716435	778	protein_coding	X	CACNA1F
ENSG00000102934	-0.951223	0.0023265	0.0173294	51090	protein_coding	16	PLLP
ENSG00000107105	-0.950392	0.00447776	0.0269764	1993	protein_coding	9	ELAVL2
ENSG00000174842	-0.949136	0.000401958	0.00552662	11146	protein_coding	1	GLMN
ENSG00000156253	-0.948035	8.8e-06	0.000419595	10069	protein_coding	21	RWDD2B
ENSG00000125772	-0.948022	0.00343043	0.0225703	56261	protein_coding	20	GPCPD1
ENSG00000175352	-0.945965	0.00334292	0.0222064	56675	protein_coding	11	NRIP3
ENSG00000159199	-0.945014	1.05e-07	1.79e-05	516	protein_coding	17	ATP5MC1
ENSG00000158748	-0.944775	0.00754282	0.0377963	3362	protein_coding	1	HTR6
ENSG00000074706	-0.943282	0.00702315	0.0359663	26034	protein_coding	6	IPCEF1
ENSG00000204764	-0.942275	0.000270594	0.00423709	64901	protein_coding	5	RANBP17
ENSG00000214376	-0.94169	0.00543894	0.0304266	387804	protein_coding	11	VSTM5
ENSG00000264515	-0.941297	0.000803812	0.00868165	284395	lncRNA	19	VSTM2B-DT
ENSG00000197959	-0.939616	0.000872638	0.00917911	26052	protein_coding	1	DNM3
ENSG00000174808	-0.939277	0.00196099	0.0153715	685	protein_coding	4	BTC
ENSG00000163577	-0.93866	0.00129163	0.0118212	56648	protein_coding	3	EIF5A2
ENSG00000160396	-0.937565	0.00274083	0.0195389	147746	protein_coding	19	HIPK4
ENSG00000079841	-0.937417	0.00150894	0.0130694	22999	protein_coding	6	RIMS1
ENSG00000235597	-0.937099	0.000694976	0.00790623	150568	lncRNA	2	LINC01102
ENSG00000146670	-0.93701	0.000819548	0.00877235	113130	protein_coding	11	CDCA5
ENSG00000101977	-0.936131	0.00215894	0.0164411	4168	protein_coding	X	MCF2
ENSG00000227467	-0.935907	0.00235236	0.0174712	101928555	lncRNA	11	LINC01537
ENSG00000108932	-0.934029	0.0049111	0.028514	9120	protein_coding	17	SLC16A6
ENSG00000224550	-0.933897	0.000853957	0.00903813	NA	processed_pseudogene	1	NDUFA4P1
ENSG00000063761	-0.933223	7.96e-06	0.000390994	57143	protein_coding	14	ADCK1
ENSG00000168348	-0.932928	0.00541228	0.0303429	84684	protein_coding	14	INSM2
ENSG00000240207	-0.932882	0.00266817	0.0191698	NA	lncRNA	3
ENSG00000149809	-0.932806	0.000191379	0.00337387	7108	protein_coding	11	TM7SF2
ENSG00000077264	-0.931028	0.00896976	0.0424436	5063	protein_coding	X	PAK3
ENSG00000214050	-0.930616	0.00426201	0.0260975	157574	protein_coding	8	FBXO16
ENSG00000203684	-0.930573	0.00109477	0.0106443	574432	lncRNA	1	IBA57-DT
ENSG00000144834	-0.930274	0.00597221	0.0323981	29114	protein_coding	3	TAGLN3
ENSG00000152932	-0.929654	0.0100357	0.0458254	115827	protein_coding	5	RAB3C
ENSG00000197043	-0.929508	0.00157828	0.0133838	309	protein_coding	5	ANXA6
ENSG00000112186	-0.928464	0.00810213	0.0397446	10486	protein_coding	6	CAP2
ENSG00000114279	-0.927726	0.00541939	0.0303544	2257	protein_coding	3	FGF12
ENSG00000167550	-0.927562	0.00655154	0.0343659	121268	protein_coding	12	RHEBL1
ENSG00000074590	-0.92729	0.000643497	0.00755056	9891	protein_coding	12	NUAK1
ENSG00000058091	-0.925567	0.00100735	0.0100505	5218	protein_coding	7	CDK14
ENSG00000058335	-0.925428	0.00149658	0.0130064	5923	protein_coding	15	RASGRF1
ENSG00000085415	-0.925083	2.29e-05	0.000806097	81929	protein_coding	18	SEH1L
ENSG00000154079	-0.92314	4.66e-05	0.00131288	135154	protein_coding	6	SDHAF4
ENSG00000070087	-0.921429	0.00040735	0.00557084	5217	protein_coding	3	PFN2
ENSG00000162639	-0.920764	8.15e-05	0.00190182	113802	protein_coding	1	HENMT1
ENSG00000231312	-0.920742	0.000146639	0.00286393	728730	lncRNA	2	MAP4K3-DT
ENSG00000159784	-0.920401	2.5e-05	0.000852495	9715	protein_coding	7	FAM131B
ENSG00000168754	-0.920341	0.00230137	0.0171643	51252	protein_coding	2	FAM178B
ENSG00000267272	-0.919034	0.00900692	0.0425633	339524	lncRNA	1	LINC01140
ENSG00000279059	-0.918511	9.85e-05	0.00215019	NA	TEC	17
ENSG00000166159	-0.916768	0.00742214	0.0374007	654429	protein_coding	12	LRTM2
ENSG00000276282	-0.916288	0.00186657	0.0149119	NA	lncRNA	18
ENSG00000128656	-0.915596	0.00297236	0.0205679	1123	protein_coding	2	CHN1
ENSG00000146072	-0.91532	1.59e-05	0.000626428	27242	protein_coding	6	TNFRSF21
ENSG00000153291	-0.914938	0.000448753	0.00595977	9481	protein_coding	6	SLC25A27
ENSG00000225953	-0.914423	0.0103428	0.0468271	150538	lncRNA	2	SATB2-AS1
ENSG00000124302	-0.913246	0.00172092	0.0141564	64377	protein_coding	19	CHST8
ENSG00000198835	-0.91297	0.00483782	0.028249	57165	protein_coding	1	GJC2
ENSG00000166342	-0.912939	0.00333739	0.0222051	81832	protein_coding	18	NETO1
ENSG00000128596	-0.912859	0.000746104	0.00827881	64753	protein_coding	7	CCDC136
ENSG00000145247	-0.912394	6.46e-05	0.00161476	132299	protein_coding	4	OCIAD2
ENSG00000167552	-0.911758	3.05e-05	0.000961557	7846	protein_coding	12	TUBA1A
ENSG00000145335	-0.911705	0.00146378	0.0128337	6622	protein_coding	4	SNCA
ENSG00000078814	-0.910271	0.000723998	0.00811792	57644	protein_coding	20	MYH7B
ENSG00000144583	-0.910059	0.00593922	0.0322875	57574	protein_coding	2	MARCHF4
ENSG00000186594	-0.909396	0.000889944	0.00932543	84981	lncRNA	17	MIR22HG
ENSG00000120053	-0.909319	0.00290096	0.0202599	2805	protein_coding	10	GOT1
ENSG00000131711	-0.90898	0.00103389	0.0102186	4131	protein_coding	5	MAP1B
ENSG00000104524	-0.908862	0.000511171	0.00650908	65263	protein_coding	8	PYCR3
ENSG00000147416	-0.907799	0.0010128	0.0100824	526	protein_coding	8	ATP6V1B2
ENSG00000003147	-0.906847	0.00194485	0.0153204	3382	protein_coding	7	ICA1
ENSG00000243477	-0.905604	0.00268633	0.0192653	24142	protein_coding	3	NAA80
ENSG00000153495	-0.905367	0.00794275	0.0391964	121793	protein_coding	13	TEX29
ENSG00000267475	-0.904685	0.000740606	0.00825766	NA	lncRNA	19	NUDT19-DT
ENSG00000244187	-0.904345	1.71e-05	0.000653497	85014	protein_coding	9	TMEM141
ENSG00000271614	-0.904269	0.00201953	0.0156967	338758	lncRNA	12	ATP2B1-AS1
ENSG00000204152	-0.903716	5.23e-06	0.000287766	100652748	protein_coding	10	TIMM23B
ENSG00000125864	-0.9033	0.000393479	0.00543504	631	protein_coding	20	BFSP1
ENSG00000169891	-0.902989	0.000539115	0.00673852	9185	protein_coding	X	REPS2
ENSG00000086205	-0.902094	0.00334024	0.0222051	2346	protein_coding	11	FOLH1
ENSG00000157087	-0.901787	0.00202122	0.0157013	491	protein_coding	3	ATP2B2
ENSG00000176912	-0.901557	0.00279826	0.0198536	NA	lncRNA	18	TYMSOS
ENSG00000156097	-0.901224	0.00677198	0.0350505	83873	protein_coding	1	GPR61
ENSG00000105251	-0.901103	0.000825805	0.00881773	56961	protein_coding	19	SHD
ENSG00000013293	-0.900732	0.00437215	0.0265993	57709	protein_coding	3	SLC7A14
ENSG00000107758	-0.899442	0.00128947	0.0118135	5532	protein_coding	10	PPP3CB
ENSG00000169562	-0.899303	0.00504714	0.0289713	2705	protein_coding	X	GJB1
ENSG00000252061	-0.898225	0.00961186	0.044507	106481309	snRNA	15	RNU6-415P
ENSG00000170231	-0.897919	0.00197087	0.0154191	2172	protein_coding	5	FABP6
ENSG00000007237	-0.895073	0.000593377	0.00714393	8522	protein_coding	17	GAS7
ENSG00000100577	-0.894931	0.000617227	0.00734324	2954	protein_coding	14	GSTZ1
ENSG00000174938	-0.894751	0.00120399	0.0112664	26470	protein_coding	16	SEZ6L2
ENSG00000182327	-0.893988	0.000944796	0.00963954	388323	protein_coding	17	GLTPD2
ENSG00000144285	-0.893719	0.00889999	0.0422437	6323	protein_coding	2	SCN1A
ENSG00000280339	-0.893074	0.000335361	0.00486857	NA	TEC	11
ENSG00000267868	-0.890879	0.00907757	0.0427844	NA	lncRNA	13
ENSG00000182400	-0.887765	0.000362911	0.00511126	122553	protein_coding	14	TRAPPC6B
ENSG00000160766	-0.887612	0.000745758	0.00827881	NA	transcribed_unprocessed_pseudogene	1	GBAP1
ENSG00000251595	-0.886923	0.00121603	0.0113317	79963	transcribed_processed_pseudogene	4	ABCA11P
ENSG00000149243	-0.886539	0.00116144	0.0109794	283212	protein_coding	11	KLHL35
ENSG00000236830	-0.885969	0.000913521	0.00942884	100506428	lncRNA	21	CBR3-AS1
ENSG00000157064	-0.885232	0.0108121	0.0482506	23057	protein_coding	1	NMNAT2
ENSG00000107147	-0.88446	0.00162843	0.0137071	57582	protein_coding	9	KCNT1
ENSG00000130540	-0.884168	0.00894425	0.04239	25830	protein_coding	22	SULT4A1
ENSG00000189043	-0.883935	4.15e-05	0.00121105	4697	protein_coding	7	NDUFA4
ENSG00000104863	-0.883884	0.000315518	0.00467515	64130	protein_coding	19	LIN7B
ENSG00000100433	-0.883584	0.00302331	0.0208248	54207	protein_coding	14	KCNK10
ENSG00000102003	-0.883487	0.0107736	0.048125	6855	protein_coding	X	SYP
ENSG00000138028	-0.883331	0.00153778	0.0132009	10669	protein_coding	2	CGREF1
ENSG00000215014	-0.881727	0.000453272	0.00601088	NA	lncRNA	1
ENSG00000140600	-0.881457	0.00185393	0.0148588	6457	protein_coding	15	SH3GL3
ENSG00000050748	-0.879532	0.000505812	0.00646379	5601	protein_coding	5	MAPK9
ENSG00000228549	-0.879485	0.00503071	0.0289274	112267871	lncRNA	1
ENSG00000154096	-0.879031	0.00261748	0.0189611	7070	protein_coding	11	THY1
ENSG00000105639	-0.878987	0.00190713	0.0151293	3718	protein_coding	19	JAK3
ENSG00000157734	-0.878832	0.00395953	0.0248392	79856	protein_coding	15	SNX22
ENSG00000110931	-0.878757	0.00169333	0.0140229	10645	protein_coding	12	CAMKK2
ENSG00000104361	-0.878387	0.00120968	0.0112901	79815	protein_coding	8	NIPAL2
ENSG00000254585	-0.877087	0.00519592	0.0295457	54551	protein_coding	15	MAGEL2
ENSG00000125962	-0.876578	0.00147833	0.0129086	64860	protein_coding	X	ARMCX5
ENSG00000167371	-0.876457	0.00261511	0.0189516	112476	protein_coding	16	PRRT2
ENSG00000233723	-0.875889	0.000284155	0.00439569	400955	lncRNA	2	LINC01122
ENSG00000112695	-0.875801	3.47e-07	4.38e-05	1347	protein_coding	6	COX7A2
ENSG00000246877	-0.875561	0.00630471	0.0334826	NA	lncRNA	15	DNM1P35
ENSG00000108018	-0.874942	0.00165936	0.0138763	114815	protein_coding	10	SORCS1
ENSG00000279863	-0.874703	0.00452365	0.0271707	NA	TEC	10
ENSG00000134490	-0.874634	0.00129014	0.0118135	85019	protein_coding	18	TMEM241
ENSG00000145087	-0.873085	0.00696292	0.0357654	9515	protein_coding	3	STXBP5L
ENSG00000186891	-0.872489	0.00651054	0.0342209	8784	protein_coding	1	TNFRSF18
ENSG00000167549	-0.872146	0.00872161	0.0416542	84940	protein_coding	17	CORO6
ENSG00000237476	-0.871161	0.0013913	0.0123917	101928891	lncRNA	22	LINC01637
ENSG00000124134	-0.871085	0.00899837	0.0425341	3787	protein_coding	20	KCNS1
ENSG00000237190	-0.870385	1.32e-05	0.000551067	91368	protein_coding	5	CDKN2AIPNL
ENSG00000154027	-0.870145	0.00293315	0.0204147	26289	protein_coding	1	AK5
ENSG00000260903	-0.870021	0.000682296	0.00781155	343702	protein_coding	20	XKR7
ENSG00000105143	-0.869923	0.00224837	0.0168839	6511	protein_coding	19	SLC1A6
ENSG00000086300	-0.869865	0.0110515	0.0488914	29887	protein_coding	7	SNX10
ENSG00000232956	-0.866542	1.51e-07	2.39e-05	285958	lncRNA	7	SNHG15
ENSG00000232859	-0.865985	0.00228657	0.0170888	201229	protein_coding	17	LYRM9
ENSG00000182621	-0.865895	0.00371381	0.0238058	23236	protein_coding	20	PLCB1
ENSG00000067191	-0.865144	0.00127922	0.0117616	782	protein_coding	17	CACNB1
ENSG00000188290	-0.865078	0.00165244	0.0138442	57801	protein_coding	1	HES4
ENSG00000263874	-0.864552	7.71e-05	0.00183998	100505576	protein_coding	17	LASP1NB
ENSG00000077080	-0.864259	0.00506193	0.0290324	51412	protein_coding	7	ACTL6B
ENSG00000108395	-0.864048	0.00154114	0.0132009	4591	protein_coding	17	TRIM37
ENSG00000175764	-0.863753	0.000187688	0.00333175	158135	protein_coding	9	TTLL11
ENSG00000106610	-0.863438	0.000441007	0.00589181	NA	transcribed_unprocessed_pseudogene	7	STAG3L4
ENSG00000128654	-0.863056	3.78e-05	0.00112956	10651	protein_coding	2	MTX2
ENSG00000179846	-0.861649	0.00330246	0.0220439	284353	protein_coding	19	NKPD1
ENSG00000149575	-0.860962	0.00420729	0.0258863	6327	protein_coding	11	SCN2B
ENSG00000261586	-0.860244	0.00064146	0.00753563	NA	lncRNA	12
ENSG00000137975	-0.859434	0.00421657	0.0258931	9635	protein_coding	1	CLCA2
ENSG00000260196	-0.859354	0.00024909	0.00399816	NA	lncRNA	11
ENSG00000139998	-0.859325	0.0015694	0.0133291	376267	protein_coding	14	RAB15
ENSG00000097021	-0.858176	0.0035179	0.0229605	11332	protein_coding	1	ACOT7
ENSG00000106789	-0.858043	0.00110451	0.0106927	7464	protein_coding	9	CORO2A
ENSG00000261308	-0.857655	0.0048569	0.0283185	401720	protein_coding	12	FIGNL2
ENSG00000172803	-0.85713	0.00173838	0.0142409	254122	protein_coding	11	SNX32
ENSG00000260920	-0.856557	0.000180126	0.00324898	NA	lncRNA	1
ENSG00000275964	-0.856349	0.00501724	0.0288777	NA	lncRNA	13
ENSG00000266094	-0.85433	0.000501912	0.00644612	83593	protein_coding	1	RASSF5
ENSG00000138759	-0.854032	0.0029722	0.0205679	80144	protein_coding	4	FRAS1
ENSG00000172731	-0.852855	0.000170054	0.00313384	55222	protein_coding	10	LRRC20
ENSG00000232110	-0.8528	0.0062348	0.0332888	124902477	lncRNA	10
ENSG00000143194	-0.850654	0.00311941	0.0212573	84944	protein_coding	1	MAEL
ENSG00000261675	-0.849833	0.00258589	0.018814	NA	lncRNA	22
ENSG00000165943	-0.84957	0.00188301	0.0149758	64112	protein_coding	14	MOAP1
ENSG00000142185	-0.847972	0.000394122	0.00543974	7226	protein_coding	21	TRPM2
ENSG00000160781	-0.846839	0.00375765	0.0239583	79957	protein_coding	1	PAQR6
ENSG00000131174	-0.846616	2.96e-06	0.000192005	1349	protein_coding	X	COX7B
ENSG00000273084	-0.846386	0.00343651	0.0225938	NA	lncRNA	7	LINC03073
ENSG00000234614	-0.845196	0.00141698	0.0125457	NA	lncRNA	1	C2CD4D-AS1
ENSG00000099365	-0.844577	0.00289791	0.020256	112755	protein_coding	16	STX1B
ENSG00000089818	-0.844184	0.00271973	0.0194581	25977	protein_coding	12	NECAP1
ENSG00000122733	-0.844183	0.00462014	0.0274514	23349	protein_coding	9	PHF24
ENSG00000265579	-0.843345	0.00490129	0.0284718	NA	lncRNA	18
ENSG00000156411	-0.843072	7.82e-06	0.000386018	9556	protein_coding	14	ATP5MJ
ENSG00000261678	-0.842574	0.00479734	0.0281328	83482	protein_coding	8	SCRT1
ENSG00000106683	-0.842513	0.00126413	0.0116587	3984	protein_coding	7	LIMK1
ENSG00000082397	-0.841613	0.000785784	0.00856433	23136	protein_coding	18	EPB41L3
ENSG00000172500	-0.841609	3.71e-06	0.000225493	9158	protein_coding	11	FIBP
ENSG00000171224	-0.841604	0.00136702	0.0122669	219738	protein_coding	10	FAM241B
ENSG00000221823	-0.841344	0.00224801	0.0168839	5534	protein_coding	2	PPP3R1
ENSG00000185495	-0.841327	0.00367472	0.0235974	NA	transcribed_unprocessed_pseudogene	1	SEPTIN7P13
ENSG00000101638	-0.840442	0.000539083	0.00673852	29906	protein_coding	18	ST8SIA5
ENSG00000186462	-0.840293	0.00774959	0.0384449	4674	protein_coding	X	NAP1L2
ENSG00000104381	-0.83968	0.00243912	0.0179815	54332	protein_coding	8	GDAP1
ENSG00000125877	-0.838763	1.4e-06	0.000122654	3704	protein_coding	20	ITPA
ENSG00000232406	-0.838599	0.00479837	0.0281328	NA	lncRNA	20	EPB41L1-AS1
ENSG00000040341	-0.83853	0.000906542	0.00938959	27067	protein_coding	8	STAU2
ENSG00000006116	-0.838069	0.00905281	0.0427126	10368	protein_coding	16	CACNG3
ENSG00000153233	-0.837949	0.00265442	0.0191129	5801	protein_coding	12	PTPRR
ENSG00000091513	-0.837262	0.00696309	0.0357654	7018	protein_coding	3	TF
ENSG00000280088	-0.836977	4.76e-06	0.00027378	NA	TEC	12
ENSG00000272321	-0.835439	0.00654319	0.0343492	NA	lncRNA	8
ENSG00000258938	-0.834829	0.00136358	0.0122668	NA	lncRNA	14
ENSG00000222041	-0.834746	0.00193144	0.015255	112597	lncRNA	2	CYTOR
ENSG00000142549	-0.834622	0.00033494	0.00486857	402665	protein_coding	19	IGLON5
ENSG00000116771	-0.834239	0.00711871	0.0363002	79814	protein_coding	1	AGMAT
ENSG00000186862	-0.833839	0.00265208	0.0191129	79955	protein_coding	10	PDZD7
ENSG00000169282	-0.832946	0.000564606	0.00692395	7881	protein_coding	3	KCNAB1
ENSG00000124772	-0.832338	0.001911	0.0151469	57699	protein_coding	6	CPNE5
ENSG00000131100	-0.832329	0.000229006	0.00380877	529	protein_coding	22	ATP6V1E1
ENSG00000120088	-0.832236	0.000552551	0.00684637	1394	protein_coding	17	CRHR1
ENSG00000168653	-0.830412	5.92e-05	0.00151991	4725	protein_coding	1	NDUFS5
ENSG00000263958	-0.829386	0.00260584	0.0189037	100505797	lncRNA	18	NETO1-DT
ENSG00000133134	-0.829094	0.000954041	0.00970772	84707	protein_coding	X	BEX2
ENSG00000272572	-0.828664	0.00715089	0.0364039	NA	lncRNA	10
ENSG00000143158	-0.828135	5.52e-06	0.000296997	25874	protein_coding	1	MPC2
ENSG00000160014	-0.827687	0.00329122	0.0220308	808	protein_coding	19	CALM3
ENSG00000065609	-0.82707	0.00705507	0.036068	9892	protein_coding	6	SNAP91
ENSG00000272195	-0.826913	0.00989937	0.0454276	NA	lncRNA	1
ENSG00000153310	-0.825786	7.74e-05	0.00183998	51571	protein_coding	8	CYRIB
ENSG00000169169	-0.825609	1.33e-06	0.000118822	126129	protein_coding	19	CPT1C
ENSG00000164919	-0.825507	6.86e-06	0.00035154	1345	protein_coding	8	COX6C
ENSG00000004660	-0.823749	0.00756476	0.0378851	84254	protein_coding	17	CAMKK1
ENSG00000273270	-0.823705	0.000707083	0.00799303	NA	lncRNA	7	LINC03072
ENSG00000188766	-0.822981	0.00656411	0.0343916	399473	protein_coding	19	SPRED3
ENSG00000182901	-0.82294	0.0101196	0.0461076	6000	protein_coding	1	RGS7
ENSG00000177570	-0.822728	0.00329748	0.0220352	401474	protein_coding	8	SAMD12
ENSG00000162062	-0.821538	0.00103649	0.0102313	80178	protein_coding	16	TEDC2
ENSG00000115514	-0.821184	7.32e-06	0.000366776	10190	protein_coding	2	TXNDC9
ENSG00000073670	-0.821092	0.00224609	0.0168839	4185	protein_coding	17	ADAM11
ENSG00000272702	-0.820505	0.00158195	0.0133913	NA	lncRNA	2
ENSG00000204176	-0.819524	0.00615982	0.033036	83849	protein_coding	10	SYT15
ENSG00000158301	-0.818855	0.00304785	0.0209528	114928	protein_coding	X	GPRASP2
ENSG00000205710	-0.818814	0.00977447	0.0450389	100130311	protein_coding	17	C17orf107
ENSG00000280234	-0.818414	0.0096721	0.0446936	NA	TEC	15
ENSG00000156564	-0.818308	0.00640697	0.0338652	57497	protein_coding	6	LRFN2
ENSG00000164109	-0.817645	0.00230147	0.0171643	4085	protein_coding	4	MAD2L1
ENSG00000170113	-0.817489	0.000590751	0.00712277	123606	protein_coding	15	NIPA1
ENSG00000261167	-0.816822	0.0004667	0.00614352	NA	lncRNA	3
ENSG00000145979	-0.815443	0.000271656	0.00425002	51256	protein_coding	6	TBC1D7
ENSG00000113108	-0.81453	0.000747163	0.00827881	10307	protein_coding	5	APBB3
ENSG00000154146	-0.814331	0.00659641	0.0345104	4900	protein_coding	11	NRGN
ENSG00000037897	-0.814235	6.33e-05	0.00159486	4234	protein_coding	12	METTL1
ENSG00000130649	-0.814129	0.00951188	0.0441695	1571	protein_coding	10	CYP2E1
ENSG00000217643	-0.813635	0.00644023	0.0339508	NA	processed_pseudogene	2	PTGES3P2
ENSG00000162241	-0.813423	0.00130404	0.0118918	283130	protein_coding	11	SLC25A45
ENSG00000137038	-0.813368	2.46e-07	3.39e-05	90871	protein_coding	9	DMAC1
ENSG00000145708	-0.813139	0.00771512	0.0383489	1393	protein_coding	5	CRHBP
ENSG00000268654	-0.811654	0.00504804	0.0289713	100073347	lncRNA	19	MIMT1
ENSG00000170899	-0.809663	0.000231933	0.00383781	2941	protein_coding	6	GSTA4
ENSG00000247556	-0.808981	0.000247473	0.00397576	729082	lncRNA	15	OIP5-AS1
ENSG00000168490	-0.808452	0.00449884	0.027067	9796	protein_coding	8	PHYHIP
ENSG00000178796	-0.808057	0.00691656	0.0356137	284485	protein_coding	1	RIIAD1
ENSG00000178741	-0.80736	2.08e-05	0.000748624	9377	protein_coding	15	COX5A
ENSG00000142634	-0.807338	0.00140594	0.0124726	79180	protein_coding	1	EFHD2
ENSG00000161888	-0.80714	0.00482019	0.0282053	147841	protein_coding	19	SPC24
ENSG00000177551	-0.80628	0.00352718	0.0229884	4808	protein_coding	1	NHLH2
ENSG00000171450	-0.805902	0.00662691	0.0346093	8941	protein_coding	2	CDK5R2
ENSG00000184524	-0.805716	0.000569274	0.00696142	51286	protein_coding	11	CEND1
ENSG00000161381	-0.805181	0.000636278	0.00748545	57125	protein_coding	17	PLXDC1
ENSG00000183527	-0.805119	0.00010329	0.00221519	8624	protein_coding	21	PSMG1
ENSG00000167733	-0.804457	0.000430508	0.00578604	374875	protein_coding	19	HSD11B1L
ENSG00000154518	-0.804246	6.16e-05	0.00157156	518	protein_coding	2	ATP5MC3
ENSG00000205632	-0.803545	0.00741286	0.0373644	100128946	lncRNA	22	LINC01310
ENSG00000162989	-0.803306	0.00589201	0.0321071	3760	protein_coding	2	KCNJ3
ENSG00000102471	-0.803247	0.00200607	0.0156242	54602	protein_coding	13	NDFIP2
ENSG00000136261	-0.80311	0.000373215	0.00523125	28969	protein_coding	7	BZW2
ENSG00000153558	-0.803098	0.0052698	0.0298239	25827	protein_coding	3	FBXL2
ENSG00000102225	-0.802422	5.12e-06	0.000284514	5127	protein_coding	X	CDK16
ENSG00000162910	-0.801917	9.78e-06	0.000446216	128308	protein_coding	1	MRPL55
ENSG00000144645	-0.801767	0.00504342	0.0289633	114884	protein_coding	3	OSBPL10
ENSG00000103269	-0.801674	9.21e-05	0.00204809	9028	protein_coding	16	RHBDL1
ENSG00000235944	-0.801248	6.26e-05	0.00158311	NA	transcribed_unprocessed_pseudogene	7	ZNF815P
ENSG00000169884	-0.80035	0.00350262	0.0229226	7480	protein_coding	12	WNT10B
ENSG00000166681	-0.799773	9.24e-06	0.000430473	27018	protein_coding	X	BEX3
ENSG00000148481	-0.799623	1.96e-06	0.000149869	80013	protein_coding	10	MINDY3
ENSG00000151376	-0.799444	0.00115858	0.0109794	10873	protein_coding	11	ME3
ENSG00000176454	-0.798599	0.00226496	0.0169768	254531	protein_coding	15	LPCAT4
ENSG00000124839	-0.796025	0.00593211	0.0322587	64284	protein_coding	2	RAB17
ENSG00000198929	-0.794144	0.00583114	0.0318577	9722	protein_coding	1	NOS1AP
ENSG00000271474	-0.794001	0.00687014	0.035446	NA	lncRNA	4	UNC5C-AS1
ENSG00000174132	-0.793326	4.29e-06	0.000249846	345757	protein_coding	5	FAM174A
ENSG00000215196	-0.792495	0.00374633	0.0239202	285696	lncRNA	5	BASP1-AS1
ENSG00000074317	-0.792054	0.00716637	0.0364425	6620	protein_coding	5	SNCB
ENSG00000143816	-0.791455	0.0109572	0.0486145	7483	protein_coding	1	WNT9A
ENSG00000184254	-0.791382	0.00154135	0.0132009	220	protein_coding	15	ALDH1A3
ENSG00000279369	-0.789848	0.00185924	0.0148816	NA	TEC	17
ENSG00000146556	-0.78979	2.51e-05	0.000856134	NA	transcribed_unprocessed_pseudogene	2	WASH2P
ENSG00000151952	-0.78883	0.00591723	0.0322071	121256	protein_coding	12	TMEM132D
ENSG00000259775	-0.788605	0.00125333	0.0115889	NA	lncRNA	14	EIF5-DT
ENSG00000198626	-0.788012	0.00553147	0.0307229	6262	protein_coding	1	RYR2
ENSG00000153012	-0.78801	0.00978588	0.0450683	55203	protein_coding	4	LGI2
ENSG00000124191	-0.787519	0.00201536	0.0156761	84969	protein_coding	20	TOX2
ENSG00000187741	-0.786899	0.000407937	0.00557084	2175	protein_coding	16	FANCA
ENSG00000188211	-0.786815	0.010909	0.0484737	374383	protein_coding	11	NCR3LG1
ENSG00000106367	-0.786201	0.000561111	0.00689998	1174	protein_coding	7	AP1S1
ENSG00000112981	-0.786101	0.00613017	0.0329361	8382	protein_coding	5	NME5
ENSG00000127838	-0.785558	4.11e-05	0.00120612	25953	protein_coding	2	PNKD
ENSG00000125967	-0.78554	0.000190986	0.00337026	63941	protein_coding	20	NECAB3
ENSG00000154153	-0.785171	0.0012315	0.0114284	54463	protein_coding	5	RETREG1
ENSG00000213424	-0.783521	0.00763655	0.0380477	125113	protein_coding	17	KRT222
ENSG00000118276	-0.783419	0.00823419	0.0401546	9331	protein_coding	18	B4GALT6
ENSG00000184156	-0.783286	0.0062339	0.0332888	3786	protein_coding	8	KCNQ3
ENSG00000271913	-0.783043	0.000817062	0.00875095	105378083	lncRNA	6	TAGAP-AS1
ENSG00000079435	-0.782893	0.00654578	0.0343492	3991	protein_coding	19	LIPE
ENSG00000142530	-0.782862	0.000627805	0.00742718	112703	protein_coding	19	GARIN5A
ENSG00000130770	-0.782791	1.35e-05	0.000561695	93974	protein_coding	1	ATP5IF1
ENSG00000271849	-0.78221	0.00668182	0.0347644	NA	lncRNA	5	MAN2A1-DT
ENSG00000075945	-0.782107	0.000307425	0.00459702	22920	protein_coding	1	KIFAP3
ENSG00000112290	-0.781546	0.00545242	0.0304727	8936	protein_coding	6	WASF1
ENSG00000029153	-0.781472	0.00152568	0.0131573	56938	protein_coding	12	BMAL2
ENSG00000114023	-0.781208	6.25e-05	0.00158311	26355	protein_coding	3	FAM162A
ENSG00000139637	-0.781085	9.35e-06	0.000430991	60314	protein_coding	12	MYG1
ENSG00000101846	-0.780854	0.00468335	0.0276574	412	protein_coding	X	STS
ENSG00000173660	-0.780227	2.55e-05	0.000865316	7388	protein_coding	1	UQCRH
ENSG00000239672	-0.780186	0.00051333	0.00651342	4830	protein_coding	17	NME1
ENSG00000185904	-0.779935	0.00762606	0.0380221	84856	lncRNA	10	LINC00839
ENSG00000169139	-0.77867	0.000275637	0.00428612	7336	protein_coding	8	UBE2V2
ENSG00000153037	-0.778136	0.000258889	0.00410762	6728	protein_coding	5	SRP19
ENSG00000147684	-0.778023	7.01e-06	0.000357239	4715	protein_coding	8	NDUFB9
ENSG00000145428	-0.777306	0.00618333	0.0331041	285533	protein_coding	4	RNF175
ENSG00000248905	-0.776498	0.00932592	0.0436091	342184	protein_coding	15	FMN1
ENSG00000155858	-0.776383	0.00257168	0.0187582	134353	protein_coding	5	LSM11
ENSG00000102385	-0.776193	0.00211876	0.0161923	1821	protein_coding	X	DRP2
ENSG00000132359	-0.775629	0.00609433	0.0328206	23108	protein_coding	17	RAP1GAP2
ENSG00000172995	-0.774266	0.0019712	0.0154191	10777	protein_coding	3	ARPP21
ENSG00000133816	-0.773803	0.0107259	0.048076	9645	protein_coding	11	MICAL2
ENSG00000156463	-0.77379	0.00802342	0.0394655	153769	protein_coding	5	SH3RF2
ENSG00000247121	-0.773714	1.02e-05	0.0004583	NA	lncRNA	5
ENSG00000026652	-0.773452	0.00179776	0.0145979	56895	protein_coding	6	AGPAT4
ENSG00000023572	-0.773399	0.00116062	0.0109794	51022	protein_coding	1	GLRX2
ENSG00000077152	-0.772383	0.00698702	0.0358324	29089	protein_coding	1	UBE2T
ENSG00000155970	-0.771393	0.00943681	0.0438777	286097	protein_coding	8	MICU3
ENSG00000248559	-0.771042	0.00595097	0.0323168	NA	lncRNA	5
ENSG00000279970	-0.77059	0.00703905	0.0360169	NA	TEC	15
ENSG00000186162	-0.769975	2.17e-06	0.000159783	152302	transcribed_unprocessed_pseudogene	3	CIDECP1
ENSG00000196502	-0.769935	0.000697536	0.00791979	6817	protein_coding	16	SULT1A1
ENSG00000103723	-0.769742	0.00435039	0.026494	8120	protein_coding	15	AP3B2
ENSG00000105696	-0.76943	0.00234315	0.01741	25789	protein_coding	19	TMEM59L
ENSG00000215375	-0.768575	0.00536466	0.0302177	4636	protein_coding	4	MYL5
ENSG00000177465	-0.767801	0.00153054	0.0131771	122970	protein_coding	14	ACOT4
ENSG00000116353	-0.766613	0.000261981	0.00413473	51102	protein_coding	1	MECR
ENSG00000176410	-0.76638	0.000520268	0.00658749	84277	protein_coding	7	DNAJC30
ENSG00000263878	-0.766225	0.00981268	0.0451178	NA	lncRNA	18	DLGAP1-AS4
ENSG00000007264	-0.766113	0.00209435	0.0160743	4145	protein_coding	19	MATK
ENSG00000214975	-0.766017	0.000659414	0.00765279	NA	processed_pseudogene	6	PPIAP29
ENSG00000175787	-0.765617	0.000940233	0.00961085	169841	protein_coding	9	ZNF169
ENSG00000176928	-0.765505	0.00614765	0.0330102	51301	protein_coding	5	GCNT4
ENSG00000185347	-0.765166	0.000988379	0.00993138	283643	protein_coding	14	TEDC1
ENSG00000175182	-0.763641	0.000834573	0.00888474	131408	protein_coding	3	FAM131A
ENSG00000118596	-0.763595	0.00353264	0.0230114	9194	protein_coding	12	SLC16A7
ENSG00000134575	-0.763015	0.00020272	0.00351846	53	protein_coding	11	ACP2
ENSG00000214517	-0.762635	5.91e-05	0.00151991	51400	protein_coding	11	PPME1
ENSG00000162981	-0.762467	0.00338416	0.0223809	151354	protein_coding	2	LRATD1
ENSG00000124659	-0.762096	1.7e-05	0.000652224	6903	protein_coding	6	TBCC
ENSG00000272341	-0.76134	0.00932125	0.0436091	NA	lncRNA	6
ENSG00000135519	-0.759802	0.00219834	0.0166515	23416	protein_coding	12	KCNH3
ENSG00000006015	-0.759567	1.37e-05	0.000567312	55049	protein_coding	19	REX1BD
ENSG00000183662	-0.759396	0.0108631	0.0483525	407738	protein_coding	3	TAFA1
ENSG00000164122	-0.759292	0.00514638	0.0293664	140458	protein_coding	4	ASB5
ENSG00000172247	-0.75842	0.00223675	0.0168499	114900	protein_coding	11	C1QTNF4
ENSG00000200714	-0.758286	0.00265287	0.0191129	NA	misc_RNA	8
ENSG00000185272	-0.758085	0.0047538	0.0279359	54033	protein_coding	21	RBM11
ENSG00000111490	-0.757622	0.00384828	0.0243986	23329	protein_coding	12	TBC1D30
ENSG00000125675	-0.756973	0.00208361	0.0160206	2892	protein_coding	X	GRIA3
ENSG00000104833	-0.756304	0.00457012	0.027258	10382	protein_coding	19	TUBB4A
ENSG00000070961	-0.755925	0.0024877	0.0182645	490	protein_coding	12	ATP2B1
ENSG00000136950	-0.755904	6.84e-05	0.00167494	81873	protein_coding	9	ARPC5L
ENSG00000101247	-0.755843	0.000551146	0.00683841	79133	protein_coding	20	NDUFAF5
ENSG00000214694	-0.755457	0.000631843	0.00746758	100271715	protein_coding	2	ARHGEF33
ENSG00000261542	-0.755349	0.00178477	0.0145253	NA	lncRNA	8
ENSG00000167515	-0.754934	3.29e-05	0.0010195	51693	protein_coding	16	TRAPPC2L
ENSG00000213337	-0.754798	2.83e-06	0.000187345	51239	protein_coding	2	ANKRD39
ENSG00000124787	-0.75468	0.000383068	0.00533232	10799	protein_coding	6	RPP40
ENSG00000204856	-0.754677	0.00362689	0.0234245	29902	protein_coding	12	FAM216A
ENSG00000184207	-0.75457	0.000749958	0.00829999	283871	protein_coding	16	PGP
ENSG00000125821	-0.754413	6.78e-05	0.00166449	92675	protein_coding	20	DTD1
ENSG00000103034	-0.754214	0.0066316	0.0346237	65009	protein_coding	16	NDRG4
ENSG00000004779	-0.754018	0.000120883	0.0024826	4706	protein_coding	16	NDUFAB1
ENSG00000139970	-0.753874	0.00810233	0.0397446	6252	protein_coding	14	RTN1
ENSG00000145545	-0.753583	0.00292681	0.0203785	6715	protein_coding	5	SRD5A1
ENSG00000237943	-0.753492	0.00742812	0.0374127	439949	lncRNA	10	PRKCQ-AS1
ENSG00000275400	-0.752861	5.03e-05	0.001373	NA	processed_pseudogene	7
ENSG00000111775	-0.751603	6.94e-05	0.00169521	1337	protein_coding	12	COX6A1
ENSG00000187566	-0.751407	0.00375031	0.0239253	378884	protein_coding	6	NHLRC1
ENSG00000154127	-0.750874	0.0107533	0.0481028	84959	protein_coding	11	UBASH3B
ENSG00000101463	-0.750608	0.000356651	0.00506242	79953	protein_coding	20	SYNDIG1
ENSG00000167037	-0.74975	0.00364024	0.0234938	129049	protein_coding	22	SGSM1
ENSG00000082213	-0.749554	0.000189617	0.00335265	55322	protein_coding	5	C5orf22
ENSG00000205309	-0.749055	4.77e-05	0.0013272	56953	protein_coding	17	NT5M
ENSG00000175265	-0.74888	0.0111446	0.0491782	23015	protein_coding	15	GOLGA8A
ENSG00000227082	-0.748662	0.00634271	0.0336147	107985194	lncRNA	1	LINC02798
ENSG00000141384	-0.748558	0.00941344	0.0437918	6875	protein_coding	18	TAF4B
ENSG00000197191	-0.747831	0.00305542	0.020959	375791	protein_coding	9	CYSRT1
ENSG00000113387	-0.747545	0.000485504	0.00631354	10923	protein_coding	5	SUB1
ENSG00000160352	-0.74719	0.00191322	0.0151578	148206	protein_coding	19	ZNF714
ENSG00000267909	-0.746708	0.0111837	0.0492887	56936	protein_coding	14	CCDC177
ENSG00000257122	-0.746644	0.000625965	0.00741277	NA	transcribed_unprocessed_pseudogene	16	RRN3P3
ENSG00000167771	-0.744528	0.00439046	0.0266677	283248	protein_coding	11	RCOR2
ENSG00000272905	-0.743901	0.00131777	0.0119674	NA	lncRNA	7
ENSG00000067221	-0.743698	4.63e-05	0.00131288	9399	protein_coding	15	STOML1
ENSG00000173726	-0.742983	0.000320247	0.00472181	9804	protein_coding	1	TOMM20
ENSG00000102078	-0.742923	0.00146792	0.0128634	9016	protein_coding	X	SLC25A14
ENSG00000144935	-0.742384	1.74e-05	0.000657336	7220	protein_coding	3	TRPC1
ENSG00000170442	-0.74187	0.0066683	0.0347243	3892	protein_coding	12	KRT86
ENSG00000148950	-0.741734	3.58e-06	0.000222582	196294	protein_coding	11	IMMP1L
ENSG00000233175	-0.741692	0.0107479	0.0480924	NA	lncRNA	17	FMNL1-AS1
ENSG00000105784	-0.741586	0.000417634	0.00565968	154661	protein_coding	7	RUNDC3B
ENSG00000146267	-0.741075	0.0109827	0.0486918	84553	protein_coding	6	FAXC
ENSG00000130748	-0.740774	0.00101878	0.010114	54958	protein_coding	19	TMEM160
ENSG00000115252	-0.73923	0.00482513	0.0282251	5136	protein_coding	2	PDE1A
ENSG00000169567	-0.738878	0.000184163	0.00329198	3094	protein_coding	5	HINT1
ENSG00000183654	-0.738643	0.00785931	0.0388823	441061	protein_coding	5	MARCHF11
ENSG00000151690	-0.738333	0.00136499	0.0122669	54842	protein_coding	2	MFSD6
ENSG00000259120	-0.737777	0.00635349	0.0336618	100130933	protein_coding	17	SMIM6
ENSG00000232119	-0.737635	4.35e-05	0.00124456	28985	protein_coding	X	MCTS1
ENSG00000157778	-0.737471	0.000159364	0.00301608	84262	protein_coding	7	PSMG3
ENSG00000133627	-0.736999	0.00266875	0.0191698	57180	protein_coding	7	ACTR3B
ENSG00000183648	-0.736319	1.1e-05	0.000482181	4707	protein_coding	14	NDUFB1
ENSG00000148341	-0.736111	0.000121789	0.00248557	56904	protein_coding	9	SH3GLB2
ENSG00000144120	-0.73598	0.00153474	0.0131975	80775	protein_coding	2	TMEM177
ENSG00000108797	-0.735121	0.0100372	0.0458254	8506	protein_coding	17	CNTNAP1
ENSG00000272163	-0.73481	0.00483389	0.028249	NA	lncRNA	8
ENSG00000153563	-0.734694	0.0041495	0.0256186	925	protein_coding	2	CD8A
ENSG00000204588	-0.734482	0.0100479	0.0458627	440894	lncRNA	2	LINC01123
ENSG00000102409	-0.733893	0.000259154	0.00410821	56271	protein_coding	X	BEX4
ENSG00000235961	-0.733891	0.00774188	0.0384286	84968	protein_coding	X	PNMA6A
ENSG00000004059	-0.733443	0.000257102	0.00409014	381	protein_coding	7	ARF5
ENSG00000171695	-0.73295	0.00543908	0.0304266	198437	protein_coding	20	LKAAEAR1
ENSG00000185163	-0.732842	0.00183848	0.0147639	317781	protein_coding	12	DDX51
ENSG00000175093	-0.732674	0.00892339	0.0423023	92369	protein_coding	3	SPSB4
ENSG00000117308	-0.73257	0.000809604	0.0087106	2582	protein_coding	1	GALE
ENSG00000260231	-0.732394	0.00136576	0.0122669	100134229	lncRNA	7	KDM7A-DT
ENSG00000070388	-0.731099	0.00145899	0.0128039	27006	protein_coding	19	FGF22
ENSG00000164332	-0.730956	0.000415346	0.00564574	134510	protein_coding	5	UBLCP1
ENSG00000139112	-0.730775	0.00443893	0.0268417	23710	protein_coding	12	GABARAPL1
ENSG00000130347	-0.729621	0.00104615	0.0102775	84816	protein_coding	6	RTN4IP1
ENSG00000121680	-0.729588	0.000164892	0.00308274	9409	protein_coding	11	PEX16
ENSG00000162975	-0.729543	0.00516562	0.0294294	3754	protein_coding	2	KCNF1
ENSG00000189337	-0.729278	0.000356662	0.00506242	23254	protein_coding	1	KAZN
ENSG00000160145	-0.728611	0.00320087	0.0216272	8997	protein_coding	3	KALRN
ENSG00000198648	-0.727848	0.000551829	0.00684215	27347	protein_coding	2	STK39
ENSG00000234171	-0.727767	0.00397676	0.0249211	100506054	lncRNA	2	RNASEH1-DT
ENSG00000235296	-0.727678	0.00820714	0.0401161	NA	lncRNA	17
ENSG00000253837	-0.727678	0.00711013	0.0362873	100507156	lncRNA	8	LOXL2-AS1
ENSG00000111344	-0.726888	0.00750685	0.0376609	8437	protein_coding	12	RASAL1
ENSG00000249853	-0.72686	0.00283734	0.020022	222537	protein_coding	6	HS3ST5
ENSG00000156395	-0.72596	0.00348257	0.022838	22986	protein_coding	10	SORCS3
ENSG00000214309	-0.725515	0.000224157	0.00374899	255374	protein_coding	7	MBLAC1
ENSG00000164924	-0.72491	0.0012778	0.0117574	7534	protein_coding	8	YWHAZ
ENSG00000234432	-0.724855	0.00503062	0.0289274	100129484	lncRNA	7	LINC02983
ENSG00000148704	-0.724703	0.0095581	0.0443612	11023	protein_coding	10	VAX1
ENSG00000103253	-0.724467	0.000815763	0.00874227	84264	protein_coding	16	HAGHL
ENSG00000117632	-0.724371	0.0016488	0.0138202	3925	protein_coding	1	STMN1
ENSG00000273238	-0.72398	0.0032777	0.0220148	112441426	protein_coding	4	TMEM271
ENSG00000122873	-0.723828	0.00295443	0.0205071	55847	protein_coding	10	CISD1
ENSG00000108684	-0.722766	0.00502619	0.02892	40	protein_coding	17	ASIC2
ENSG00000152969	-0.722577	0.0090217	0.0426107	152789	protein_coding	4	JAKMIP1
ENSG00000214193	-0.722495	0.00885978	0.0421121	79729	protein_coding	1	SH3D21
ENSG00000247157	-0.722275	0.0112653	0.0494796	338817	lncRNA	12	LINC01252
ENSG00000142686	-0.722206	0.00389499	0.0245719	127703	protein_coding	1	C1orf216
ENSG00000239789	-0.7221	1.06e-05	0.000471984	51373	protein_coding	7	MRPS17
ENSG00000260664	-0.721673	0.00624525	0.0333049	NA	lncRNA	16
ENSG00000122824	-0.720996	0.0111489	0.0491854	170685	protein_coding	X	NUDT10
ENSG00000152467	-0.71892	0.0051241	0.0292673	284312	protein_coding	19	ZSCAN1
ENSG00000173915	-0.718591	0.000104362	0.00222985	84833	protein_coding	10	ATP5MK
ENSG00000132432	-0.718319	4.5e-06	0.000261331	23480	protein_coding	7	SEC61G
ENSG00000111652	-0.718276	5.26e-05	0.00141284	50813	protein_coding	12	COPS7A
ENSG00000180155	-0.718224	0.000680591	0.00780852	66004	protein_coding	8	LYNX1
ENSG00000115073	-0.717638	0.000359718	0.00508226	10120	protein_coding	2	ACTR1B
ENSG00000139044	-0.71761	0.00351465	0.0229599	283358	protein_coding	12	B4GALNT3
ENSG00000277791	-0.71733	5.17e-07	5.92e-05	5691	protein_coding	17	PSMB3
ENSG00000197147	-0.717313	0.00121982	0.0113552	23507	protein_coding	1	LRRC8B
ENSG00000213888	-0.716586	0.00328817	0.0220305	NA	lncRNA	22	LINC01521
ENSG00000128609	-0.716512	0.000905565	0.00938498	4698	protein_coding	7	NDUFA5
ENSG00000099622	-0.715577	0.00641621	0.0338787	1153	protein_coding	19	CIRBP
ENSG00000006071	-0.715558	0.00385357	0.0244162	6833	protein_coding	11	ABCC8
ENSG00000196262	-0.715357	1.22e-05	0.000521561	5478	protein_coding	7	PPIA
ENSG00000064763	-0.715251	0.00549786	0.0306407	55711	protein_coding	12	FAR2
ENSG00000115641	-0.714506	0.00676186	0.0350183	2274	protein_coding	2	FHL2
ENSG00000217416	-0.714213	0.00333957	0.0222051	NA	processed_pseudogene	5	ISCA1P1
ENSG00000107833	-0.714113	0.0014018	0.0124482	10360	protein_coding	10	NPM3
ENSG00000173465	-0.713449	0.000123295	0.00250914	10534	protein_coding	11	ZNRD2
ENSG00000266910	-0.712933	0.00686371	0.0354332	NA	processed_pseudogene	19
ENSG00000122912	-0.71285	0.000435077	0.00583433	8034	protein_coding	10	SLC25A16
ENSG00000203877	-0.711905	0.00153782	0.0132009	134701	protein_coding	6	RIPPLY2
ENSG00000278266	-0.711408	0.00456916	0.027258	NA	lncRNA	12
ENSG00000117410	-0.711149	0.00012186	0.00248557	533	protein_coding	1	ATP6V0B
ENSG00000244558	-0.711138	0.00707376	0.0361326	NA	lncRNA	20	KCNK15-AS1
ENSG00000143933	-0.710389	3.81e-06	0.000227983	805	protein_coding	2	CALM2
ENSG00000187624	-0.710373	0.00156118	0.0132971	400566	protein_coding	17	C17orf97
ENSG00000130590	-0.710076	6.75e-06	0.000346714	140700	protein_coding	20	SAMD10
ENSG00000143369	-0.709928	0.00481069	0.0281682	1893	protein_coding	1	ECM1
ENSG00000152256	-0.709381	0.00463086	0.0274923	5163	protein_coding	2	PDK1
ENSG00000054356	-0.708643	0.00933244	0.0436091	5798	protein_coding	2	PTPRN
ENSG00000162426	-0.708075	0.000392927	0.0054316	50651	protein_coding	1	SLC45A1
ENSG00000118971	-0.707572	0.00173765	0.0142409	894	protein_coding	12	CCND2
ENSG00000215218	-0.707412	0.0105364	0.0474641	134111	protein_coding	5	UBE2QL1
ENSG00000167863	-0.707364	3.99e-05	0.00117946	10476	protein_coding	17	ATP5PD
ENSG00000143155	-0.706738	0.000145227	0.00285245	261726	protein_coding	1	TIPRL
ENSG00000082684	-0.706411	0.00595182	0.0323168	54437	protein_coding	3	SEMA5B
ENSG00000272654	-0.706382	0.00118415	0.0111439	NA	lncRNA	1	JTB-DT
ENSG00000130558	-0.706122	0.00378963	0.0240852	10439	protein_coding	9	OLFM1
ENSG00000260630	-0.705673	0.001056	0.0103459	197187	lncRNA	16	SNAI3-AS1
ENSG00000116918	-0.705497	0.00102718	0.0101804	7257	protein_coding	1	TSNAX
ENSG00000271714	-0.70529	0.00763755	0.0380477	NA	lncRNA	5	FAM169A-AS1
ENSG00000128298	-0.705062	0.00176784	0.0144241	80115	protein_coding	22	BAIAP2L2
ENSG00000123178	-0.704837	0.000681596	0.00780852	57213	protein_coding	13	SPRYD7
ENSG00000184307	-0.704808	0.00758047	0.0379214	254887	protein_coding	3	ZDHHC23
ENSG00000279528	-0.704624	0.00879016	0.0418923	NA	TEC	X
ENSG00000145214	-0.704548	0.000485769	0.00631354	1609	protein_coding	4	DGKQ
ENSG00000176907	-0.704496	0.00466733	0.0275991	56892	protein_coding	8	TCIM
ENSG00000132563	-0.704365	0.00034707	0.00496618	51308	protein_coding	5	REEP2
ENSG00000177889	-0.703735	7.76e-05	0.00183998	7334	protein_coding	12	UBE2N
ENSG00000143420	-0.703438	4.82e-05	0.00132973	2029	protein_coding	1	ENSA
ENSG00000042753	-0.703047	0.0003201	0.00472181	1175	protein_coding	19	AP2S1
ENSG00000152154	-0.70271	0.00329975	0.0220411	130733	protein_coding	2	TMEM178A
ENSG00000156642	-0.701768	0.00562724	0.0311007	27020	protein_coding	15	NPTN
ENSG00000135750	-0.70158	0.00487133	0.0283749	3775	protein_coding	1	KCNK1
ENSG00000138814	-0.700822	0.00427179	0.0261395	5530	protein_coding	4	PPP3CA
ENSG00000188352	-0.700736	0.00278451	0.0197795	54914	protein_coding	9	FOCAD
ENSG00000167700	-0.700576	0.000150756	0.00291262	113655	protein_coding	8	MFSD3
ENSG00000148925	-0.700161	0.00312562	0.0212592	84280	protein_coding	11	BTBD10
ENSG00000262246	-0.700105	0.00269833	0.0193358	79585	protein_coding	16	CORO7
ENSG00000205704	-0.699844	0.00300622	0.0207302	339674	protein_coding	22	SMIM45
ENSG00000166963	-0.699653	0.00180065	0.0146081	4130	protein_coding	15	MAP1A
ENSG00000101079	-0.698856	0.000677419	0.00779553	57446	protein_coding	20	NDRG3
ENSG00000101132	-0.698659	3.29e-05	0.0010195	5203	protein_coding	20	PFDN4
ENSG00000256537	-0.69756	2.59e-05	0.000874145	100129361	protein_coding	12	SMIM10L1
ENSG00000157680	-0.697038	0.00522406	0.0296587	9162	protein_coding	7	DGKI
ENSG00000127423	-0.696415	0.00596562	0.0323722	79000	protein_coding	1	AUNIP
ENSG00000255571	-0.695524	0.00182065	0.0147038	254559	lncRNA	15	MIR9-3HG
ENSG00000143786	-0.695305	0.00801757	0.0394476	149111	protein_coding	1	CNIH3
ENSG00000167670	-0.694993	0.00208215	0.0160206	10036	protein_coding	19	CHAF1A
ENSG00000103174	-0.694607	0.000485955	0.00631354	51172	protein_coding	16	NAGPA
ENSG00000140365	-0.694166	0.000475287	0.00621866	54939	protein_coding	15	COMMD4
ENSG00000138078	-0.693894	0.00408403	0.0253485	9581	protein_coding	2	PREPL
ENSG00000148334	-0.692646	0.000406661	0.00556992	80142	protein_coding	9	PTGES2
ENSG00000272444	-0.692527	0.0105063	0.047376	NA	lncRNA	14
ENSG00000184203	-0.692202	0.00210271	0.0161184	5504	protein_coding	3	PPP1R2
ENSG00000228903	-0.692085	0.000465351	0.00613431	NA	transcribed_unprocessed_pseudogene	7	RASA4CP
ENSG00000100983	-0.69111	0.000671266	0.00773963	2937	protein_coding	20	GSS
ENSG00000176396	-0.69085	0.00137377	0.0123025	163126	protein_coding	19	EID2
ENSG00000101460	-0.690737	0.000561921	0.00690125	84557	protein_coding	20	MAP1LC3A
ENSG00000130830	-0.690711	0.000930117	0.00955101	4354	protein_coding	X	MPP1
ENSG00000116120	-0.690484	0.0013004	0.0118711	10056	protein_coding	2	FARSB
ENSG00000168481	-0.689882	0.00825628	0.0402138	203190	protein_coding	8	LGI3
ENSG00000185658	-0.687896	0.00106753	0.0104247	54014	protein_coding	21	BRWD1
ENSG00000261033	-0.687765	0.00889826	0.0422437	NA	lncRNA	17	SPECC1-DT
ENSG00000204564	-0.687401	3.41e-05	0.00104565	221545	protein_coding	6	C6orf136
ENSG00000164742	-0.687303	0.00906624	0.0427647	107	protein_coding	7	ADCY1
ENSG00000277531	-0.6873	0.0112957	0.0495644	110806277	protein_coding	19	PNMA8C
ENSG00000178235	-0.686696	0.00172683	0.0141825	114798	protein_coding	13	SLITRK1
ENSG00000143106	-0.68563	5.32e-05	0.00142266	5686	protein_coding	1	PSMA5
ENSG00000127445	-0.685432	0.000300089	0.00453268	5300	protein_coding	19	PIN1
ENSG00000148834	-0.685303	6.65e-05	0.00164795	9446	protein_coding	10	GSTO1
ENSG00000151247	-0.685231	8.27e-05	0.00192251	1977	protein_coding	4	EIF4E
ENSG00000277161	-0.684679	0.000720563	0.0080946	284098	protein_coding	17	PIGW
ENSG00000111669	-0.683996	0.000613712	0.00731771	7167	protein_coding	12	TPI1
ENSG00000115944	-0.683792	0.000336759	0.00487703	9167	protein_coding	2	COX7A2L
ENSG00000175471	-0.683705	0.00722654	0.0366175	79772	protein_coding	5	MCTP1
ENSG00000179044	-0.683695	0.00371796	0.0238154	283849	protein_coding	16	EXOC3L1
ENSG00000116254	-0.683018	0.0111965	0.0493199	26038	protein_coding	1	CHD5
ENSG00000102109	-0.682762	0.00725814	0.0367514	27344	protein_coding	X	PCSK1N
ENSG00000124194	-0.681301	0.00359207	0.0232499	78997	protein_coding	20	GDAP1L1
ENSG00000205138	-0.680792	9.58e-05	0.00210692	644096	protein_coding	19	SDHAF1
ENSG00000138101	-0.680742	1.1e-05	0.000482181	1838	protein_coding	2	DTNB
ENSG00000131143	-0.680079	3.02e-05	0.000955367	1327	protein_coding	16	COX4I1
ENSG00000197180	-0.679959	0.00116169	0.0109794	158960	lncRNA	X	ATP6AP1-DT
ENSG00000132975	-0.679814	0.01033	0.046793	2835	protein_coding	13	GPR12
ENSG00000221990	-0.679702	0.00446685	0.0269446	NA	lncRNA	5	EXOC3-AS1
ENSG00000105963	-0.679144	0.0034467	0.0226524	11033	protein_coding	7	ADAP1
ENSG00000188191	-0.678812	0.00999978	0.0457129	5575	protein_coding	7	PRKAR1B
ENSG00000149091	-0.678707	0.00165727	0.0138652	8525	protein_coding	11	DGKZ
ENSG00000037042	-0.678479	0.000236091	0.00385925	27175	protein_coding	17	TUBG2
ENSG00000084070	-0.678225	0.00166234	0.0138882	64744	protein_coding	1	SMAP2
ENSG00000167747	-0.678099	0.00339241	0.0224176	84798	transcribed_unitary_pseudogene	19	C19orf48P
ENSG00000198208	-0.67781	0.00074688	0.00827881	83694	protein_coding	14	RPS6KL1
ENSG00000196072	-0.677457	0.000123913	0.00251885	282991	protein_coding	10	BLOC1S2
ENSG00000273841	-0.677395	0.0016316	0.0137209	6880	protein_coding	5	TAF9
ENSG00000171793	-0.676978	0.000929178	0.00954684	1503	protein_coding	1	CTPS1
ENSG00000254635	-0.676647	0.00195713	0.0153692	NA	lncRNA	10	WAC-AS1
ENSG00000172115	-0.676571	0.000904557	0.00938498	54205	protein_coding	7	CYCS
ENSG00000168496	-0.67639	0.000861245	0.00908844	2237	protein_coding	11	FEN1
ENSG00000196950	-0.675492	0.00400339	0.0250136	57181	protein_coding	2	SLC39A10
ENSG00000272343	-0.6747	0.000610463	0.0072918	NA	lncRNA	8
ENSG00000076554	-0.674202	0.00290186	0.0202599	7163	protein_coding	8	TPD52
ENSG00000162929	-0.672617	0.000170539	0.00313883	84542	protein_coding	2	SANBR
ENSG00000005448	-0.672315	0.00201976	0.0156967	84058	protein_coding	2	WDR54
ENSG00000076864	-0.67168	0.0039516	0.024813	5909	protein_coding	1	RAP1GAP
ENSG00000167770	-0.671289	0.000420078	0.00568392	55611	protein_coding	11	OTUB1
ENSG00000150787	-0.671227	0.000169002	0.0031302	5805	protein_coding	11	PTS
ENSG00000091640	-0.671118	1.67e-05	0.000644164	9552	protein_coding	17	SPAG7
ENSG00000170906	-0.670641	0.00033612	0.0048717	4696	protein_coding	19	NDUFA3
ENSG00000203485	-0.670252	0.00233181	0.0173435	64423	protein_coding	14	INF2
ENSG00000197774	-0.669617	0.00370989	0.0237892	197342	protein_coding	16	EME2
ENSG00000226287	-0.669433	0.00940163	0.0437717	NA	transcribed_unprocessed_pseudogene	22	TMEM191A
ENSG00000125841	-0.669343	0.00169102	0.0140226	80023	protein_coding	20	NRSN2
ENSG00000204954	-0.668942	2.7e-05	0.000890165	728568	protein_coding	12	UQCC6
ENSG00000163257	-0.668678	0.00456167	0.027258	54876	protein_coding	4	DCAF16
ENSG00000164978	-0.668354	0.000194531	0.0034093	318	protein_coding	9	NUDT2
ENSG00000110074	-0.667577	0.000216635	0.00366766	55572	protein_coding	11	FOXRED1
ENSG00000213339	-0.667123	0.00158293	0.0133933	81890	protein_coding	19	QTRT1
ENSG00000133318	-0.666926	0.00360459	0.0233057	10313	protein_coding	11	RTN3
ENSG00000231982	-0.666924	0.0097189	0.044852	NA	unprocessed_pseudogene	3	MCF2L2P1
ENSG00000254531	-0.666319	0.000668067	0.00771764	90024	lncRNA	4
ENSG00000186235	-0.665893	0.00492288	0.0285362	151174	lncRNA	2	LINC02610
ENSG00000185442	-0.665783	0.000511796	0.00651241	400451	protein_coding	15	FAM174B
ENSG00000136521	-0.665136	2.37e-05	0.000822444	4711	protein_coding	3	NDUFB5
ENSG00000153130	-0.664878	0.000848654	0.00899263	60592	protein_coding	4	SCOC
ENSG00000068885	-0.663912	0.000312787	0.00465391	57560	protein_coding	3	IFT80
ENSG00000179832	-0.663902	0.000291438	0.00446216	727957	protein_coding	8	MROH1
ENSG00000100321	-0.663849	0.00595943	0.0323483	9145	protein_coding	22	SYNGR1
ENSG00000124802	-0.663132	0.00073895	0.00824946	9521	protein_coding	6	EEF1E1
ENSG00000256060	-0.663057	0.000396422	0.00545888	10597	protein_coding	19	TRAPPC2B
ENSG00000139767	-0.663025	0.00850948	0.0409135	84530	protein_coding	12	SRRM4
ENSG00000159720	-0.662863	0.000317459	0.00469614	9114	protein_coding	16	ATP6V0D1
ENSG00000205544	-0.662206	0.00281297	0.0199107	254863	protein_coding	17	TMEM256
ENSG00000119782	-0.661823	0.00449306	0.0270413	2281	protein_coding	2	FKBP1B
ENSG00000168569	-0.660732	1.48e-06	0.000126096	79064	protein_coding	11	TMEM223
ENSG00000136100	-0.660227	0.000732799	0.0081961	51028	protein_coding	13	VPS36
ENSG00000236901	-0.660096	0.00845129	0.040766	81571	lncRNA	9	MIR600HG
ENSG00000152578	-0.659151	0.0053029	0.0299734	2893	protein_coding	11	GRIA4
ENSG00000144331	-0.658246	0.0060166	0.0325405	151126	protein_coding	2	ZNF385B
ENSG00000108641	-0.657869	0.00331183	0.02209	27077	protein_coding	17	B9D1
ENSG00000131779	-0.656029	0.00181803	0.0146959	8799	protein_coding	1	PEX11B
ENSG00000176401	-0.655917	0.00568992	0.0313313	126272	protein_coding	19	EID2B
ENSG00000244405	-0.655863	0.0107598	0.0481137	2119	protein_coding	3	ETV5
ENSG00000223496	-0.655857	0.000384464	0.00534345	118460	protein_coding	16	EXOSC6
ENSG00000197562	-0.655113	0.00095881	0.00972314	57799	protein_coding	16	RAB40C
ENSG00000244242	-0.654275	0.00421707	0.0258931	402778	protein_coding	11	IFITM10
ENSG00000183317	-0.653912	0.0111732	0.0492802	284656	protein_coding	1	EPHA10
ENSG00000164933	-0.653792	9.16e-05	0.00204376	81034	protein_coding	8	SLC25A32
ENSG00000141576	-0.653591	0.000580931	0.00704703	114804	protein_coding	17	RNF157
ENSG00000123570	-0.653439	0.0101658	0.0462477	51209	protein_coding	X	RAB9B
ENSG00000163947	-0.651932	0.0108831	0.0484176	50650	protein_coding	3	ARHGEF3
ENSG00000198133	-0.651532	0.000918831	0.00945682	161145	protein_coding	14	TMEM229B
ENSG00000010256	-0.651402	0.000215729	0.00366269	7384	protein_coding	3	UQCRC1
ENSG00000153814	-0.651271	0.00500062	0.0288191	221895	protein_coding	7	JAZF1
ENSG00000089847	-0.651189	0.0061644	0.0330507	170961	protein_coding	19	ANKRD24
ENSG00000154723	-0.651146	7.7e-05	0.00183998	522	protein_coding	21	ATP5PF
ENSG00000138698	-0.650694	0.000263826	0.0041602	5910	protein_coding	4	RAP1GDS1
ENSG00000125352	-0.650238	3.71e-05	0.00111121	7737	protein_coding	X	RNF113A
ENSG00000189159	-0.649714	0.00345944	0.0227196	51155	protein_coding	17	JPT1
ENSG00000172336	-0.649346	0.000163296	0.00305928	10248	protein_coding	7	POP7
ENSG00000226976	-0.64861	0.00102176	0.0101323	NA	processed_pseudogene	6	COX6A1P2
ENSG00000115525	-0.648346	2.87e-07	3.81e-05	8869	protein_coding	2	ST3GAL5
ENSG00000138430	-0.6483	0.00241003	0.0177743	29789	protein_coding	2	OLA1
ENSG00000164896	-0.648041	0.000112003	0.00234317	10922	protein_coding	7	FASTK
ENSG00000157693	-0.648022	0.00288313	0.020182	203197	protein_coding	9	TMEM268
ENSG00000162444	-0.648003	0.0067277	0.0349019	116362	protein_coding	1	RBP7
ENSG00000130299	-0.647903	2.76e-05	0.000901884	84705	protein_coding	19	GTPBP3
ENSG00000187688	-0.646923	0.00495097	0.0286157	51393	protein_coding	17	TRPV2
ENSG00000146386	-0.646412	0.00270222	0.0193483	58527	protein_coding	6	ABRACL
ENSG00000204758	-0.645973	0.00640638	0.0338652	100268168	lncRNA	5	RPL26L1-AS1
ENSG00000183780	-0.645965	0.0112993	0.0495681	148641	protein_coding	1	SLC35F3
ENSG00000267778	-0.645917	0.0083707	0.0404851	NA	lncRNA	19	CBARP-DT
ENSG00000125459	-0.645557	0.00472932	0.0278555	55154	protein_coding	1	MSTO1
ENSG00000277363	-0.64548	0.00523378	0.029685	80725	protein_coding	17	SRCIN1
ENSG00000175602	-0.645353	0.00289981	0.0202599	11007	protein_coding	11	CCDC85B
ENSG00000236876	-0.645321	0.00521723	0.0296387	NA	processed_pseudogene	1	TMSB4XP1
ENSG00000132334	-0.645262	9.15e-05	0.00204349	5791	protein_coding	10	PTPRE
ENSG00000137210	-0.644777	0.000207451	0.00357063	81853	protein_coding	6	TMEM14B
ENSG00000135749	-0.644447	0.0107236	0.048076	80003	protein_coding	1	PCNX2
ENSG00000129538	-0.644162	0.00744508	0.0374523	6035	protein_coding	14	RNASE1
ENSG00000162630	-0.643813	0.00483422	0.028249	8707	protein_coding	1	B3GALT2
ENSG00000119862	-0.643444	0.000883428	0.00927341	29094	protein_coding	2	LGALSL
ENSG00000165629	-0.642633	0.00103688	0.0102313	509	protein_coding	10	ATP5F1C
ENSG00000110042	-0.642492	8.69e-05	0.00198443	23220	protein_coding	11	DTX4
ENSG00000228594	-0.642269	0.00419264	0.0258405	643988	protein_coding	1	FNDC10
ENSG00000135074	-0.642236	0.00536686	0.0302206	8728	protein_coding	5	ADAM19
ENSG00000167578	-0.642143	0.000852589	0.00902898	53916	protein_coding	19	RAB4B
ENSG00000230513	-0.641844	0.00823741	0.0401546	439931	lncRNA	22	THAP7-AS1
ENSG00000129355	-0.641772	0.00287484	0.0201734	1032	protein_coding	19	CDKN2D
ENSG00000099822	-0.64176	0.005107	0.0292193	610	protein_coding	19	HCN2
ENSG00000083454	-0.64079	0.00491598	0.0285331	5026	protein_coding	17	P2RX5
ENSG00000161980	-0.64061	6.87e-05	0.00168099	51728	protein_coding	16	POLR3K
ENSG00000173227	-0.640318	0.00406958	0.0252994	91683	protein_coding	11	SYT12
ENSG00000068912	-0.640046	0.000225218	0.00376217	27248	protein_coding	2	ERLEC1
ENSG00000111726	-0.63978	0.00159844	0.0135118	55907	protein_coding	12	CMAS
ENSG00000235453	-0.639599	0.00362514	0.0234217	100129250	protein_coding	9	SMIM27
ENSG00000102900	-0.639507	0.00167905	0.0139887	9688	protein_coding	16	NUP93
ENSG00000178982	-0.639381	1.17e-06	0.000108547	27335	protein_coding	19	EIF3K
ENSG00000151176	-0.639332	8.64e-05	0.00197999	196463	protein_coding	12	PLBD2
ENSG00000163875	-0.638872	0.000285781	0.00440564	64769	protein_coding	1	MEAF6
ENSG00000072133	-0.638452	0.00686652	0.0354375	27330	protein_coding	X	RPS6KA6
ENSG00000204130	-0.638029	9.79e-05	0.00214269	55680	protein_coding	10	RUFY2
ENSG00000143198	-0.637854	0.000261323	0.00412799	4259	protein_coding	1	MGST3
ENSG00000204653	-0.637568	0.00154102	0.0132009	554235	protein_coding	19	ASPDH
ENSG00000143256	-0.637378	0.00117324	0.0110711	5202	protein_coding	1	PFDN2
ENSG00000003987	-0.637357	0.00932637	0.0436091	9108	protein_coding	8	MTMR7
ENSG00000171159	-0.636104	0.000635059	0.00748093	79095	protein_coding	9	BBLN
ENSG00000179603	-0.635965	0.00788209	0.0389628	2918	protein_coding	7	GRM8
ENSG00000230461	-0.635731	0.0100642	0.0459139	100505832	lncRNA	1	PROX1-AS1
ENSG00000197177	-0.635399	0.0073113	0.0369252	84435	protein_coding	10	ADGRA1
ENSG00000178585	-0.635147	0.000570768	0.00696142	56998	protein_coding	1	CTNNBIP1
ENSG00000160326	-0.634868	0.0015408	0.0132009	11182	protein_coding	9	SLC2A6
ENSG00000110200	-0.634829	0.00053426	0.0067125	25906	protein_coding	11	ANAPC15
ENSG00000143224	-0.63464	0.000106047	0.00225008	5498	protein_coding	1	PPOX
ENSG00000241837	-0.634592	0.000146539	0.00286393	539	protein_coding	21	ATP5PO
ENSG00000164885	-0.634562	0.00558022	0.0309267	1020	protein_coding	7	CDK5
ENSG00000155744	-0.634175	0.00419854	0.025859	285172	protein_coding	2	HYCC2
ENSG00000125354	-0.634147	0.00403715	0.0251764	23157	protein_coding	X	SEPTIN6
ENSG00000155158	-0.633716	0.00594646	0.0323168	158219	protein_coding	9	TTC39B
ENSG00000170791	-0.633703	0.000167717	0.00311632	79145	protein_coding	8	CHCHD7
ENSG00000135940	-0.633251	7.99e-05	0.00187975	1329	protein_coding	2	COX5B
ENSG00000114021	-0.632914	8.68e-05	0.00198443	56954	protein_coding	3	NIT2
ENSG00000132600	-0.632748	6.33e-06	0.000327376	54496	protein_coding	16	PRMT7
ENSG00000188580	-0.632462	0.0073501	0.0370898	154215	protein_coding	6	NKAIN2
ENSG00000158526	-0.632297	0.00148953	0.0129663	90121	protein_coding	X	TSR2
ENSG00000167114	-0.632028	0.0002403	0.0038919	10999	protein_coding	9	SLC27A4
ENSG00000169288	-0.631776	0.000136986	0.00271985	65008	protein_coding	4	MRPL1
ENSG00000122490	-0.630954	0.00106172	0.0103849	80148	protein_coding	18	SLC66A2
ENSG00000050426	-0.630341	6.97e-05	0.00170027	25875	protein_coding	12	LETMD1
ENSG00000264920	-0.630198	0.000623688	0.00740197	102724532	lncRNA	17	SP2-DT
ENSG00000197852	-0.630162	0.00562511	0.0311007	55924	protein_coding	1	INKA2
ENSG00000174516	-0.629586	0.00359722	0.0232745	246330	protein_coding	11	PELI3
ENSG00000111110	-0.629051	0.000697935	0.00791979	57460	protein_coding	12	PPM1H
ENSG00000167283	-0.628886	2.32e-06	0.000165611	10632	protein_coding	11	ATP5MG
ENSG00000100399	-0.628332	0.00847037	0.0408003	150356	protein_coding	22	CHADL
ENSG00000151014	-0.627611	0.00139847	0.0124309	25819	protein_coding	4	NOCT
ENSG00000139910	-0.627513	0.000167905	0.00311632	4857	protein_coding	14	NOVA1
ENSG00000105255	-0.627188	0.00531483	0.0299978	79187	protein_coding	19	FSD1
ENSG00000234420	-0.626962	0.00217752	0.0165357	100129482	transcribed_processed_pseudogene	10	ZNF37BP
ENSG00000136810	-0.626892	0.000153711	0.00294588	7295	protein_coding	9	TXN
ENSG00000171960	-0.626783	0.000192769	0.00338784	10465	protein_coding	1	PPIH
ENSG00000142875	-0.626008	0.00148982	0.0129663	5567	protein_coding	1	PRKACB
ENSG00000120265	-0.625995	0.00640573	0.0338652	5110	protein_coding	6	PCMT1
ENSG00000198300	-0.62552	0.00350858	0.0229331	5178	protein_coding	19	PEG3
ENSG00000198794	-0.625002	0.00538316	0.0302554	192683	protein_coding	15	SCAMP5
ENSG00000115310	-0.624685	0.000302259	0.00455012	57142	protein_coding	2	RTN4
ENSG00000011478	-0.62453	0.00156452	0.0133127	54814	protein_coding	19	QPCTL
ENSG00000131966	-0.624241	0.0019568	0.0153692	55860	protein_coding	14	ACTR10
ENSG00000105472	-0.624047	0.00474723	0.0279217	6320	protein_coding	19	CLEC11A
ENSG00000226415	-0.623305	0.00948047	0.0440579	NA	processed_pseudogene	1	TPI1P1
ENSG00000115271	-0.622997	0.00194963	0.0153513	25801	protein_coding	2	GCA
ENSG00000246308	-0.622929	0.00406004	0.0252576	101928053	lncRNA	11
ENSG00000129636	-0.622821	0.00690481	0.0355635	81533	protein_coding	16	ITFG1
ENSG00000254901	-0.622758	0.00123555	0.01146	729991	protein_coding	19	BORCS8
ENSG00000184451	-0.622644	0.00120481	0.0112682	2826	protein_coding	17	CCR10
ENSG00000136895	-0.622616	0.00189268	0.0150416	84253	protein_coding	9	GARNL3
ENSG00000104093	-0.622473	0.0088591	0.0421121	23312	protein_coding	15	DMXL2
ENSG00000105393	-0.622035	0.000220481	0.00371872	29086	protein_coding	19	BABAM1
ENSG00000129128	-0.621874	1.53e-05	0.000615753	60559	protein_coding	4	SPCS3
ENSG00000204116	-0.621831	0.00654645	0.0343492	53344	protein_coding	X	CHIC1
ENSG00000137944	-0.621709	0.00975323	0.0449526	56267	protein_coding	1	KYAT3
ENSG00000185627	-0.621012	7.07e-06	0.00035926	5719	protein_coding	11	PSMD13
ENSG00000114405	-0.621003	0.00233819	0.0173803	57415	protein_coding	3	C3orf14
ENSG00000100442	-0.620545	0.000125719	0.0025469	2287	protein_coding	14	FKBP3
ENSG00000100908	-0.620544	0.000608464	0.00727763	51016	protein_coding	14	EMC9
ENSG00000112852	-0.620481	0.0109704	0.0486493	56133	protein_coding	5	PCDHB2
ENSG00000223573	-0.618822	0.00934112	0.0436091	257000	protein_coding	19	TINCR
ENSG00000165169	-0.618638	0.00696144	0.0357654	6990	protein_coding	X	DYNLT3
ENSG00000160563	-0.618281	4.27e-06	0.000249461	9442	protein_coding	9	MED27
ENSG00000188573	-0.618153	0.00868832	0.0415505	345630	protein_coding	5	FBLL1
ENSG00000067606	-0.617997	0.00746455	0.0375195	5590	protein_coding	1	PRKCZ
ENSG00000163399	-0.617565	0.0107744	0.048125	476	protein_coding	1	ATP1A1
ENSG00000119227	-0.61635	0.000989316	0.00993138	80235	protein_coding	3	PIGZ
ENSG00000145029	-0.616295	0.000711456	0.00802012	84276	protein_coding	3	NICN1
ENSG00000065057	-0.615621	0.000902272	0.00937244	4913	protein_coding	16	NTHL1
ENSG00000100387	-0.615032	4.09e-05	0.00120292	9978	protein_coding	22	RBX1
ENSG00000115365	-0.614579	0.00552151	0.0306966	10314	protein_coding	2	LANCL1
ENSG00000198932	-0.613813	0.0111107	0.049089	9737	protein_coding	X	GPRASP1
ENSG00000179240	-0.613673	0.00943113	0.0438627	100506127	protein_coding	11	GVQW3
ENSG00000034510	-0.613648	0.0027228	0.0194645	9168	protein_coding	2	TMSB10
ENSG00000134245	-0.61331	0.0038083	0.0241867	7482	protein_coding	1	WNT2B
ENSG00000126067	-0.612138	6.24e-05	0.00158311	5690	protein_coding	1	PSMB2
ENSG00000156959	-0.612077	0.00803924	0.0395128	375323	protein_coding	3	LHFPL4
ENSG00000255135	-0.611301	0.00114643	0.0109448	124902718	lncRNA	11	EMSY-DT
ENSG00000165868	-0.610917	0.00848955	0.0408522	259217	protein_coding	10	HSPA12A
ENSG00000127252	-0.610574	0.00866861	0.0414809	57110	protein_coding	3	PLAAT1
ENSG00000175711	-0.610515	0.00441922	0.0267795	146712	protein_coding	17	B3GNTL1
ENSG00000184220	-0.609434	0.00599716	0.0324745	84319	protein_coding	3	CMSS1
ENSG00000178718	-0.609081	0.00566642	0.0312403	54913	protein_coding	15	RPP25
ENSG00000068400	-0.609063	0.000182329	0.00327881	56850	protein_coding	X	GRIPAP1
ENSG00000184056	-0.608062	0.00264468	0.0190822	26276	protein_coding	15	VPS33B
ENSG00000147155	-0.607447	0.0012842	0.0117832	10682	protein_coding	X	EBP
ENSG00000086504	-0.607322	6.84e-05	0.00167494	10573	protein_coding	16	MRPL28
ENSG00000122694	-0.607233	0.00758567	0.0379275	152007	protein_coding	9	GLIPR2
ENSG00000087470	-0.606793	0.00266347	0.0191626	10059	protein_coding	12	DNM1L
ENSG00000142197	-0.606489	0.00818524	0.0400418	9980	protein_coding	21	DOP1B
ENSG00000131495	-0.606476	1.64e-05	0.000641772	4695	protein_coding	5	NDUFA2
ENSG00000090097	-0.60591	0.00876305	0.0418075	57060	protein_coding	3	PCBP4
ENSG00000203791	-0.605513	0.00218533	0.0165709	399818	protein_coding	10	EEF1AKMT2
ENSG00000151743	-0.605477	0.0035478	0.0230884	196394	protein_coding	12	AMN1
ENSG00000186642	-0.605017	0.00287961	0.020182	5138	protein_coding	11	PDE2A
ENSG00000146540	-0.604723	0.00139806	0.0124309	84310	protein_coding	7	C7orf50
ENSG00000185668	-0.604029	0.00828946	0.0402551	5453	protein_coding	1	POU3F1
ENSG00000205542	-0.603788	0.00276513	0.0196652	7114	protein_coding	X	TMSB4X
ENSG00000180488	-0.60378	0.00498723	0.0287615	374986	protein_coding	1	MIGA1
ENSG00000102181	-0.602805	0.00181954	0.0147014	83692	protein_coding	X	CD99L2
ENSG00000135119	-0.602287	0.00556323	0.0308516	84900	protein_coding	12	RNFT2
ENSG00000196312	-0.60226	0.00106409	0.0104024	NA	transcribed_unprocessed_pseudogene	9	MFSD14CP
ENSG00000092068	-0.60223	0.00797217	0.0392889	23428	protein_coding	14	SLC7A8
ENSG00000174917	-0.601797	0.000523101	0.00660935	125988	protein_coding	19	MICOS13
ENSG00000108474	-0.601547	0.000973805	0.00981965	9487	protein_coding	17	PIGL
ENSG00000099624	-0.601486	0.00160294	0.0135434	513	protein_coding	19	ATP5F1D
ENSG00000172006	-0.601348	0.0015815	0.0133913	115196	protein_coding	19	ZNF554
ENSG00000214575	-0.600896	0.00338052	0.022365	64506	protein_coding	15	CPEB1
ENSG00000187984	-0.600574	0.0105913	0.0476036	NA	transcribed_unprocessed_pseudogene	9	ANKRD19P
ENSG00000147852	-0.599838	0.00264202	0.0190822	7436	protein_coding	9	VLDLR
ENSG00000130226	-0.599425	0.010948	0.0485857	1804	protein_coding	7	DPP6
ENSG00000134996	-0.598224	0.00288236	0.020182	26578	protein_coding	9	OSTF1
ENSG00000160323	-0.598023	0.00446711	0.0269446	11093	protein_coding	9	ADAMTS13
ENSG00000165152	-0.597832	0.00469987	0.0277458	84302	protein_coding	9	PGAP4
ENSG00000127922	-0.597701	0.00130797	0.0118918	7979	protein_coding	7	SEM1
ENSG00000166105	-0.597649	0.0076251	0.0380221	112937	protein_coding	11	GLB1L3
ENSG00000132640	-0.596878	0.00180791	0.0146471	22903	protein_coding	20	BTBD3
ENSG00000119185	-0.596079	0.00350315	0.0229226	9270	protein_coding	2	ITGB1BP1
ENSG00000138757	-0.596	0.00890394	0.0422437	9908	protein_coding	4	G3BP2
ENSG00000158864	-0.595262	0.000298566	0.00452284	4720	protein_coding	1	NDUFS2
ENSG00000131437	-0.595039	0.00891518	0.0422746	11127	protein_coding	5	KIF3A
ENSG00000203724	-0.594676	0.00552317	0.0306966	388722	protein_coding	1	C1orf53
ENSG00000188690	-0.594424	0.00305738	0.020959	7390	protein_coding	10	UROS
ENSG00000213619	-0.593031	0.000199112	0.00346591	4722	protein_coding	11	NDUFS3
ENSG00000165752	-0.592935	0.000693427	0.00789362	282974	protein_coding	10	STK32C
ENSG00000218739	-0.59192	0.00210328	0.0161184	100505876	protein_coding	2	CEBPZOS
ENSG00000152193	-0.591659	0.000442843	0.00591194	79596	protein_coding	13	OBI1
ENSG00000163170	-0.591137	0.00186647	0.0149119	388962	protein_coding	2	BOLA3
ENSG00000148291	-0.590798	0.000643957	0.00755102	6835	protein_coding	9	SURF2
ENSG00000119705	-0.590786	0.000504467	0.0064558	81892	protein_coding	14	SLIRP
ENSG00000103415	-0.590701	0.000540147	0.00673925	3163	protein_coding	16	HMOX2
ENSG00000196951	-0.589431	0.00523203	0.029685	100129858	lncRNA	4	SCOC-AS1
ENSG00000272777	-0.58849	0.00285885	0.0200859	NA	lncRNA	4
ENSG00000053372	-0.58837	0.00240778	0.0177724	51154	protein_coding	1	MRTO4
ENSG00000164465	-0.588299	0.00239631	0.0177242	285761	protein_coding	6	DCBLD1
ENSG00000090020	-0.588244	0.00335368	0.0222368	6548	protein_coding	1	SLC9A1
ENSG00000166913	-0.588224	0.00601215	0.032536	7529	protein_coding	20	YWHAB
ENSG00000165264	-0.588026	1.73e-05	0.000657336	4712	protein_coding	9	NDUFB6
ENSG00000236682	-0.587848	0.00981352	0.0451178	NA	lncRNA	2	MAP3K2-DT
ENSG00000197885	-0.587736	0.00744702	0.0374523	28512	protein_coding	3	NKIRAS1
ENSG00000137547	-0.586778	0.000366118	0.00514833	29088	protein_coding	8	MRPL15
ENSG00000158792	-0.586643	0.00586534	0.0319829	124044	protein_coding	16	SPATA2L
ENSG00000169032	-0.585633	0.0101292	0.0461281	5604	protein_coding	15	MAP2K1
ENSG00000170043	-0.585081	8.78e-05	0.00199347	58485	protein_coding	17	TRAPPC1
ENSG00000125122	-0.584925	0.00298658	0.0206186	26231	transcribed_unitary_pseudogene	16	FBXL9P
ENSG00000145293	-0.584743	0.000101779	0.00220386	58478	protein_coding	4	ENOPH1
ENSG00000205808	-0.584294	0.00149906	0.0130216	403313	protein_coding	9	PLPP6
ENSG00000057757	-0.584126	0.000742151	0.00826975	57095	protein_coding	1	PITHD1
ENSG00000129235	-0.583705	9.86e-05	0.00215019	84817	protein_coding	17	TXNDC17
ENSG00000126267	-0.583436	9.4e-05	0.0020836	1340	protein_coding	19	COX6B1
ENSG00000123737	-0.583356	0.00410487	0.0254135	5393	protein_coding	4	EXOSC9
ENSG00000173715	-0.58335	0.00994862	0.0455802	79703	protein_coding	11	C11orf80
ENSG00000100478	-0.582281	0.00184871	0.0148302	11154	protein_coding	14	AP4S1
ENSG00000163701	-0.582217	0.00861326	0.041281	132014	protein_coding	3	IL17RE
ENSG00000089220	-0.581952	0.000100653	0.0021874	5037	protein_coding	12	PEBP1
ENSG00000247596	-0.581906	0.00101816	0.010114	11344	protein_coding	3	TWF2
ENSG00000163704	-0.581901	0.00663922	0.0346433	285368	protein_coding	3	PRRT3
ENSG00000174928	-0.581667	2.83e-05	0.000912731	285315	protein_coding	3	C3orf33
ENSG00000035687	-0.581336	0.00168293	0.0139997	159	protein_coding	1	ADSS2
ENSG00000129084	-0.580619	0.000324498	0.00475709	5682	protein_coding	11	PSMA1
ENSG00000182870	-0.580339	0.010091	0.0460232	50614	protein_coding	12	GALNT9
ENSG00000065665	-0.580196	0.00512641	0.0292712	55176	protein_coding	10	SEC61A2
ENSG00000155666	-0.580173	0.00170923	0.014122	79831	protein_coding	16	KDM8
ENSG00000168894	-0.578408	9.61e-05	0.00211103	51255	protein_coding	2	RNF181
ENSG00000100294	-0.57805	0.00156857	0.0133284	27349	protein_coding	22	MCAT
ENSG00000159685	-0.577955	0.00367101	0.0235905	84303	protein_coding	3	CHCHD6
ENSG00000162931	-0.577632	0.00583432	0.0318622	51127	protein_coding	1	TRIM17
ENSG00000106153	-0.577552	0.000533773	0.00671109	51142	protein_coding	7	CHCHD2
ENSG00000067445	-0.577266	0.00508187	0.0291003	7216	protein_coding	X	TRO
ENSG00000233954	-0.577025	0.00560664	0.0310252	440567	protein_coding	1	UQCRHL
ENSG00000171311	-0.576584	9.04e-05	0.00203403	51013	protein_coding	10	EXOSC1
ENSG00000128973	-0.57642	0.000415033	0.00564574	54982	protein_coding	15	CLN6
ENSG00000168675	-0.576042	0.00666116	0.0346973	753	protein_coding	18	LDLRAD4
ENSG00000109180	-0.575853	0.000478846	0.00625746	54940	protein_coding	4	OCIAD1
ENSG00000140854	-0.575622	0.00706684	0.0361076	10300	protein_coding	16	KATNB1
ENSG00000183891	-0.575568	0.0103939	0.0470113	130502	protein_coding	2	TTC32
ENSG00000161203	-0.575265	0.000970044	0.00980379	1173	protein_coding	3	AP2M1
ENSG00000214087	-0.575255	0.00120764	0.011277	339231	protein_coding	17	ARL16
ENSG00000204237	-0.575136	0.000970714	0.00980503	339229	protein_coding	17	OXLD1
ENSG00000187446	-0.57315	0.00115313	0.0109678	11261	protein_coding	15	CHP1
ENSG00000185386	-0.572987	0.00138941	0.0123811	5600	protein_coding	22	MAPK11
ENSG00000267750	-0.572879	0.00569859	0.0313694	NA	lncRNA	17	RUNDC3A-AS1
ENSG00000197170	-0.572425	0.00108307	0.0105535	5718	protein_coding	17	PSMD12
ENSG00000120549	-0.572371	0.0079945	0.0393557	56243	protein_coding	10	KIAA1217
ENSG00000128524	-0.572254	0.00057501	0.0069981	9296	protein_coding	7	ATP6V1F
ENSG00000131067	-0.572139	0.00284389	0.0200583	2686	protein_coding	20	GGT7
ENSG00000171130	-0.571766	0.00609561	0.0328206	155066	protein_coding	7	ATP6V0E2
ENSG00000133265	-0.571674	0.00112891	0.0108533	23640	protein_coding	19	HSPBP1
ENSG00000173272	-0.571534	0.00191633	0.0151691	653784	protein_coding	2	MZT2A
ENSG00000125356	-0.571522	6.48e-05	0.00161476	4694	protein_coding	X	NDUFA1
ENSG00000134590	-0.571074	0.000585737	0.00708137	8933	protein_coding	X	RTL8C
ENSG00000270170	-0.570634	0.000991233	0.00993949	152217	protein_coding	3	NCBP2AS2
ENSG00000102780	-0.569766	0.00643612	0.0339392	160851	protein_coding	13	DGKH
ENSG00000236668	-0.569717	0.0053943	0.030299	100505588	lncRNA	9	LHX2-AS1
ENSG00000182636	-0.569684	0.00387119	0.0244964	4692	protein_coding	15	NDN
ENSG00000186106	-0.569607	0.00307492	0.0210311	157567	protein_coding	8	ANKRD46
ENSG00000085377	-0.569424	0.00546778	0.0305205	5550	protein_coding	6	PREP
ENSG00000143179	-0.568274	1.83e-06	0.00014422	7371	protein_coding	1	UCK2
ENSG00000185813	-0.568215	0.00276287	0.0196575	5833	protein_coding	17	PCYT2
ENSG00000082458	-0.567829	0.00907485	0.0427828	1741	protein_coding	X	DLG3
ENSG00000146701	-0.567471	0.00280279	0.0198779	4191	protein_coding	7	MDH2
ENSG00000123643	-0.56729	0.00459851	0.0273727	206358	protein_coding	5	SLC36A1
ENSG00000255561	-0.567026	0.0104981	0.0473627	91893	protein_coding	11	FDXACB1
ENSG00000167112	-0.566972	0.000174925	0.00318442	26995	protein_coding	9	TRUB2
ENSG00000161395	-0.566758	0.00453961	0.0272119	93210	protein_coding	17	PGAP3
ENSG00000141314	-0.566627	0.00288203	0.020182	162494	protein_coding	17	RHBDL3
ENSG00000170522	-0.566427	0.00190493	0.0151279	79071	protein_coding	4	ELOVL6
ENSG00000126005	-0.566254	0.00266002	0.0191455	101410538	protein_coding	20	MMP24OS
ENSG00000105220	-0.565556	0.00452259	0.0271707	2821	protein_coding	19	GPI
ENSG00000113575	-0.565072	0.000289569	0.00444493	5515	protein_coding	5	PPP2CA
ENSG00000261188	-0.564954	0.00169606	0.0140391	100507599	lncRNA	22	TFIP11-DT
ENSG00000131507	-0.564523	0.0106323	0.0477161	80762	protein_coding	5	NDFIP1
ENSG00000260583	-0.564235	0.00463037	0.0274923	282566	lncRNA	21
ENSG00000188677	-0.564187	0.000255848	0.00407742	29780	protein_coding	22	PARVB
ENSG00000205356	-0.563816	0.000793235	0.00862214	25851	protein_coding	7	TECPR1
ENSG00000140395	-0.563193	4.92e-05	0.00135308	80349	protein_coding	15	SKIC8
ENSG00000180543	-0.562539	0.00167804	0.0139868	85453	protein_coding	8	TSPYL5
ENSG00000084764	-0.562317	0.00562615	0.0311007	22924	protein_coding	2	MAPRE3
ENSG00000138777	-0.561886	8.83e-05	0.00200085	27068	protein_coding	4	PPA2
ENSG00000147669	-0.561806	7.75e-05	0.00183998	5440	protein_coding	8	POLR2K
ENSG00000167642	-0.561793	0.00852398	0.0409722	10653	protein_coding	19	SPINT2
ENSG00000211450	-0.561529	0.00374095	0.0239141	280636	protein_coding	11	SELENOH
ENSG00000256269	-0.561118	0.000173833	0.00317379	3145	protein_coding	11	HMBS
ENSG00000166780	-0.560888	0.00463738	0.0275037	89927	protein_coding	16	BMERB1
ENSG00000198961	-0.560308	0.00472394	0.0278329	9867	protein_coding	5	PJA2
ENSG00000100372	-0.559478	4.31e-05	0.0012373	10478	protein_coding	22	SLC25A17
ENSG00000164209	-0.559244	0.00541464	0.0303467	91137	protein_coding	5	SLC25A46
ENSG00000151366	-0.558762	0.000658151	0.00765279	4718	protein_coding	11	NDUFC2
ENSG00000205629	-0.558542	0.000301584	0.00454378	51451	protein_coding	16	LCMT1
ENSG00000018189	-0.558443	0.0025125	0.0184089	22902	protein_coding	4	RUFY3
ENSG00000162545	-0.558372	0.00972336	0.0448611	55450	protein_coding	1	CAMK2N1
ENSG00000204220	-0.558289	0.000655501	0.00764637	10471	protein_coding	6	PFDN6
ENSG00000164815	-0.558011	0.00323597	0.0218125	5001	protein_coding	7	ORC5
ENSG00000116731	-0.557723	0.000341406	0.00492443	7799	protein_coding	1	PRDM2
ENSG00000204065	-0.557297	0.0111371	0.0491693	340543	protein_coding	X	TCEAL5
ENSG00000100749	-0.556571	0.00519376	0.0295428	7443	protein_coding	14	VRK1
ENSG00000088538	-0.556505	0.0108464	0.0483024	1795	protein_coding	3	DOCK3
ENSG00000151320	-0.556059	0.00886418	0.0421219	9472	protein_coding	14	AKAP6
ENSG00000153933	-0.556047	0.00746023	0.0375083	8526	protein_coding	17	DGKE
ENSG00000115540	-0.555937	0.00235846	0.0175093	25843	protein_coding	2	MOB4
ENSG00000198042	-0.555906	0.000632571	0.00747126	84549	protein_coding	8	MAK16
ENSG00000147894	-0.555807	0.0042893	0.0262198	203228	protein_coding	9	C9orf72
ENSG00000131368	-0.555574	1.66e-05	0.000644164	64432	protein_coding	3	MRPS25
ENSG00000078140	-0.554481	0.00458684	0.0273214	3093	protein_coding	4	UBE2K
ENSG00000136710	-0.554217	0.000133269	0.00266374	84317	protein_coding	2	CCDC115
ENSG00000085788	-0.554174	0.00101833	0.010114	23259	protein_coding	8	DDHD2
ENSG00000164211	-0.554119	0.00661769	0.0345712	134429	protein_coding	5	STARD4
ENSG00000171735	-0.553859	0.00266981	0.0191698	23261	protein_coding	1	CAMTA1
ENSG00000167815	-0.553851	0.00133162	0.012064	7001	protein_coding	19	PRDX2
ENSG00000096092	-0.553615	0.0102574	0.0465111	28978	protein_coding	6	TMEM14A
ENSG00000124172	-0.553559	0.00089546	0.00933811	514	protein_coding	20	ATP5F1E
ENSG00000172831	-0.553326	0.00511049	0.0292193	8824	protein_coding	16	CES2
ENSG00000113597	-0.552841	0.000832271	0.00886618	80006	protein_coding	5	TRAPPC13
ENSG00000012174	-0.552754	0.00200052	0.0155945	51360	protein_coding	X	MBTPS2
ENSG00000169758	-0.552701	0.0098091	0.0451178	123591	protein_coding	15	TMEM266
ENSG00000070831	-0.552441	2.01e-05	0.000729522	998	protein_coding	1	CDC42
ENSG00000100554	-0.552267	0.0060842	0.032817	51382	protein_coding	14	ATP6V1D
ENSG00000069966	-0.55159	0.00578157	0.0316803	10681	protein_coding	15	GNB5
ENSG00000013561	-0.550857	6.31e-05	0.00159012	9604	protein_coding	5	RNF14
ENSG00000163462	-0.550822	0.0024043	0.0177687	80128	protein_coding	1	TRIM46
ENSG00000075618	-0.550411	0.0102603	0.0465124	6624	protein_coding	7	FSCN1
ENSG00000185414	-0.550151	0.000567649	0.00695652	51263	protein_coding	2	MRPL30
ENSG00000196227	-0.549809	0.00198029	0.0154704	63939	protein_coding	20	FAM217B
ENSG00000013016	-0.549644	0.00771799	0.0383525	30845	protein_coding	2	EHD3
ENSG00000126091	-0.548941	0.00114991	0.0109488	6487	protein_coding	1	ST3GAL3
ENSG00000203705	-0.548385	0.00531193	0.0299961	128387	protein_coding	1	TATDN3
ENSG00000104388	-0.548269	0.000721495	0.00809544	5862	protein_coding	8	RAB2A
ENSG00000113161	-0.547176	0.00421619	0.0258931	3156	protein_coding	5	HMGCR
ENSG00000160957	-0.546981	0.00622225	0.0332614	9401	protein_coding	8	RECQL4
ENSG00000250616	-0.546826	0.00439275	0.0266704	101928595	lncRNA	16	YPEL3-DT
ENSG00000184905	-0.546679	0.00460913	0.0274087	140597	protein_coding	X	TCEAL2
ENSG00000114902	-0.546432	0.00136585	0.0122669	28972	protein_coding	3	SPCS1
ENSG00000224046	-0.546319	0.0109125	0.0484737	101927420	lncRNA	7	DMTF1-AS1
ENSG00000163634	-0.546249	0.00136934	0.0122816	80145	protein_coding	3	THOC7
ENSG00000137216	-0.545866	0.000387346	0.00537517	55362	protein_coding	6	TMEM63B
ENSG00000133142	-0.54539	7.19e-06	0.000362249	79921	protein_coding	X	TCEAL4
ENSG00000110921	-0.545004	0.00929364	0.0435084	4598	protein_coding	12	MVK
ENSG00000112651	-0.544977	0.00110347	0.0106907	51069	protein_coding	6	MRPL2
ENSG00000155846	-0.544957	0.00409949	0.0254061	133522	protein_coding	5	PPARGC1B
ENSG00000173137	-0.544839	0.00717758	0.0364741	203054	protein_coding	8	ADCK5
ENSG00000181652	-0.544796	0.0114132	0.0499579	285973	protein_coding	7	ATG9B
ENSG00000163866	-0.542226	3.87e-05	0.00114981	113444	protein_coding	1	SMIM12
ENSG00000160469	-0.542097	0.0103538	0.0468654	84446	protein_coding	19	BRSK1
ENSG00000142920	-0.541986	0.00258921	0.0188248	113451	protein_coding	1	AZIN2
ENSG00000198689	-0.541864	0.0111861	0.0492887	10479	protein_coding	X	SLC9A6
ENSG00000059915	-0.541194	0.00849446	0.0408522	5662	protein_coding	10	PSD
ENSG00000196123	-0.541084	0.000764464	0.00840863	653319	protein_coding	16	MATCAP1
ENSG00000105223	-0.54098	0.00689363	0.0355365	23646	protein_coding	19	PLD3
ENSG00000100600	-0.540852	0.000706951	0.00799303	5641	protein_coding	14	LGMN
ENSG00000138834	-0.540572	0.0065091	0.0342209	23162	protein_coding	16	MAPK8IP3
ENSG00000116584	-0.540321	0.00408672	0.0253532	9181	protein_coding	1	ARHGEF2
ENSG00000005194	-0.539435	0.000384378	0.00534345	57019	protein_coding	16	CIAPIN1
ENSG00000167645	-0.539174	0.000197563	0.00344899	90522	protein_coding	19	YIF1B
ENSG00000182247	-0.538361	0.00401673	0.0250752	7325	protein_coding	3	UBE2E2
ENSG00000176261	-0.537369	1.83e-05	0.000680913	339487	protein_coding	1	ZBTB8OS
ENSG00000127995	-0.536709	0.00362907	0.0234302	64921	protein_coding	7	CASD1
ENSG00000134375	-0.536633	0.00307887	0.021045	10440	protein_coding	1	TIMM17A
ENSG00000116750	-0.536106	0.00587763	0.0320402	51377	protein_coding	1	UCHL5
ENSG00000189227	-0.535845	0.00138392	0.0123567	145853	protein_coding	15	C15orf61
ENSG00000242612	-0.535457	0.00240082	0.0177502	26063	protein_coding	16	DECR2
ENSG00000198836	-0.53531	0.0052875	0.0299147	4976	protein_coding	3	OPA1
ENSG00000100138	-0.535008	0.00012643	0.00255842	4809	protein_coding	22	SNU13
ENSG00000214113	-0.534855	0.001378	0.0123213	57128	protein_coding	6	LYRM4
ENSG00000132406	-0.53434	0.00655541	0.0343661	85013	protein_coding	4	TMEM128
ENSG00000173163	-0.534289	1.74e-05	0.000657336	150684	protein_coding	2	COMMD1
ENSG00000121766	-0.53307	0.000729725	0.00816682	51538	protein_coding	1	ZCCHC17
ENSG00000176182	-0.533022	0.00576632	0.0316228	339344	protein_coding	19	MYPOP
ENSG00000087152	-0.532453	0.00845151	0.040766	56970	protein_coding	17	ATXN7L3
ENSG00000136738	-0.532332	0.00153477	0.0131975	8027	protein_coding	10	STAM
ENSG00000052749	-0.53223	0.00398637	0.0249464	23223	protein_coding	10	RRP12
ENSG00000070785	-0.531502	0.000237409	0.00387282	8891	protein_coding	1	EIF2B3
ENSG00000143774	-0.531269	0.00291915	0.0203568	2987	protein_coding	1	GUK1
ENSG00000099999	-0.531242	0.000491649	0.00635071	200312	protein_coding	22	RNF215
ENSG00000186687	-0.530991	0.000635756	0.00748423	90624	protein_coding	5	LYRM7
ENSG00000181610	-0.530875	0.000577398	0.00701366	51649	protein_coding	17	MRPS23
ENSG00000065989	-0.529917	0.00982432	0.0451526	5141	protein_coding	19	PDE4A
ENSG00000041357	-0.529555	0.00055723	0.00688756	5685	protein_coding	15	PSMA4
ENSG00000132664	-0.529309	0.000425376	0.00573857	10621	protein_coding	20	POLR3F
ENSG00000183978	-0.529233	0.000210427	0.00360683	28958	protein_coding	17	COA3
ENSG00000197927	-0.529127	0.0043576	0.0265198	100418881	transcribed_unprocessed_pseudogene	2	NBEAP2
ENSG00000121753	-0.529069	0.00357581	0.0232033	576	protein_coding	1	ADGRB2
ENSG00000103591	-0.52902	0.00563193	0.0311171	79719	protein_coding	15	AAGAB
ENSG00000240771	-0.528506	0.00859682	0.0412229	115557	protein_coding	12	ARHGEF25
ENSG00000165678	-0.527962	0.00625576	0.0333312	27069	protein_coding	10	GHITM
ENSG00000127419	-0.527772	0.00309072	0.0211099	84286	protein_coding	4	TMEM175
ENSG00000099901	-0.527492	0.000162425	0.00305254	5902	protein_coding	22	RANBP1
ENSG00000167619	-0.527226	0.00487618	0.028394	284339	protein_coding	19	TMEM145
ENSG00000233270	-0.52701	0.00186721	0.0149119	NA	processed_pseudogene	19	SNRPEP4
ENSG00000004766	-0.526923	0.00856833	0.0411426	55610	protein_coding	7	VPS50
ENSG00000139505	-0.526628	0.000839803	0.00892521	9107	protein_coding	13	MTMR6
ENSG00000161265	-0.526331	0.00673346	0.0349216	199746	protein_coding	19	U2AF1L4
ENSG00000128185	-0.526078	0.00112897	0.0108533	85359	protein_coding	22	DGCR6L
ENSG00000141873	-0.525455	0.00293912	0.0204379	29985	protein_coding	19	SLC39A3
ENSG00000196776	-0.524492	0.00445834	0.0269318	961	protein_coding	3	CD47
ENSG00000188004	-0.524446	0.00729671	0.0368826	284677	lncRNA	1	SNHG28
ENSG00000042317	-0.524219	0.00203298	0.0157585	55812	protein_coding	14	SPATA7
ENSG00000150672	-0.524182	0.00648527	0.0341281	1740	protein_coding	11	DLG2
ENSG00000187860	-0.523878	0.00191527	0.0151674	550631	protein_coding	22	CCDC157
ENSG00000101152	-0.522971	0.00343289	0.0225782	80331	protein_coding	20	DNAJC5
ENSG00000134049	-0.522961	1.84e-05	0.000681337	51124	protein_coding	18	IER3IP1
ENSG00000183011	-0.522738	0.00223322	0.0168357	84316	protein_coding	17	NAA38
ENSG00000105204	-0.522249	0.00761749	0.0380152	9149	protein_coding	19	DYRK1B
ENSG00000110717	-0.522107	0.000641804	0.00753563	4728	protein_coding	11	NDUFS8
ENSG00000062716	-0.521526	0.000714332	0.00804476	81671	protein_coding	17	VMP1
ENSG00000197457	-0.521268	0.0105569	0.0475073	50861	protein_coding	20	STMN3
ENSG00000088727	-0.520893	0.00602398	0.0325706	64147	protein_coding	3	KIF9
ENSG00000106077	-0.520323	0.0104034	0.0470302	83451	protein_coding	7	ABHD11
ENSG00000108528	-0.519225	0.000170868	0.00313883	8402	protein_coding	17	SLC25A11
ENSG00000101856	-0.518339	0.00608908	0.0328206	10857	protein_coding	X	PGRMC1
ENSG00000105568	-0.517859	0.00269441	0.0193155	5518	protein_coding	19	PPP2R1A
ENSG00000111850	-0.516879	0.00022109	0.0037246	57150	protein_coding	6	SMIM8
ENSG00000204899	-0.516828	0.00813487	0.0398696	440145	protein_coding	13	MZT1
ENSG00000185090	-0.516559	0.00577088	0.0316313	149175	protein_coding	1	MANEAL
ENSG00000116141	-0.516328	0.0113814	0.0498674	4139	protein_coding	1	MARK1
ENSG00000107223	-0.516026	0.000709603	0.00800659	8721	protein_coding	9	EDF1
ENSG00000073536	-0.515579	0.00142306	0.0125871	54475	protein_coding	17	NLE1
ENSG00000174456	-0.51552	0.00147399	0.0128916	400073	protein_coding	12	C12orf76
ENSG00000123562	-0.515395	0.00516795	0.0294333	9643	protein_coding	X	MORF4L2
ENSG00000165716	-0.514193	0.00451307	0.0271305	138311	protein_coding	9	DIPK1B
ENSG00000159377	-0.512905	0.000117768	0.00243817	5692	protein_coding	1	PSMB4
ENSG00000180822	-0.512532	0.0010007	0.0100009	389362	protein_coding	6	PSMG4
ENSG00000198015	-0.512493	0.00120359	0.0112664	28977	protein_coding	12	MRPL42
ENSG00000158019	-0.512459	0.00540641	0.0303385	9577	protein_coding	2	BABAM2
ENSG00000115233	-0.512451	8.09e-05	0.00189331	10213	protein_coding	2	PSMD14
ENSG00000120256	-0.511531	0.0061836	0.0331041	84918	protein_coding	6	LRP11
ENSG00000220205	-0.51152	0.00828264	0.0402351	6844	protein_coding	17	VAMP2
ENSG00000132286	-0.511362	1.97e-05	0.000721445	26515	protein_coding	11	TIMM10B
ENSG00000181061	-0.510756	0.003331	0.0221848	25994	protein_coding	3	HIGD1A
ENSG00000116752	-0.51052	0.00350191	0.0229226	10286	protein_coding	1	BCAS2
ENSG00000139372	-0.509764	0.00139442	0.0124134	6996	protein_coding	12	TDG
ENSG00000161558	-0.509512	0.000957286	0.00971729	55260	protein_coding	19	TMEM143
ENSG00000118680	-0.509491	3.36e-05	0.00103083	103910	protein_coding	18	MYL12B
ENSG00000173581	-0.509434	0.00276295	0.0196575	29903	protein_coding	19	CCDC106
ENSG00000174446	-0.508989	0.000943093	0.00963	10302	protein_coding	15	SNAPC5
ENSG00000090263	-0.508919	0.00108872	0.0105912	51650	protein_coding	7	MRPS33
ENSG00000070718	-0.508582	0.00455876	0.027258	10947	protein_coding	8	AP3M2
ENSG00000259642	-0.508492	0.0113995	0.0499221	NA	lncRNA	15	ST20-AS1
ENSG00000168785	-0.508116	0.000157535	0.002992	10098	protein_coding	4	TSPAN5
ENSG00000100997	-0.507959	0.00279734	0.0198536	26090	protein_coding	20	ABHD12
ENSG00000101940	-0.507637	0.00032616	0.00477755	64743	protein_coding	X	WDR13
ENSG00000115286	-0.507435	0.00166082	0.013882	374291	protein_coding	19	NDUFS7
ENSG00000180096	-0.507004	0.00917317	0.0430877	1731	protein_coding	16	SEPTIN1
ENSG00000169599	-0.506669	0.000279277	0.00433897	27247	protein_coding	2	NFU1
ENSG00000260032	-0.505778	0.000955736	0.00971394	647979	lncRNA	20	NORAD
ENSG00000099795	-0.505687	0.00119292	0.011208	4713	protein_coding	19	NDUFB7
ENSG00000196510	-0.505478	3.33e-05	0.00102751	51434	protein_coding	12	ANAPC7
ENSG00000133958	-0.50538	0.00679	0.0351234	57578	protein_coding	14	UNC79
ENSG00000275764	-0.505218	0.00685277	0.0353869	NA	lncRNA	12
ENSG00000132423	-0.505187	0.00334588	0.0222179	51805	protein_coding	6	COQ3
ENSG00000278133	-0.504741	0.00288395	0.020182	NA	lncRNA	16
ENSG00000130244	-0.504647	0.000673423	0.00775952	147965	protein_coding	19	FAM98C
ENSG00000170540	-0.504292	0.00357246	0.0231899	23204	protein_coding	16	ARL6IP1
ENSG00000241553	-0.504275	0.0037427	0.0239141	10093	protein_coding	3	ARPC4
ENSG00000134480	-0.504245	0.0030258	0.0208252	902	protein_coding	5	CCNH
ENSG00000101391	-0.503945	0.00025858	0.00410637	51654	protein_coding	20	CDK5RAP1
ENSG00000178449	-0.503738	0.000720299	0.0080946	84987	protein_coding	12	COX14
ENSG00000213523	-0.503577	0.000183824	0.00328919	10011	protein_coding	5	SRA1
ENSG00000163798	-0.502679	0.00225484	0.0169222	22950	protein_coding	2	SLC4A1AP
ENSG00000090971	-0.50245	0.0049343	0.0285654	57106	protein_coding	19	NAT14
ENSG00000240344	-0.502443	0.00332075	0.0221413	53938	protein_coding	2	PPIL3
ENSG00000141378	-0.502033	0.00171559	0.0141355	51651	protein_coding	17	PTRH2
ENSG00000198168	-0.501857	0.00463682	0.0275037	258010	protein_coding	11	SVIP
ENSG00000272047	-0.501741	0.000169449	0.00313024	404672	protein_coding	6	GTF2H5
ENSG00000133398	-0.501535	0.00152747	0.0131663	84246	protein_coding	5	MED10
ENSG00000184831	-0.501474	0.00638635	0.033816	79135	protein_coding	X	APOO
ENSG00000205352	-0.500831	0.0022488	0.0168839	54458	protein_coding	12	PRR13
ENSG00000108852	-0.500486	0.00301194	0.0207617	4355	protein_coding	17	MPP2
ENSG00000175193	-0.500156	0.00212207	0.0162107	55486	protein_coding	3	PARL
ENSG00000176340	-0.499477	0.000913102	0.00942884	1351	protein_coding	11	COX8A
ENSG00000266472	-0.499337	0.000882204	0.00926599	54460	protein_coding	1	MRPS21
ENSG00000151131	-0.49928	0.00233057	0.0173435	121053	protein_coding	12	NOPCHAP1
ENSG00000101199	-0.499122	0.000470613	0.00618141	55738	protein_coding	20	ARFGAP1
ENSG00000042088	-0.498868	0.00538685	0.0302666	55775	protein_coding	14	TDP1
ENSG00000137218	-0.498644	0.0042825	0.0261872	10817	protein_coding	6	FRS3
ENSG00000141030	-0.498062	0.000838321	0.00891474	8533	protein_coding	17	COPS3
ENSG00000143801	-0.497576	0.00314393	0.0213594	5664	protein_coding	1	PSEN2
ENSG00000065268	-0.497555	0.00665943	0.0346973	57418	protein_coding	19	WDR18
ENSG00000100320	-0.497401	0.0111313	0.0491612	23543	protein_coding	22	RBFOX2
ENSG00000164405	-0.497237	0.00253799	0.0185426	27089	protein_coding	5	UQCRQ
ENSG00000101654	-0.49723	0.00532053	0.0300069	8731	protein_coding	18	RNMT
ENSG00000264364	-0.497201	0.00186093	0.0148816	140735	protein_coding	17	DYNLL2
ENSG00000241468	-0.497009	0.003568	0.0231746	9551	protein_coding	7	ATP5MF
ENSG00000174943	-0.49666	0.00369126	0.0236952	253980	protein_coding	16	KCTD13
ENSG00000188760	-0.496644	0.00127453	0.0117366	130612	protein_coding	2	TMEM198
ENSG00000119965	-0.496417	0.00446948	0.0269446	80007	protein_coding	10	C10orf88
ENSG00000181789	-0.496393	0.00811182	0.0397803	22820	protein_coding	3	COPG1
ENSG00000184076	-0.496326	0.000633977	0.00747577	29796	protein_coding	22	UQCR10
ENSG00000100519	-0.49631	0.000891199	0.00933312	5706	protein_coding	14	PSMC6
ENSG00000128989	-0.495571	0.00322744	0.02177	10776	protein_coding	15	ARPP19
ENSG00000197345	-0.495284	0.00629898	0.033462	219927	protein_coding	11	MRPL21
ENSG00000240230	-0.495262	0.00183472	0.0147605	90639	protein_coding	7	COX19
ENSG00000198498	-0.495025	0.00305357	0.020959	55319	protein_coding	4	TMA16
ENSG00000133460	-0.494925	0.000800181	0.00865286	66035	protein_coding	22	SLC2A11
ENSG00000167792	-0.494335	0.00110366	0.0106907	4723	protein_coding	11	NDUFV1
ENSG00000115762	-0.494288	0.000966011	0.00978467	55041	protein_coding	2	PLEKHB2
ENSG00000262587	-0.494276	0.010172	0.0462525	NA	transcribed_unprocessed_pseudogene	16
ENSG00000205643	-0.493807	0.00667108	0.0347287	150383	protein_coding	22	CDPF1
ENSG00000197430	-0.493745	0.0064734	0.0340757	93377	protein_coding	10	OPALIN
ENSG00000211451	-0.493715	0.00958825	0.0444091	114814	transcribed_unitary_pseudogene	1	GNRHR2
ENSG00000178567	-0.493679	0.0064587	0.0340382	9852	protein_coding	3	EPM2AIP1
ENSG00000134809	-0.493384	0.000458908	0.00606767	26519	protein_coding	11	TIMM10
ENSG00000155906	-0.493233	0.00617343	0.0330793	55005	protein_coding	6	RMND1
ENSG00000165271	-0.49317	0.00494085	0.0285941	65083	protein_coding	9	NOL6
ENSG00000112877	-0.493037	0.00981423	0.0451178	55722	protein_coding	5	CEP72
ENSG00000109390	-0.493031	3.11e-05	0.000977672	4717	protein_coding	4	NDUFC1
ENSG00000138107	-0.493001	0.000285462	0.00440518	10121	protein_coding	10	ACTR1A
ENSG00000171067	-0.492972	0.00397453	0.0249158	53838	protein_coding	11	C11orf24
ENSG00000160299	-0.492714	0.00323617	0.0218125	5116	protein_coding	21	PCNT
ENSG00000175203	-0.492232	0.00118018	0.0111203	10540	protein_coding	12	DCTN2
ENSG00000197780	-0.492028	0.00113796	0.0108929	6884	protein_coding	1	TAF13
ENSG00000182180	-0.491961	0.000677911	0.00779619	51021	protein_coding	10	MRPS16
ENSG00000129559	-0.491913	0.000893274	0.00933811	4738	protein_coding	14	NEDD8
ENSG00000113068	-0.491833	0.000400565	0.00551168	5201	protein_coding	5	PFDN1
ENSG00000171222	-0.491764	0.00627024	0.0333654	51282	protein_coding	20	SCAND1
ENSG00000182810	-0.491169	0.0082665	0.0402351	55794	protein_coding	16	DDX28
ENSG00000167118	-0.490914	0.000744486	0.00827881	81605	protein_coding	9	URM1
ENSG00000172889	-0.489873	0.0110733	0.0489721	51162	protein_coding	9	EGFL7
ENSG00000184381	-0.489685	0.00272279	0.0194645	8398	protein_coding	22	PLA2G6
ENSG00000106415	-0.489552	0.00503436	0.0289391	113263	protein_coding	7	GLCCI1
ENSG00000160932	-0.489272	0.00599411	0.0324745	4061	protein_coding	8	LY6E
ENSG00000162066	-0.489134	0.00882735	0.0420137	51005	protein_coding	16	AMDHD2
ENSG00000134717	-0.489059	0.00115457	0.0109732	91408	protein_coding	1	BTF3L4
ENSG00000138660	-0.488856	0.00515968	0.0294143	55435	protein_coding	4	AP1AR
ENSG00000154174	-0.48804	0.00400336	0.0250136	9868	protein_coding	3	TOMM70
ENSG00000151327	-0.487785	0.00988085	0.0453891	283635	protein_coding	14	FAM177A1
ENSG00000100151	-0.487198	0.00792509	0.0391537	9463	protein_coding	22	PICK1
ENSG00000166012	-0.486581	0.00831406	0.0403371	79101	protein_coding	11	TAF1D
ENSG00000166965	-0.48643	0.00164598	0.013803	91433	protein_coding	15	RCCD1
ENSG00000176022	-0.484503	0.00339874	0.0224277	126792	protein_coding	1	B3GALT6
ENSG00000186501	-0.484455	0.00376139	0.0239737	84065	protein_coding	1	TMEM222
ENSG00000164258	-0.484	0.00403869	0.0251772	4724	protein_coding	5	NDUFS4
ENSG00000259623	-0.483452	0.00142264	0.0125871	NA	lncRNA	17
ENSG00000196405	-0.482358	0.00262791	0.019029	51466	protein_coding	14	EVL
ENSG00000176108	-0.481979	0.00682402	0.0352791	79643	protein_coding	17	CHMP6
ENSG00000214100	-0.481966	0.00107136	0.0104564	NA	transcribed_unprocessed_pseudogene	2	PLAC9P1
ENSG00000109016	-0.481728	0.00119584	0.0112252	25979	protein_coding	17	DHRS7B
ENSG00000152234	-0.481306	0.00772388	0.0383636	498	protein_coding	18	ATP5F1A
ENSG00000075624	-0.480705	0.00233227	0.0173435	60	protein_coding	7	ACTB
ENSG00000112394	-0.48047	0.0111987	0.0493199	117247	protein_coding	6	SLC16A10
ENSG00000143811	-0.48023	0.00402164	0.0250971	29920	protein_coding	1	PYCR2
ENSG00000113558	-0.480092	0.000119379	0.00245735	6500	protein_coding	5	SKP1
ENSG00000186665	-0.480055	0.00875479	0.0417793	284018	protein_coding	17	C17orf58
ENSG00000112514	-0.480035	0.00031018	0.00462279	51596	protein_coding	6	CUTA
ENSG00000182134	-0.479609	0.0031173	0.0212573	11022	protein_coding	1	TDRKH
ENSG00000103254	-0.479229	0.00660157	0.0345273	65990	protein_coding	16	ANTKMT
ENSG00000154582	-0.478708	0.000982125	0.00987578	6921	protein_coding	8	ELOC
ENSG00000009844	-0.47852	0.00240579	0.0177715	51534	protein_coding	6	VTA1
ENSG00000081760	-0.476808	0.0107475	0.0480924	65985	protein_coding	12	AACS
ENSG00000100567	-0.476527	0.000821303	0.00878589	5684	protein_coding	14	PSMA3
ENSG00000069956	-0.476227	0.00191862	0.0151804	5597	protein_coding	15	MAPK6
ENSG00000198668	-0.476016	0.0113673	0.0498179	801	protein_coding	14	CALM1
ENSG00000104866	-0.475567	0.00345556	0.0227024	284352	protein_coding	19	PPP1R37
ENSG00000179115	-0.475162	0.00525353	0.0297506	2193	protein_coding	19	FARSA
ENSG00000090539	-0.474881	0.00784956	0.0388448	8646	protein_coding	3	CHRD
ENSG00000178425	-0.474804	0.00689741	0.0355457	221294	protein_coding	6	NT5DC1
ENSG00000129480	-0.47472	0.000993167	0.00995332	112487	protein_coding	14	DTD2
ENSG00000163412	-0.474366	0.00551507	0.0306966	317649	protein_coding	3	EIF4E3
ENSG00000214253	-0.474352	0.00626789	0.0333654	51024	protein_coding	7	FIS1
ENSG00000134287	-0.474307	0.00888415	0.0421944	377	protein_coding	12	ARF3
ENSG00000122705	-0.473909	0.000488854	0.00632976	1211	protein_coding	9	CLTA
ENSG00000101464	-0.473815	0.00831535	0.0403371	128869	protein_coding	20	PIGU
ENSG00000170634	-0.473738	0.000438142	0.00586665	98	protein_coding	2	ACYP2
ENSG00000130520	-0.47373	0.00342239	0.0225423	25804	protein_coding	19	LSM4
ENSG00000075089	-0.473364	0.00074479	0.00827881	64431	protein_coding	12	ACTR6
ENSG00000100804	-0.473296	0.000390228	0.00539981	5693	protein_coding	14	PSMB5
ENSG00000121350	-0.473031	0.0103335	0.046797	79912	protein_coding	12	PYROXD1
ENSG00000138190	-0.47297	0.00804384	0.0395226	54536	protein_coding	10	EXOC6
ENSG00000068971	-0.472497	0.00966238	0.0446628	5526	protein_coding	11	PPP2R5B
ENSG00000084710	-0.471476	0.00932906	0.0436091	22979	protein_coding	2	EFR3B
ENSG00000104064	-0.470931	0.00154235	0.0132009	2553	protein_coding	15	GABPB1
ENSG00000171703	-0.470722	0.00296845	0.0205679	6919	protein_coding	20	TCEA2
ENSG00000111667	-0.469722	0.00385396	0.0244162	8078	protein_coding	12	USP5
ENSG00000162517	-0.46969	4.17e-05	0.00121555	553115	protein_coding	1	PEF1
ENSG00000169683	-0.469655	0.00690084	0.0355532	201255	protein_coding	17	LRRC45
ENSG00000027847	-0.468848	0.00213088	0.0162573	11285	protein_coding	5	B4GALT7
ENSG00000153406	-0.467698	0.00599408	0.0324745	57407	protein_coding	16	NMRAL1
ENSG00000173818	-0.467603	0.00033524	0.00486857	284131	protein_coding	17	ENDOV
ENSG00000156873	-0.467527	0.00171372	0.0141355	5261	protein_coding	16	PHKG2
ENSG00000170846	-0.467411	0.00335203	0.0222368	93622	protein_coding	4
ENSG00000107643	-0.467294	0.00420047	0.025862	5599	protein_coding	10	MAPK8
ENSG00000159733	-0.46719	0.00993331	0.0455601	57732	protein_coding	4	ZFYVE28
ENSG00000135070	-0.467152	0.0016163	0.0136242	81689	protein_coding	9	ISCA1
ENSG00000100360	-0.467067	0.00166445	0.0138994	11020	protein_coding	22	IFT27
ENSG00000167113	-0.46701	0.00163112	0.0137209	51117	protein_coding	9	COQ4
ENSG00000126214	-0.466896	0.000359255	0.00508098	3831	protein_coding	14	KLC1
ENSG00000140740	-0.466189	0.0108411	0.0482908	7385	protein_coding	16	UQCRC2
ENSG00000126432	-0.466115	0.00738258	0.0372327	25824	protein_coding	11	PRDX5
ENSG00000078668	-0.466033	0.00833476	0.0403621	7419	protein_coding	8	VDAC3
ENSG00000176472	-0.465939	0.0018511	0.0148427	284346	protein_coding	19	ZNF575
ENSG00000161179	-0.465447	0.00566643	0.0312403	150223	protein_coding	22	YDJC
ENSG00000224531	-0.465312	0.00182852	0.0147276	221710	protein_coding	6	SMIM13
ENSG00000085382	-0.465155	0.00821684	0.0401291	57531	protein_coding	6	HACE1
ENSG00000170445	-0.464782	0.00912612	0.0429229	3035	protein_coding	5	HARS1
ENSG00000091483	-0.464612	0.00631084	0.0334923	2271	protein_coding	1	FH
ENSG00000132485	-0.464377	0.00327756	0.0220148	9406	protein_coding	1	ZRANB2
ENSG00000229619	-0.464305	0.0109032	0.0484737	401093	lncRNA	3	MBNL1-AS1
ENSG00000148090	-0.464303	0.00651563	0.0342376	549	protein_coding	9	AUH
ENSG00000187601	-0.463898	0.00707633	0.0361354	28986	protein_coding	X	MAGEH1
ENSG00000203879	-0.463641	0.0028566	0.0200859	2664	protein_coding	X	GDI1
ENSG00000114956	-0.463512	0.00150734	0.0130683	1716	protein_coding	2	DGUOK
ENSG00000144635	-0.463469	0.00934498	0.0436091	51143	protein_coding	3	DYNC1LI1
ENSG00000197620	-0.463322	0.00756827	0.0378921	91966	protein_coding	X	EOLA1
ENSG00000060762	-0.463134	0.000956663	0.00971729	51660	protein_coding	6	MPC1
ENSG00000110801	-0.462972	0.00483867	0.028249	5715	protein_coding	12	PSMD9
ENSG00000148572	-0.462679	0.00369478	0.0237093	29982	protein_coding	10	NRBF2
ENSG00000175582	-0.462467	0.00778184	0.0385629	5870	protein_coding	11	RAB6A
ENSG00000184277	-0.461801	0.00933644	0.0436091	80213	protein_coding	15	TM2D3
ENSG00000070423	-0.461737	0.00631965	0.0335123	55658	protein_coding	19	RNF126
ENSG00000185324	-0.461266	0.00329177	0.0220308	8558	protein_coding	16	CDK10
ENSG00000135972	-0.461218	0.000234795	0.00385109	64965	protein_coding	2	MRPS9
ENSG00000234608	-0.460804	0.00349872	0.0229206	51275	lncRNA	12	MAPKAPK5-AS1
ENSG00000130204	-0.460728	0.0014295	0.0126173	10452	protein_coding	19	TOMM40
ENSG00000103769	-0.460287	0.00327899	0.0220148	8766	protein_coding	15	RAB11A
ENSG00000141252	-0.460132	0.00377306	0.0240139	55275	protein_coding	17	VPS53
ENSG00000166676	-0.459982	0.00507117	0.0290668	780776	protein_coding	16	TVP23A
ENSG00000124702	-0.459965	0.00458488	0.0273188	116138	protein_coding	6	KLHDC3
ENSG00000072062	-0.459617	0.00500894	0.0288485	5566	protein_coding	19	PRKACA
ENSG00000172339	-0.459267	0.000158398	0.00300203	199857	protein_coding	1	ALG14
ENSG00000148444	-0.458966	0.00292056	0.0203588	23412	protein_coding	10	COMMD3
ENSG00000225973	-0.458587	0.00670631	0.0348413	101928527	protein_coding	15	PIGBOS1
ENSG00000129473	-0.458219	0.00308699	0.0210925	599	protein_coding	14	BCL2L2
ENSG00000130731	-0.458039	0.00306727	0.0209897	84326	protein_coding	16	METTL26
ENSG00000002822	-0.458037	0.00773911	0.0384255	8379	protein_coding	7	MAD1L1
ENSG00000137996	-0.457227	0.00216908	0.0164925	8634	protein_coding	1	RTCA
ENSG00000090674	-0.457067	0.00454931	0.0272518	57192	protein_coding	19	MCOLN1
ENSG00000184752	-0.456992	0.00312436	0.0212592	55967	protein_coding	12	NDUFA12
ENSG00000130724	-0.456823	0.00145274	0.0127615	27243	protein_coding	19	CHMP2A
ENSG00000187605	-0.456776	0.00822101	0.0401292	200424	protein_coding	2	TET3
ENSG00000116857	-0.456343	0.00177481	0.0144639	252839	protein_coding	1	TMEM9
ENSG00000150779	-0.456058	0.00431373	0.0263243	26521	protein_coding	11	TIMM8B
ENSG00000056050	-0.456005	0.00416415	0.0256914	54969	protein_coding	4	HPF1
ENSG00000130638	-0.455988	0.00748794	0.0376054	25814	protein_coding	22	ATXN10
ENSG00000116151	-0.455866	0.00658894	0.0344914	79906	protein_coding	1	MORN1
ENSG00000156795	-0.455603	0.00366381	0.0235696	55093	protein_coding	8	NTAQ1
ENSG00000116898	-0.454976	0.000696986	0.00791905	64960	protein_coding	1	MRPS15
ENSG00000167862	-0.454452	0.000233588	0.00384795	3396	protein_coding	17	MRPL58
ENSG00000102897	-0.454254	0.00252488	0.0184619	57149	protein_coding	16	LYRM1
ENSG00000197223	-0.454019	0.0107665	0.0481137	10438	protein_coding	2	C1D
ENSG00000100216	-0.453233	0.000704481	0.00797893	56993	protein_coding	22	TOMM22
ENSG00000174109	-0.452994	0.000848083	0.00899189	283951	protein_coding	16	UQCC4
ENSG00000182220	-0.45247	0.0110951	0.0490446	10159	protein_coding	X	ATP6AP2
ENSG00000172009	-0.452465	0.00779745	0.0386296	7064	protein_coding	19	THOP1
ENSG00000168701	-0.451474	0.0012819	0.0117799	29100	protein_coding	16	TMEM208
ENSG00000136279	-0.451005	0.00173032	0.0141982	28988	protein_coding	7	DBNL
ENSG00000174165	-0.450834	0.00135524	0.0122101	254359	protein_coding	11	ZDHHC24
ENSG00000160194	-0.450727	0.00245505	0.0180626	4731	protein_coding	21	NDUFV3
ENSG00000245937	-0.450685	0.00365067	0.0235273	644873	lncRNA	5	SLC12A2-DT
ENSG00000173674	-0.450633	0.000174261	0.00317835	1964	protein_coding	X	EIF1AX
ENSG00000161835	-0.449915	0.00916704	0.0430702	160622	protein_coding	12	TAMALIN
ENSG00000126088	-0.449783	0.00089589	0.00933811	7389	protein_coding	1	UROD
ENSG00000157379	-0.449779	0.00377729	0.0240323	115817	protein_coding	14	DHRS1
ENSG00000205981	-0.449444	0.00137397	0.0123025	131118	protein_coding	3	DNAJC19
ENSG00000164163	-0.448953	0.0062879	0.033423	6059	protein_coding	4	ABCE1
ENSG00000106399	-0.448435	0.01074	0.0480924	6119	protein_coding	7	RPA3
ENSG00000071553	-0.447976	0.0112811	0.0495248	537	protein_coding	X	ATP6AP1
ENSG00000157625	-0.447187	0.00663636	0.0346385	257397	protein_coding	X	TAB3
ENSG00000204576	-0.44691	0.000223921	0.00374854	80742	protein_coding	6	PRR3
ENSG00000163918	-0.446764	0.00471433	0.0278037	5984	protein_coding	3	RFC4
ENSG00000164808	-0.446492	0.0085686	0.0411426	23514	protein_coding	8	SPIDR
ENSG00000130810	-0.446439	0.0046209	0.0274514	56342	protein_coding	19	PPAN
ENSG00000104671	-0.446046	0.0001024	0.00221196	10671	protein_coding	8	DCTN6
ENSG00000126768	-0.445486	0.00195469	0.0153692	10245	protein_coding	X	TIMM17B
ENSG00000148153	-0.445408	0.000304056	0.00456185	58493	protein_coding	9	INIP
ENSG00000170473	-0.445137	0.00103823	0.010239	84305	protein_coding	12	PYM1
ENSG00000134108	-0.445102	0.00890297	0.0422437	55207	protein_coding	3	ARL8B
ENSG00000037241	-0.444706	0.000607107	0.00726771	51121	protein_coding	5	RPL26L1
ENSG00000067829	-0.444408	0.00456482	0.027258	3421	protein_coding	X	IDH3G
ENSG00000272106	-0.444302	0.00909803	0.0428255	NA	lncRNA	1
ENSG00000172954	-0.444048	0.00426788	0.0261246	253558	protein_coding	2	LCLAT1
ENSG00000067365	-0.443612	0.00163567	0.0137487	79091	protein_coding	16	METTL22
ENSG00000174173	-0.443608	0.0059962	0.0324745	54931	protein_coding	3	TRMT10C
ENSG00000155868	-0.443199	0.00065912	0.00765279	9443	protein_coding	5	MED7
ENSG00000228794	-0.443123	0.0105806	0.0475677	643837	lncRNA	1	LINC01128
ENSG00000128000	-0.443085	0.00364648	0.0235087	163131	protein_coding	19	ZNF780B
ENSG00000124164	-0.442552	0.00530849	0.0299955	9217	protein_coding	20	VAPB
ENSG00000104907	-0.442364	0.00366952	0.0235894	55621	protein_coding	19	TRMT1
ENSG00000061794	-0.441855	0.000222672	0.00373459	60488	protein_coding	12	MRPS35
ENSG00000151500	-0.441558	0.00841892	0.0406635	29087	protein_coding	11	THYN1
ENSG00000253719	-0.441555	0.00352505	0.0229884	552889	protein_coding	12	ATXN7L3B
ENSG00000149743	-0.441102	0.00661554	0.0345701	83707	protein_coding	11	TRPT1
ENSG00000166848	-0.440711	0.00206208	0.0159152	54386	protein_coding	16	TERF2IP
ENSG00000123159	-0.440554	0.00570622	0.0313975	10755	protein_coding	19	GIPC1
ENSG00000117395	-0.440184	0.0102143	0.0463861	10969	protein_coding	1	EBNA1BP2
ENSG00000103507	-0.439839	0.0031623	0.0214517	10295	protein_coding	16	BCKDK
ENSG00000188807	-0.439825	0.00764092	0.038048	199953	protein_coding	1	TMEM201
ENSG00000169976	-0.439378	0.00135256	0.0121921	83443	protein_coding	6	SF3B5
ENSG00000071462	-0.439172	0.00033182	0.00483675	114049	protein_coding	7	BUD23
ENSG00000265354	-0.438922	0.00437797	0.0266257	100287932	protein_coding	10	TIMM23
ENSG00000181915	-0.438534	0.00250473	0.0183594	84890	protein_coding	10	ADO
ENSG00000130311	-0.438447	0.000914742	0.00943094	79016	protein_coding	19	DDA1
ENSG00000079785	-0.438237	0.00627156	0.0333654	1653	protein_coding	2	DDX1
ENSG00000156475	-0.438215	0.00676771	0.0350385	5521	protein_coding	5	PPP2R2B
ENSG00000154144	-0.437932	0.011142	0.0491782	84897	protein_coding	11	TBRG1
ENSG00000158882	-0.437799	0.00909849	0.0428255	84134	protein_coding	1	TOMM40L
ENSG00000128739	-0.437683	0.00642706	0.0339113	6638	protein_coding	15	SNRPN
ENSG00000144597	-0.437274	0.00480373	0.028155	85403	protein_coding	3	EAF1
ENSG00000163683	-0.436357	0.00110131	0.0106905	201895	protein_coding	4	SMIM14
ENSG00000197302	-0.436067	0.00757709	0.0379151	124411	protein_coding	16	KRBOX5
ENSG00000112245	-0.435237	0.00539846	0.0303104	7803	protein_coding	6	PTP4A1
ENSG00000254858	-0.434939	0.0033792	0.0223646	84769	protein_coding	19	MPV17L2
ENSG00000147586	-0.43445	0.0039147	0.0246529	28957	protein_coding	8	MRPS28
ENSG00000169021	-0.433619	0.00586116	0.0319698	7386	protein_coding	19	UQCRFS1
ENSG00000171530	-0.432576	0.000407971	0.00557084	6902	protein_coding	5	TBCA
ENSG00000175550	-0.431801	0.00372329	0.023824	10589	protein_coding	11	DRAP1
ENSG00000126247	-0.431387	0.00260565	0.0189037	826	protein_coding	19	CAPNS1
ENSG00000198892	-0.431313	0.00978173	0.0450608	149345	protein_coding	1	SHISA4
ENSG00000175283	-0.431302	0.00901111	0.0425718	22845	protein_coding	9	DOLK
ENSG00000109184	-0.431301	0.00442427	0.0267801	23142	protein_coding	4	DCUN1D4
ENSG00000087191	-0.430505	0.00214999	0.0163891	5705	protein_coding	17	PSMC5
ENSG00000109536	-0.4302	0.000656386	0.00764674	2483	protein_coding	4	FRG1
ENSG00000124784	-0.430128	5.24e-05	0.00141162	83732	protein_coding	6	RIOK1
ENSG00000166352	-0.429548	0.00828259	0.0402351	119710	protein_coding	11	IFTAP
ENSG00000106028	-0.427399	0.00193564	0.0152735	6742	protein_coding	7	SSBP1
ENSG00000125503	-0.42731	0.00831936	0.040345	54776	protein_coding	19	PPP1R12C
ENSG00000102898	-0.426299	0.00130602	0.0118918	10204	protein_coding	16	NUTF2
ENSG00000214753	-0.426057	0.00196332	0.0153781	221092	protein_coding	11	HNRNPUL2
ENSG00000189283	-0.426054	0.00733526	0.0370253	2272	protein_coding	3	FHIT
ENSG00000063854	-0.425651	0.00296146	0.020548	3029	protein_coding	16	HAGH
ENSG00000131584	-0.425476	0.00849266	0.0408522	116983	protein_coding	1	ACAP3
ENSG00000177556	-0.425383	0.0105512	0.0475069	475	protein_coding	5	ATOX1
ENSG00000162769	-0.425241	0.00565566	0.0312001	28982	protein_coding	1	FLVCR1
ENSG00000241127	-0.424792	0.00277849	0.0197446	57002	protein_coding	7	YAE1
ENSG00000139726	-0.424276	0.00728167	0.0368378	8562	protein_coding	12	DENR
ENSG00000119013	-0.424117	0.0023301	0.0173435	4709	protein_coding	2	NDUFB3
ENSG00000110514	-0.423911	0.0093816	0.0437231	8567	protein_coding	11	MADD
ENSG00000007168	-0.423511	0.00881923	0.0419862	5048	protein_coding	17	PAFAH1B1
ENSG00000227057	-0.422434	0.00161553	0.0136241	9277	protein_coding	6	WDR46
ENSG00000151093	-0.422067	0.00692215	0.0356323	54995	protein_coding	3	OXSM
ENSG00000099341	-0.421682	0.00321574	0.0216993	5714	protein_coding	19	PSMD8
ENSG00000168002	-0.42118	0.00703793	0.0360169	5436	protein_coding	11	POLR2G
ENSG00000198858	-0.420647	0.00294594	0.020472	91300	protein_coding	19	R3HDM4
ENSG00000138801	-0.420403	0.00716782	0.0364425	9061	protein_coding	4	PAPSS1
ENSG00000144306	-0.419883	0.00755789	0.0378612	79634	protein_coding	2	SCRN3
ENSG00000243279	-0.41974	0.0055899	0.0309707	11230	protein_coding	X	PRAF2
ENSG00000119682	-0.419343	0.00113314	0.0108642	9870	protein_coding	14	AREL1
ENSG00000085832	-0.4186	0.00260198	0.0189037	2060	protein_coding	1	EPS15
ENSG00000117448	-0.418196	0.00585608	0.0319518	10327	protein_coding	1	AKR1A1
ENSG00000136522	-0.417895	0.00152002	0.013121	57129	protein_coding	3	MRPL47
ENSG00000110171	-0.417177	0.00557652	0.0309157	10612	protein_coding	11	TRIM3
ENSG00000181135	-0.416996	0.00511715	0.0292462	286075	protein_coding	8	ZNF707
ENSG00000081870	-0.416312	0.00154728	0.0132064	51668	protein_coding	1	IFT25
ENSG00000130414	-0.415699	0.000756048	0.00833609	4705	protein_coding	2	NDUFA10
ENSG00000160993	-0.414706	0.00576755	0.0316228	54784	protein_coding	7	ALKBH4
ENSG00000125912	-0.41462	0.00244626	0.0180193	56926	protein_coding	19	NCLN
ENSG00000143549	-0.414614	0.00978973	0.0450689	7170	protein_coding	1	TPM3
ENSG00000115685	-0.414179	0.00466631	0.0275991	5510	protein_coding	2	PPP1R7
ENSG00000164610	-0.413183	0.00609874	0.0328263	6100	protein_coding	7	RP9
ENSG00000104129	-0.412829	0.00619266	0.0331329	55192	protein_coding	15	DNAJC17
ENSG00000238227	-0.412136	0.00295272	0.0205032	90120	protein_coding	9	TMEM250
ENSG00000172757	-0.411858	0.00239625	0.0177242	1072	protein_coding	11	CFL1
ENSG00000198746	-0.411683	0.00909887	0.0428255	63906	protein_coding	1	GPATCH3
ENSG00000166471	-0.411403	0.00291704	0.0203501	440026	protein_coding	11	TMEM41B
ENSG00000075790	-0.411361	0.0109643	0.0486342	55973	protein_coding	7	BCAP29
ENSG00000005238	-0.411181	0.00330082	0.0220411	80256	protein_coding	9	ATOSB
ENSG00000010295	-0.411032	0.00456977	0.027258	25900	protein_coding	12	IFFO1
ENSG00000116030	-0.410299	0.00166973	0.013937	7341	protein_coding	2	SUMO1
ENSG00000263465	-0.409264	1.49e-05	0.000608644	10929	protein_coding	11	SRSF8
ENSG00000161267	-0.408263	0.00442071	0.0267795	622	protein_coding	3	BDH1
ENSG00000128626	-0.407685	0.00682691	0.0352838	6183	protein_coding	19	MRPS12
ENSG00000230124	-0.40661	0.0010511	0.0103092	84320	protein_coding	1	ACBD6
ENSG00000108666	-0.406576	0.00939032	0.043741	64149	protein_coding	17	C17orf75
ENSG00000141562	-0.405912	0.00105804	0.0103546	26502	protein_coding	17	NARF
ENSG00000121022	-0.405724	0.000118835	0.00245177	10987	protein_coding	8	COPS5
ENSG00000116260	-0.405377	0.0101464	0.0461829	5768	protein_coding	1	QSOX1
ENSG00000136718	-0.403685	0.00151325	0.0130815	92856	protein_coding	2	IMP4
ENSG00000124588	-0.40343	0.0099555	0.0455802	4835	protein_coding	6	NQO2
ENSG00000180992	-0.403363	0.00319369	0.0215961	64928	protein_coding	6	MRPL14
ENSG00000120533	-0.403026	0.00366639	0.0235777	56943	protein_coding	8	ENY2
ENSG00000165055	-0.402669	0.000548608	0.00682581	55798	protein_coding	7	METTL2B
ENSG00000025770	-0.402636	0.00424907	0.026045	29781	protein_coding	22	NCAPH2
ENSG00000125835	-0.402285	0.00606267	0.0327501	6628	protein_coding	20	SNRPB
ENSG00000101365	-0.402176	0.00607669	0.0327962	3420	protein_coding	20	IDH3B
ENSG00000139180	-0.402173	0.00770034	0.0382967	4704	protein_coding	12	NDUFA9
ENSG00000184983	-0.401915	0.00183885	0.0147639	4700	protein_coding	22	NDUFA6
ENSG00000156990	-0.401144	0.00286098	0.0200859	285367	protein_coding	3	RPUSD3
ENSG00000008324	-0.400031	0.00581385	0.0317988	51188	protein_coding	3	SS18L2
ENSG00000146007	-0.399693	0.00835095	0.0404114	153527	protein_coding	5	ZMAT2
ENSG00000166260	-0.39947	0.00563884	0.031136	1353	protein_coding	17	COX11
ENSG00000107819	-0.39908	0.00128252	0.0117799	81855	protein_coding	10	SFXN3
ENSG00000111196	-0.399032	0.00609559	0.0328206	55110	protein_coding	12	MAGOHB
ENSG00000180329	-0.398506	0.000420691	0.00568392	124808	protein_coding	17	CCDC43
ENSG00000177879	-0.398479	0.00518105	0.0294986	1176	protein_coding	5	AP3S1
ENSG00000114383	-0.398263	0.00385729	0.0244286	11334	protein_coding	3	TUSC2
ENSG00000140406	-0.398224	0.00438658	0.02666	59274	protein_coding	15	TLNRD1
ENSG00000166619	-0.39775	0.00390281	0.0246039	10904	protein_coding	20	BLCAP
ENSG00000248487	-0.397304	0.00830387	0.0403032	25864	protein_coding	3	ABHD14A
ENSG00000145494	-0.396865	0.0112488	0.0494555	4726	protein_coding	5	NDUFS6
ENSG00000114626	-0.396258	0.00899356	0.0425225	80325	protein_coding	3	ABTB1
ENSG00000121542	-0.395862	0.00328215	0.0220148	26984	protein_coding	3	SEC22A
ENSG00000087448	-0.395627	0.0109393	0.0485593	57542	protein_coding	12	KLHL42
ENSG00000164096	-0.395387	0.00956843	0.0443861	401152	protein_coding	4	C4orf3
ENSG00000144827	-0.395316	0.00217979	0.0165459	55347	protein_coding	3	ABHD10
ENSG00000127616	-0.394935	0.0045333	0.027199	6597	protein_coding	19	SMARCA4
ENSG00000165916	-0.394876	0.0081367	0.0398696	5702	protein_coding	11	PSMC3
ENSG00000102606	-0.3946	0.00862454	0.0413116	8874	protein_coding	13	ARHGEF7
ENSG00000168067	-0.394497	0.0045886	0.0273228	5871	protein_coding	11	MAP4K2
ENSG00000108946	-0.39425	0.00844777	0.040766	5573	protein_coding	17	PRKAR1A
ENSG00000175806	-0.393478	0.00598582	0.0324523	4482	protein_coding	8	MSRA
ENSG00000156136	-0.392628	0.00988366	0.0453904	1633	protein_coding	4	DCK
ENSG00000142507	-0.39165	0.0041198	0.0254791	5694	protein_coding	17	PSMB6
ENSG00000120509	-0.390354	0.00798267	0.0393191	51248	protein_coding	X	PDZD11
ENSG00000101421	-0.389981	0.000795379	0.00862695	128866	protein_coding	20	CHMP4B
ENSG00000137876	-0.389844	0.0094991	0.0441216	51187	protein_coding	15	RSL24D1
ENSG00000170855	-0.389059	0.00310185	0.0211778	51499	protein_coding	12	TRIAP1
ENSG00000048544	-0.388967	0.00158089	0.0133913	55173	protein_coding	6	MRPS10
ENSG00000147123	-0.388811	0.00791064	0.0390931	54539	protein_coding	X	NDUFB11
ENSG00000135390	-0.3887	0.00653371	0.0343225	517	protein_coding	12	ATP5MC2
ENSG00000135930	-0.387414	0.00387209	0.0244964	9470	protein_coding	2	EIF4E2
ENSG00000064995	-0.387347	0.00211631	0.0161885	6882	protein_coding	6	TAF11
ENSG00000169221	-0.386846	0.00753835	0.0377845	26000	protein_coding	16	TBC1D10B
ENSG00000113734	-0.383104	0.0106183	0.0476772	662	protein_coding	5	BNIP1
ENSG00000099817	-0.383031	0.0105007	0.0473627	5434	protein_coding	19	POLR2E
ENSG00000143314	-0.380698	0.00533976	0.0300869	79590	protein_coding	1	MRPL24
ENSG00000249915	-0.380608	0.000187132	0.00332517	10016	protein_coding	5	PDCD6
ENSG00000176171	-0.38007	0.00911391	0.0428767	664	protein_coding	10	BNIP3
ENSG00000143761	-0.380047	0.00387922	0.0245069	375	protein_coding	1	ARF1
ENSG00000126457	-0.379929	0.00165584	0.0138628	3276	protein_coding	19	PRMT1
ENSG00000015676	-0.379725	0.00661212	0.0345623	23386	protein_coding	7	NUDCD3
ENSG00000157895	-0.378949	0.0109891	0.0487078	64897	protein_coding	12	C12orf43
ENSG00000139343	-0.378842	0.00625208	0.0333312	6636	protein_coding	12	SNRPF
ENSG00000171055	-0.378023	0.00305804	0.020959	9637	protein_coding	2	FEZ2
ENSG00000215021	-0.378013	0.00376883	0.0240041	11331	protein_coding	12	PHB2
ENSG00000104765	-0.37732	0.00715125	0.0364039	665	protein_coding	8	BNIP3L
ENSG00000103502	-0.377146	0.00837909	0.0405038	10423	protein_coding	16	CDIPT
ENSG00000173141	-0.376559	0.00060065	0.00720338	78988	protein_coding	13	MRPL57
ENSG00000158985	-0.375572	0.00828107	0.0402351	56990	protein_coding	5	CDC42SE2
ENSG00000198612	-0.375424	0.011024	0.0488385	10920	protein_coding	2	COPS8
ENSG00000115204	-0.37391	0.0011268	0.010844	4358	protein_coding	2	MPV17
ENSG00000140990	-0.373669	0.00887027	0.0421396	4716	protein_coding	16	NDUFB10
ENSG00000078043	-0.373005	0.00178672	0.014528	9063	protein_coding	18	PIAS2
ENSG00000015479	-0.37221	0.00490192	0.0284718	9782	protein_coding	5	MATR3
ENSG00000125901	-0.371936	0.00282692	0.0199843	64949	protein_coding	20	MRPS26
ENSG00000111237	-0.371808	0.0107141	0.0480595	51699	protein_coding	12	VPS29
ENSG00000127184	-0.371492	0.00964322	0.0446061	1350	protein_coding	5	COX7C
ENSG00000034713	-0.371315	0.000303468	0.00455686	11345	protein_coding	16	GABARAPL2
ENSG00000149182	-0.371214	0.00995866	0.045583	84364	protein_coding	11	ARFGAP2
ENSG00000198860	-0.37095	0.00787763	0.0389514	116461	protein_coding	1	TSEN15
ENSG00000104343	-0.37052	0.0107941	0.048201	55284	protein_coding	8	UBE2W
ENSG00000167378	-0.370286	0.00997051	0.0456024	126298	protein_coding	19	IRGQ
ENSG00000177000	-0.369939	0.00248048	0.0182339	4524	protein_coding	1	MTHFR
ENSG00000141759	-0.368724	0.00471668	0.0278084	10907	protein_coding	18	TXNL4A
ENSG00000070501	-0.368654	0.0101954	0.0463239	5423	protein_coding	8	POLB
ENSG00000082515	-0.368375	0.00400265	0.0250136	29093	protein_coding	5	MRPL22
ENSG00000081721	-0.365582	0.00431755	0.0263387	11266	protein_coding	1	DUSP12
ENSG00000143033	-0.365384	0.00717927	0.0364741	22823	protein_coding	1	MTF2
ENSG00000103043	-0.365337	0.00595181	0.0323168	55697	protein_coding	16	VAC14
ENSG00000041988	-0.364638	0.00547021	0.0305246	90326	protein_coding	1	THAP3
ENSG00000155256	-0.364194	0.00575688	0.0315855	118813	protein_coding	10	ZFYVE27
ENSG00000117118	-0.364003	0.00446843	0.0269446	6390	protein_coding	1	SDHB
ENSG00000013275	-0.363224	0.00266766	0.0191698	5704	protein_coding	19	PSMC4
ENSG00000181991	-0.362281	0.000996001	0.00997615	64963	protein_coding	15	MRPS11
ENSG00000134283	-0.362121	0.00608783	0.0328206	51535	protein_coding	12	PPHLN1
ENSG00000101363	-0.361617	0.00297045	0.0205679	63905	protein_coding	20	MANBAL
ENSG00000129055	-0.36153	0.00495757	0.0286447	25847	protein_coding	3	ANAPC13
ENSG00000168291	-0.360364	0.00215536	0.016423	5162	protein_coding	3	PDHB
ENSG00000198258	-0.359639	0.0067565	0.0350079	59286	protein_coding	19	UBL5
ENSG00000132507	-0.357667	0.00674163	0.0349539	1984	protein_coding	17	EIF5A
ENSG00000117758	-0.357514	0.00524035	0.0296948	23673	protein_coding	1	STX12
ENSG00000114744	-0.357406	0.00343018	0.0225703	51122	protein_coding	3	COMMD2
ENSG00000140694	-0.356392	0.00457512	0.0272788	5073	protein_coding	16	PARN
ENSG00000213246	-0.356342	0.00171737	0.0141434	6827	protein_coding	17	SUPT4H1
ENSG00000188735	-0.354739	0.00861968	0.0412994	144404	protein_coding	12	TMEM120B
ENSG00000141428	-0.353158	0.0100967	0.046027	83608	protein_coding	18	C18orf21
ENSG00000102401	-0.352947	0.00642362	0.0339032	51566	protein_coding	X	ARMCX3
ENSG00000116459	-0.352912	0.00264232	0.0190822	515	protein_coding	1	ATP5PB
ENSG00000115520	-0.352819	0.00803964	0.0395128	80219	protein_coding	2	COQ10B
ENSG00000104872	-0.35193	0.00406246	0.0252639	55011	protein_coding	19	PIH1D1
ENSG00000156467	-0.351449	0.0112297	0.0493959	7381	protein_coding	8	UQCRB
ENSG00000136930	-0.351371	0.00226896	0.0169969	5695	protein_coding	9	PSMB7
ENSG00000120686	-0.350715	0.0051349	0.0293103	51569	protein_coding	13	UFM1
ENSG00000159445	-0.350326	0.0098897	0.0453962	117145	protein_coding	1	THEM4
ENSG00000159352	-0.350311	0.0110349	0.0488746	5710	protein_coding	1	PSMD4
ENSG00000134897	-0.34944	0.00926942	0.0434715	54841	protein_coding	13	BIVM
ENSG00000077254	-0.349042	0.0072052	0.0365748	23032	protein_coding	1	USP33
ENSG00000242485	-0.348435	0.00114891	0.0109488	55052	protein_coding	1	MRPL20
ENSG00000132963	-0.346319	0.00504296	0.0289633	51371	protein_coding	13	POMP
ENSG00000100949	-0.345978	0.00384496	0.0243936	5875	protein_coding	14	RABGGTA
ENSG00000180964	-0.345539	0.00531884	0.0300067	90843	protein_coding	X	TCEAL8
ENSG00000106603	-0.345336	0.0107446	0.0480924	55744	protein_coding	7	COA1
ENSG00000242372	-0.345064	0.00134909	0.012173	3692	protein_coding	20	EIF6
ENSG00000136933	-0.344853	0.0017141	0.0141355	10244	protein_coding	9	RABEPK
ENSG00000106591	-0.344238	0.00863469	0.0413382	64983	protein_coding	7	MRPL32
ENSG00000104731	-0.341973	0.00510454	0.0292193	54758	protein_coding	16	KLHDC4
ENSG00000133997	-0.340499	0.00135185	0.0121918	10001	protein_coding	14	MED6
ENSG00000123415	-0.337835	0.00146971	0.0128726	23583	protein_coding	12	SMUG1
ENSG00000136238	-0.336327	0.00827654	0.0402351	5879	protein_coding	7	RAC1
ENSG00000105705	-0.336073	0.00260639	0.0189037	57794	protein_coding	19	SUGP1
ENSG00000164253	-0.335952	0.00827855	0.0402351	55255	protein_coding	5	WDR41
ENSG00000160214	-0.334022	0.00871836	0.0416542	8568	protein_coding	21	RRP1
ENSG00000159202	-0.333382	0.00154603	0.0132057	65264	protein_coding	17	UBE2Z
ENSG00000172331	-0.332081	0.0020875	0.0160355	669	protein_coding	7	BPGM
ENSG00000137814	-0.330781	0.00340648	0.0224622	55142	protein_coding	15	HAUS2
ENSG00000102100	-0.330312	0.00456947	0.027258	7355	protein_coding	X	SLC35A2
ENSG00000121073	-0.33019	0.00792908	0.0391627	10237	protein_coding	17	SLC35B1
ENSG00000116288	-0.329837	0.00924742	0.0433903	11315	protein_coding	1	PARK7
ENSG00000169727	-0.328091	0.00839843	0.0405754	2873	protein_coding	17	GPS1
ENSG00000163832	-0.327378	0.00274693	0.0195668	54859	protein_coding	3	ELP6
ENSG00000091164	-0.32663	0.00336931	0.0223156	9352	protein_coding	18	TXNL1
ENSG00000102781	-0.326429	0.0100083	0.0457403	84056	protein_coding	13	KATNAL1
ENSG00000228793	-0.324648	0.0106062	0.0476588	100507336	lncRNA	6
ENSG00000141556	-0.324271	0.0100562	0.0458891	6904	protein_coding	17	TBCD
ENSG00000173409	-0.323641	0.00936631	0.0436859	64801	protein_coding	1	ARV1
ENSG00000119812	-0.32315	0.0109089	0.0484737	25940	protein_coding	2	FAM98A
ENSG00000100239	-0.319289	0.0029486	0.0204825	9701	protein_coding	22	PPP6R2
ENSG00000087263	-0.316519	0.00313021	0.0212762	55239	protein_coding	16	OGFOD1
ENSG00000179912	-0.316191	0.00580999	0.0317874	22864	protein_coding	12	R3HDM2
ENSG00000092108	-0.315868	0.00760723	0.0380013	23256	protein_coding	14	SCFD1
ENSG00000089063	-0.313975	0.00156523	0.0133127	29058	protein_coding	20	TMEM230
ENSG00000136827	-0.311898	0.0108895	0.0484341	1861	protein_coding	9	TOR1A
ENSG00000196449	-0.310228	0.00640697	0.0338652	79693	protein_coding	1	YRDC
ENSG00000144524	-0.310049	0.0047222	0.0278318	64708	protein_coding	2	COPS7B
ENSG00000187778	-0.305229	0.00382994	0.0243155	10445	protein_coding	12	MCRS1
ENSG00000167088	-0.30395	0.00833626	0.0403621	6632	protein_coding	18	SNRPD1
ENSG00000168092	-0.303795	0.00395036	0.024813	5049	protein_coding	11	PAFAH1B2
ENSG00000229852	-0.303111	0.00467209	0.0276182	122539212	lncRNA	6	KHDC1-AS1
ENSG00000215305	-0.302193	0.0112369	0.0494155	64601	protein_coding	20	VPS16
ENSG00000122565	-0.301398	0.00253383	0.0185198	11335	protein_coding	7	CBX3
ENSG00000107874	-0.300981	0.00910062	0.0428255	79004	protein_coding	10	CUEDC2
ENSG00000144848	-0.300224	0.00518811	0.0295294	64422	protein_coding	3	ATG3
ENSG00000142864	0.303001	0.00670333	0.0348359	26135	protein_coding	1	SERBP1
ENSG00000155827	0.304742	0.0112951	0.0495644	56254	protein_coding	9	RNF20
ENSG00000119321	0.307077	0.00701987	0.0359663	23307	protein_coding	9	FKBP15
ENSG00000081177	0.308654	0.00564325	0.0311508	55218	protein_coding	14	EXD2
ENSG00000165934	0.31119	0.0022837	0.0170815	53981	protein_coding	14	CPSF2
ENSG00000067560	0.312185	0.00934345	0.0436091	387	protein_coding	3	RHOA
ENSG00000137413	0.312863	0.00821876	0.0401291	129685	protein_coding	6	TAF8
ENSG00000170903	0.31536	0.00996573	0.0456017	84437	protein_coding	11	MSANTD4
ENSG00000258483	0.316507	0.00306592	0.0209885	105371008	lncRNA	15	LINC02251
ENSG00000104408	0.316917	0.0067579	0.0350079	3646	protein_coding	8	EIF3E
ENSG00000112078	0.319524	0.00640633	0.0338652	222658	protein_coding	6	KCTD20
ENSG00000164692	0.320864	0.00929204	0.0435084	1278	protein_coding	7	COL1A2
ENSG00000122566	0.321098	0.00969255	0.0447447	3181	protein_coding	7	HNRNPA2B1
ENSG00000169967	0.322601	0.0101412	0.046171	10746	protein_coding	2	MAP3K2
ENSG00000141219	0.324437	0.00615143	0.0330207	55028	protein_coding	17	C17orf80
ENSG00000109111	0.325228	0.00704317	0.0360244	6830	protein_coding	17	SUPT6H
ENSG00000091527	0.325502	0.00995073	0.0455802	55573	protein_coding	3	CDV3
ENSG00000163939	0.327645	0.00728125	0.0368378	55193	protein_coding	3	PBRM1
ENSG00000118564	0.32952	0.00151076	0.0130726	26234	protein_coding	4	FBXL5
ENSG00000114316	0.330089	0.00669589	0.0348174	7375	protein_coding	3	USP4
ENSG00000198730	0.330098	0.00544393	0.0304422	9646	protein_coding	11	CTR9
ENSG00000184432	0.330256	0.00324553	0.0218509	9276	protein_coding	3	COPB2
ENSG00000225830	0.330909	0.00994978	0.0455802	2074	protein_coding	10	ERCC6
ENSG00000136560	0.334058	0.00479232	0.0281157	10010	protein_coding	2	TANK
ENSG00000131375	0.334395	0.00352731	0.0229884	23473	protein_coding	3	CAPN7
ENSG00000084090	0.335534	0.00857719	0.0411618	56910	protein_coding	2	STARD7
ENSG00000128708	0.337092	0.00489945	0.0284718	8520	protein_coding	2	HAT1
ENSG00000173376	0.33748	0.000973701	0.00981965	79625	protein_coding	4	NDNF
ENSG00000121644	0.33792	0.00896746	0.0424436	51029	protein_coding	1	DESI2
ENSG00000089177	0.338332	0.00967771	0.044708	55614	protein_coding	20	KIF16B
ENSG00000198252	0.338397	0.0088335	0.0420207	6815	protein_coding	14	STYX
ENSG00000145016	0.340974	0.00744638	0.0374523	9711	protein_coding	3	RUBCN
ENSG00000105323	0.341641	0.00812972	0.0398572	11100	protein_coding	19	HNRNPUL1
ENSG00000101126	0.342084	0.00387776	0.0245063	23394	protein_coding	20	ADNP
ENSG00000104626	0.342559	0.00429697	0.0262578	90459	protein_coding	8	ERI1
ENSG00000066027	0.343037	0.00917649	0.043092	5525	protein_coding	1	PPP2R5A
ENSG00000122176	0.344352	0.00110371	0.0106907	2331	protein_coding	1	FMOD
ENSG00000065883	0.344615	0.000162111	0.00304983	8621	protein_coding	7	CDK13
ENSG00000111642	0.345505	0.0062056	0.0331922	1108	protein_coding	12	CHD4
ENSG00000131374	0.345529	0.000489508	0.00632976	9779	protein_coding	3	TBC1D5
ENSG00000258227	0.346291	0.00671753	0.0348592	23601	protein_coding	7	CLEC5A
ENSG00000114982	0.346316	0.00599985	0.0324793	55683	protein_coding	2	KANSL3
ENSG00000121057	0.350883	0.00200425	0.0156168	8165	protein_coding	17	AKAP1
ENSG00000135316	0.351052	0.00466503	0.0275991	10492	protein_coding	6	SYNCRIP
ENSG00000162441	0.35257	0.00474059	0.0278996	84328	protein_coding	1	LZIC
ENSG00000198265	0.353145	0.00113587	0.0108788	9931	protein_coding	17	HELZ
ENSG00000127990	0.353177	0.00730138	0.0368958	8910	protein_coding	7	SGCE
ENSG00000164761	0.353486	0.0016925	0.0140226	4982	protein_coding	8	TNFRSF11B
ENSG00000011275	0.353616	0.00305489	0.020959	54476	protein_coding	7	RNF216
ENSG00000204120	0.353922	0.00372207	0.023824	26058	protein_coding	2	GIGYF2
ENSG00000072803	0.354636	0.00935844	0.0436605	23291	protein_coding	5	FBXW11
ENSG00000169375	0.355053	0.00814737	0.0399001	25942	protein_coding	15	SIN3A
ENSG00000152049	0.355094	0.00787669	0.0389514	23704	protein_coding	2	KCNE4
ENSG00000163848	0.355549	0.00936894	0.0436868	7707	protein_coding	3	ZNF148
ENSG00000163635	0.356095	0.00941171	0.0437918	6314	protein_coding	3	ATXN7
ENSG00000197724	0.356224	0.011039	0.048881	5253	protein_coding	9	PHF2
ENSG00000151655	0.357128	0.00271564	0.0194366	3698	protein_coding	10	ITIH2
ENSG00000113812	0.357315	0.000747351	0.00827881	93973	protein_coding	3	ACTR8
ENSG00000160199	0.357394	0.0105614	0.0475073	5316	protein_coding	21	PKNOX1
ENSG00000163428	0.357428	0.00712286	0.0363007	116064	protein_coding	3	LRRC58
ENSG00000162607	0.357937	0.00688071	0.0354801	7398	protein_coding	1	USP1
ENSG00000151116	0.358058	0.00827102	0.0402351	55293	protein_coding	11	UEVLD
ENSG00000084754	0.358776	0.0054837	0.0305808	3030	protein_coding	2	HADHA
[truncated: 2,048 more rows]

## Sheet: Supplementary Table 4
Supplementary Table 4. Significant DEGs with adjustment for cell type proportions
ensembl_gene_id	log2FoldChange	P.value	Adjusted P-value	ENTREZID	gene_biotype	chromosome_name	hgnc_symbol
ENSG00000153993	2.55738	1.84e-10	3.3e-06	223117	protein_coding	7	SEMA3D
ENSG00000102362	2.29908	1.79e-09	1.6e-05	94121	protein_coding	X	SYTL4
ENSG00000226496	-3.40739	3.93e-08	0.000235017	284835	lncRNA	21	LINC00323
ENSG00000183036	-1.60181	2.79e-07	0.00125098	5121	protein_coding	21	PCP4
ENSG00000148498	1.07048	4.41e-07	0.0015807	56288	protein_coding	10	PARD3
ENSG00000175906	-1.179	5.5e-07	0.00164234	379	protein_coding	17	ARL4D
ENSG00000137693	1.10439	7.26e-07	0.00186028	10413	protein_coding	11	YAP1
ENSG00000155324	0.893606	1.29e-06	0.00237086	65983	protein_coding	5	GRAMD2B
ENSG00000171873	-2.0323	1.32e-06	0.00237086	146	protein_coding	20	ADRA1D
ENSG00000100362	-2.3078	1.31e-06	0.00237086	5816	protein_coding	22	PVALB
ENSG00000236279	-1.52507	1.74e-06	0.00284007	154790	protein_coding	7	CLEC2L
ENSG00000278535	-1.03088	2.28e-06	0.00340121	79154	protein_coding	17	DHRS11
ENSG00000006611	-1.70522	2.68e-06	0.00343299	10083	protein_coding	11	USH1C
ENSG00000267432	-3.29452	2.65e-06	0.00343299	NA	lncRNA	17	DNAH17-AS1
ENSG00000167588	-1.88279	3.22e-06	0.00385228	2819	protein_coding	12	GPD1
ENSG00000166689	1.0279	5.24e-06	0.00522249	144100	protein_coding	11	PLEKHA7
ENSG00000102038	0.658358	4.94e-06	0.00522249	6594	protein_coding	X	SMARCA1
ENSG00000204644	-1.69769	5.2e-06	0.00522249	346171	protein_coding	6	ZFP57
ENSG00000134569	1.00168	7.08e-06	0.00588372	4038	protein_coding	11	LRP4
ENSG00000137076	0.617167	7.55e-06	0.00588372	7094	protein_coding	9	TLN1
ENSG00000130590	-0.767866	6.79e-06	0.00588372	140700	protein_coding	20	SAMD10
ENSG00000067836	-0.825966	7.46e-06	0.00588372	79641	protein_coding	16	ROGDI
ENSG00000270607	-0.984812	7e-06	0.00588372	NA	lncRNA	11	NAV2-AS6
ENSG00000159199	-0.677878	9.66e-06	0.00721637	516	protein_coding	17	ATP5MC1
ENSG00000124795	0.728793	1.09e-05	0.00732725	7913	protein_coding	6	DEK
ENSG00000168314	-1.60186	1.08e-05	0.00732725	4336	protein_coding	3	MOBP
ENSG00000225972	-4.92693	1.1e-05	0.00732725	100887749	unprocessed_pseudogene	1	MTND1P23
ENSG00000111087	1.90995	1.17e-05	0.00750132	2735	protein_coding	12	GLI1
ENSG00000165895	1.47505	1.25e-05	0.00771724	143872	protein_coding	11	ARHGAP42
ENSG00000136869	1.14525	1.33e-05	0.00794575	7099	protein_coding	9	TLR4
ENSG00000257556	-1.36017	1.49e-05	0.0085905	NA	lncRNA	14	LINC02298
ENSG00000164949	1.53151	1.55e-05	0.00870363	2669	protein_coding	8	GEM
ENSG00000146556	-0.851345	1.65e-05	0.00894537	NA	transcribed_unprocessed_pseudogene	2	WASH2P
ENSG00000070366	0.702005	1.78e-05	0.00936264	23293	protein_coding	17	SMG6
ENSG00000103549	0.606463	1.97e-05	0.00983022	9810	protein_coding	16	RNF40
ENSG00000170242	0.506104	1.94e-05	0.00983022	55031	protein_coding	11	USP47
ENSG00000145358	1.16781	2.11e-05	0.0102362	115265	protein_coding	4	DDIT4L
ENSG00000148482	1.30798	2.52e-05	0.0112887	221074	protein_coding	10	SLC39A12
ENSG00000140829	0.591183	2.43e-05	0.0112887	9785	protein_coding	16	DHX38
ENSG00000221946	-1.08141	2.5e-05	0.0112887	53822	protein_coding	19	FXYD7
ENSG00000162490	1.68246	3.22e-05	0.0115972	374946	protein_coding	1	DRAXIN
ENSG00000124942	1.00828	2.99e-05	0.0115972	79026	protein_coding	11	AHNAK
ENSG00000126746	0.808525	3.12e-05	0.0115972	171017	protein_coding	12	ZNF384
ENSG00000184384	0.783861	3.24e-05	0.0115972	84441	protein_coding	11	MAML2
ENSG00000163349	0.701452	3.23e-05	0.0115972	204851	protein_coding	1	HIPK1
ENSG00000162129	0.541633	2.95e-05	0.0115972	81570	protein_coding	11	CLPB
ENSG00000167641	-1.31169	2.98e-05	0.0115972	94274	protein_coding	19	PPP1R14A
ENSG00000166091	-1.33276	2.7e-05	0.0115972	116173	protein_coding	14	CMTM5
ENSG00000118298	-1.43065	2.78e-05	0.0115972	23632	protein_coding	1	CA14
ENSG00000278214	-1.59568	3.3e-05	0.0115972	400548	lncRNA	16	LINC02139
ENSG00000189238	-2.93791	2.93e-05	0.0115972	100507206	lncRNA	12	LINC00943
ENSG00000078804	-1.4088	3.38e-05	0.011666	58476	protein_coding	20	TP53INP2
ENSG00000143158	-0.547269	3.65e-05	0.0123577	25874	protein_coding	1	MPC2
ENSG00000178104	1.05581	3.74e-05	0.0123589	9659	protein_coding	1	PDE4DIP
ENSG00000197579	0.606218	3.79e-05	0.0123589	10210	protein_coding	9	TOPORS
ENSG00000205835	2.48111	4.33e-05	0.0126627	647309	protein_coding	3	GMNC
ENSG00000163297	1.03705	4.03e-05	0.0126627	118429	protein_coding	4	ANTXR2
ENSG00000100109	0.666198	4.16e-05	0.0126627	24144	protein_coding	22	TFIP11
ENSG00000137547	-0.394878	4.38e-05	0.0126627	29088	protein_coding	8	MRPL15
ENSG00000103269	-0.809506	4.19e-05	0.0126627	9028	protein_coding	16	RHBDL1
ENSG00000101443	-0.948484	4.33e-05	0.0126627	10406	protein_coding	20	WFDC2
ENSG00000188064	-1.79039	4.05e-05	0.0126627	7477	protein_coding	22	WNT7B
ENSG00000238217	-1.20472	4.82e-05	0.0134958	101927641	lncRNA	2	LINC01877
ENSG00000176076	-2.3456	4.81e-05	0.0134958	23630	protein_coding	X	KCNE5
ENSG00000056736	1.04776	4.95e-05	0.013653	55540	protein_coding	3	IL17RB
ENSG00000114023	-0.712405	5.33e-05	0.0142549	26355	protein_coding	3	FAM162A
ENSG00000136943	-2.06678	5.28e-05	0.0142549	1515	protein_coding	9	CTSV
ENSG00000168993	-1.06794	5.91e-05	0.0154663	10815	protein_coding	4	CPLX1
ENSG00000125462	-1.08204	5.95e-05	0.0154663	10485	lncRNA	1	MIR9-1HG
ENSG00000124191	-0.773622	6.16e-05	0.0157751	84969	protein_coding	20	TOX2
ENSG00000152404	0.507533	6.4e-05	0.0159479	143884	protein_coding	11	CWF19L2
ENSG00000118971	-0.661689	6.35e-05	0.0159479	894	protein_coding	12	CCND2
ENSG00000185650	1.02907	6.56e-05	0.0161061	677	protein_coding	14	ZFP36L1
ENSG00000103253	-1.0009	6.69e-05	0.0162015	84264	protein_coding	16	HAGHL
ENSG00000131174	-0.665232	6.98e-05	0.0166828	1349	protein_coding	X	COX7B
ENSG00000105855	1.00682	7.36e-05	0.017355	3696	protein_coding	7	ITGB8
ENSG00000104324	0.699883	7.9e-05	0.0182825	10404	protein_coding	8	CPQ
ENSG00000175970	0.520709	8.03e-05	0.0182825	84747	protein_coding	12	UNC119B
ENSG00000260583	-0.90837	8.06e-05	0.0182825	282566	lncRNA	21
ENSG00000136518	0.621753	8.54e-05	0.0191388	86	protein_coding	3	ACTL6A
ENSG00000154654	0.662192	9.36e-05	0.0202176	4685	protein_coding	21	NCAM2
ENSG00000008869	0.541974	9.31e-05	0.0202176	54497	protein_coding	2	HEATR5B
ENSG00000152661	1.06225	0.000101511	0.0206817	2697	protein_coding	6	GJA1
ENSG00000158186	0.837028	0.0001	0.0206817	22808	protein_coding	3	MRAS
ENSG00000146278	0.70423	0.000100721	0.0206817	10957	protein_coding	6	PNRC1
ENSG00000166444	0.61949	9.79e-05	0.0206817	6764	protein_coding	11	DENND2B
ENSG00000187730	-0.784407	9.85e-05	0.0206817	2563	protein_coding	1	GABRD
ENSG00000164251	1.48187	0.00011301	0.0220234	2150	protein_coding	5	F2RL1
ENSG00000120063	0.81682	0.000111265	0.0220234	10672	protein_coding	17	GNA13
ENSG00000120733	0.4659	0.000112401	0.0220234	51780	protein_coding	5	KDM3B
ENSG00000168569	-0.577937	0.000111293	0.0220234	79064	protein_coding	11	TMEM223
ENSG00000237863	1.46911	0.000114675	0.0221077	NA	lncRNA	X	IRS4-AS1
ENSG00000277159	-0.823305	0.000117526	0.0224162	NA	lncRNA	13
ENSG00000137198	1.21561	0.000125394	0.0225966	2766	protein_coding	6	GMPR
ENSG00000185920	0.875324	0.000128555	0.0225966	5727	protein_coding	9	PTCH1
ENSG00000120594	0.839505	0.000126584	0.0225966	84898	protein_coding	10	PLXDC2
ENSG00000179604	0.759093	0.00012273	0.0225966	23580	protein_coding	17	CDC42EP4
ENSG00000055208	0.73065	0.00012226	0.0225966	23118	protein_coding	6	TAB2
ENSG00000142949	0.491455	0.000120524	0.0225966	5792	protein_coding	1	PTPRF
ENSG00000122367	-1.32674	0.00012402	0.0225966	11155	protein_coding	10	LDB3
ENSG00000181773	-1.73142	0.00012805	0.0225966	2827	protein_coding	1	GPR3
ENSG00000133104	0.527743	0.000129926	0.022616	23111	protein_coding	13	SPART
ENSG00000151208	0.946773	0.000134334	0.022973	9231	protein_coding	10	DLG5
ENSG00000100225	-0.441569	0.000135821	0.022973	25793	protein_coding	22	FBXO7
ENSG00000141433	-1.57552	0.000135325	0.022973	116	protein_coding	18	ADCYAP1
ENSG00000129235	-0.638104	0.000149744	0.0248589	84817	protein_coding	17	TXNDC17
ENSG00000131055	-1.84381	0.000148702	0.0248589	84701	protein_coding	20	COX4I2
ENSG00000213619	-0.527474	0.000151783	0.0249662	4722	protein_coding	11	NDUFS3
ENSG00000007372	0.698704	0.000165756	0.0254003	5080	protein_coding	11	PAX6
ENSG00000167283	-0.511168	0.000159995	0.0254003	10632	protein_coding	11	ATP5MG
ENSG00000164683	-0.596077	0.000156594	0.0254003	23462	protein_coding	8	HEY1
ENSG00000256269	-0.655134	0.000163213	0.0254003	3145	protein_coding	11	HMBS
ENSG00000092758	-1.02543	0.000162906	0.0254003	1299	protein_coding	20	COL9A3
ENSG00000101222	-1.02707	0.000161668	0.0254003	25876	protein_coding	20	SPEF1
ENSG00000256008	-1.06434	0.000164729	0.0254003	NA	lncRNA	12	CABP1-DT
ENSG00000172382	-1.21246	0.000158607	0.0254003	83886	protein_coding	16	PRSS27
ENSG00000143603	1.14338	0.000170403	0.0255826	3782	protein_coding	1	KCNN3
ENSG00000163961	0.555418	0.000171226	0.0255826	165918	protein_coding	3	RNF168
ENSG00000198000	0.360781	0.000169839	0.0255826	55035	protein_coding	9	NOL8
ENSG00000141503	0.483402	0.0001727	0.0255896	50488	protein_coding	17	MINK1
ENSG00000175764	-0.6851	0.000177794	0.0261284	158135	protein_coding	9	TTLL11
ENSG00000162909	0.720959	0.000179267	0.0261307	824	protein_coding	1	CAPN2
ENSG00000090104	2.73845	0.000184219	0.026212	5996	protein_coding	1	RGS1
ENSG00000111671	-1.00437	0.000183606	0.026212	84727	protein_coding	12	SPSB2
ENSG00000188290	-1.25057	0.000185672	0.026212	57801	protein_coding	1	HES4
ENSG00000124664	-1.51704	0.000184398	0.026212	25803	protein_coding	6	SPDEF
ENSG00000164896	-0.638802	0.000189642	0.0265631	10922	protein_coding	7	FASTK
ENSG00000143772	0.891144	0.000203094	0.0275854	3707	protein_coding	1	ITPKB
ENSG00000146085	0.517446	0.000203031	0.0275854	4594	protein_coding	6	MMUT
ENSG00000204564	-0.533177	0.000202713	0.0275854	221545	protein_coding	6	C6orf136
ENSG00000177989	-1.78923	0.000205121	0.0276513	440836	protein_coding	22	ODF3B
ENSG00000223572	-0.796414	0.000209367	0.027784	1159	protein_coding	15	CKMT1A
ENSG00000177875	-0.847795	0.000208325	0.027784	387856	protein_coding	12	CCDC184
ENSG00000160781	-1.26768	0.000210755	0.027784	79957	protein_coding	1	PAQR6
ENSG00000125618	-0.054397	0.000334581	0.0346746	7849	protein_coding	2	PAX8
ENSG00000189223	-0.0580155	0.000300605	0.032502	654433	lncRNA	2	PAX8-AS1
ENSG00000184984	-0.0827207	0.000199427	0.0275854	1133	protein_coding	15	CHRM5
ENSG00000110660	0.877705	0.000218087	0.0283339	54733	protein_coding	11	SLC35F2
ENSG00000166813	0.59556	0.00021792	0.0283339	374654	protein_coding	15	KIF7
ENSG00000134324	0.601907	0.000220997	0.028417	23175	protein_coding	2	LPIN1
ENSG00000172731	-0.617164	0.000223481	0.028417	55222	protein_coding	10	LRRC20
ENSG00000170906	-0.754278	0.00022327	0.028417	4696	protein_coding	19	NDUFA3
ENSG00000105856	0.596916	0.000225707	0.0284979	26959	protein_coding	7	HBP1
ENSG00000182463	1.04696	0.00023167	0.0288445	128553	protein_coding	20	TSHZ2
ENSG00000205309	-0.738171	0.00023084	0.0288445	56953	protein_coding	17	NT5M
ENSG00000204219	0.984657	0.000237548	0.0293406	6920	protein_coding	1	TCEA3
ENSG00000156076	-2.23216	0.000238928	0.0293406	11197	protein_coding	12	WIF1
ENSG00000275074	-0.983427	0.000241428	0.0294459	79873	protein_coding	8	NUDT18
ENSG00000005238	-0.557804	0.000245368	0.0297243	80256	protein_coding	9	ATOSB
ENSG00000187775	-0.974863	0.000249457	0.0300168	8632	protein_coding	17	DNAH17
ENSG00000184983	-0.452597	0.000255334	0.0305192	4700	protein_coding	22	NDUFA6
ENSG00000165309	1.3	0.000257044	0.0305201	219681	protein_coding	10	ARMC3
ENSG00000122986	1.304	0.000263349	0.0308601	84329	protein_coding	12	HVCN1
ENSG00000267629	-1.31788	0.000263188	0.0308601	NA	lncRNA	19
ENSG00000232956	-0.613336	0.000268601	0.031271	285958	lncRNA	7	SNHG15
ENSG00000100852	0.647183	0.00027432	0.0317309	394	protein_coding	14	ARHGAP5
ENSG00000163380	-1.43733	0.000276952	0.03183	56203	protein_coding	3	LMOD3
ENSG00000129654	1.4389	0.000283204	0.0320269	2302	protein_coding	17	FOXJ1
ENSG00000164484	1.19926	0.000287282	0.0320269	114801	protein_coding	6	TMEM200A
ENSG00000038427	1.05264	0.000287597	0.0320269	1462	protein_coding	5	VCAN
ENSG00000066322	-0.735247	0.00028056	0.0320269	64834	protein_coding	1	ELOVL1
ENSG00000131650	-1.10928	0.000284644	0.0320269	79412	protein_coding	16	KREMEN2
ENSG00000100744	-0.565473	0.000290133	0.0321099	51527	protein_coding	14	GSKIP
ENSG00000205726	0.466029	0.000295729	0.032502	6453	protein_coding	21	ITSN1
ENSG00000160563	-0.46051	0.000298349	0.032502	9442	protein_coding	9	MED27
ENSG00000176340	-0.595712	0.000300928	0.032502	1351	protein_coding	11	COX8A
ENSG00000251442	1.20348	0.000305986	0.0328505	NA	lncRNA	4	LINC01094
ENSG00000099999	-0.534904	0.000313217	0.0334241	200312	protein_coding	22	RNF215
ENSG00000066379	-0.70981	0.000315057	0.0334241	30834	protein_coding	6	POLR1H
ENSG00000175130	-0.75072	0.000326608	0.0342442	65108	protein_coding	1	MARCKSL1
ENSG00000219392	-1.50303	0.00032612	0.0342442	NA	transcribed_unprocessed_pseudogene	6	ZNF602P
ENSG00000140365	-0.683406	0.000328649	0.0342579	54939	protein_coding	15	COMMD4
ENSG00000173064	0.497571	0.000350658	0.0361319	283450	protein_coding	12	HECTD4
ENSG00000183476	1.50934	0.000361553	0.0361881	646892	protein_coding	15	SH2D7
ENSG00000064115	0.607498	0.000354174	0.0361881	51768	protein_coding	12	TM7SF3
ENSG00000141646	0.547221	0.000363315	0.0361881	4089	protein_coding	18	SMAD4
ENSG00000086758	0.428138	0.000358534	0.0361881	10075	protein_coding	X	HUWE1
ENSG00000277791	-0.496657	0.000361575	0.0361881	5691	protein_coding	17	PSMB3
ENSG00000255135	-0.742643	0.000358433	0.0361881	124902718	lncRNA	11	EMSY-DT
ENSG00000137038	-0.485587	0.000368429	0.0364948	90871	protein_coding	9	DMAC1
ENSG00000107249	0.924884	0.000373644	0.0365666	169792	protein_coding	9	GLIS3
ENSG00000244187	-0.737488	0.000371333	0.0365666	85014	protein_coding	9	TMEM141
ENSG00000090097	-0.744973	0.000375272	0.0365666	57060	protein_coding	3	PCBP4
ENSG00000110395	0.549305	0.000381559	0.0369782	867	protein_coding	11	CBL
ENSG00000159625	1.59912	0.000383687	0.0369845	84229	protein_coding	16	DRC7
ENSG00000162627	0.693701	0.000391204	0.0370553	51375	protein_coding	1	SNX7
ENSG00000108055	0.509489	0.000387677	0.0370553	9126	protein_coding	10	SMC3
ENSG00000166681	-0.444716	0.000392688	0.0370553	27018	protein_coding	X	BEX3
ENSG00000125877	-0.567237	0.000391178	0.0370553	3704	protein_coding	20	ITPA
ENSG00000164574	0.548229	0.000402269	0.0371795	55568	protein_coding	5	GALNT10
ENSG00000260196	-0.812513	0.000402299	0.0371795	NA	lncRNA	11
ENSG00000172965	-0.981937	0.000397953	0.0371795	541471	lncRNA	2	MIR4435-2HG
ENSG00000215397	-1.28612	0.00039952	0.0371795	85508	protein_coding	20	SCRT2
ENSG00000106771	0.527587	0.000410685	0.0375969	23731	protein_coding	9	TMEM245
ENSG00000150977	0.508728	0.000412794	0.0375969	196383	protein_coding	12	RILPL2
ENSG00000149809	-0.847493	0.000413107	0.0375969	7108	protein_coding	11	TM7SF2
ENSG00000158467	0.607291	0.000418724	0.0379157	23382	protein_coding	7	AHCYL2
ENSG00000145390	0.783638	0.000425682	0.0383039	54532	protein_coding	4	USP53
ENSG00000149798	-0.736244	0.000427284	0.0383039	10435	protein_coding	11	CDC42EP2
ENSG00000246982	-1.23801	0.000433056	0.0386282	NA	lncRNA	6	BRPF3-AS1
ENSG00000145016	0.454359	0.000442582	0.0392824	9711	protein_coding	3	RUBCN
ENSG00000206140	-0.989709	0.000451599	0.0398853	645426	protein_coding	22	TMEM191C
ENSG00000146833	0.513141	0.000456095	0.0400849	89122	protein_coding	7	TRIM4
ENSG00000101868	0.5466	0.000463757	0.0405595	5422	protein_coding	X	POLA1
ENSG00000125355	0.906649	0.000477531	0.0411791	55026	protein_coding	X	TMEM255A
ENSG00000177119	0.843462	0.000475635	0.0411791	196527	protein_coding	12	ANO6
ENSG00000167118	-0.462734	0.000479406	0.0411791	81605	protein_coding	9	URM1
ENSG00000111775	-0.74129	0.000480028	0.0411791	1337	protein_coding	12	COX6A1
ENSG00000139613	0.494478	0.000484781	0.0411926	6601	protein_coding	12	SMARCC2
ENSG00000187624	-0.832327	0.00048457	0.0411926	400566	protein_coding	17	C17orf97
ENSG00000135338	0.554938	0.000490697	0.0414986	167691	protein_coding	6	LCA5
ENSG00000164919	-0.566271	0.00050456	0.0424707	1345	protein_coding	8	COX6C
ENSG00000145216	0.452281	0.000509062	0.0424713	81608	protein_coding	4	FIP1L1
ENSG00000197180	-0.779846	0.000509305	0.0424713	158960	lncRNA	X	ATP6AP1-DT
ENSG00000183648	-0.618321	0.000513427	0.0426168	4707	protein_coding	14	NDUFB1
ENSG00000118482	0.454049	0.000519145	0.0428929	23469	protein_coding	6	PHF3
ENSG00000183508	1.03918	0.000543043	0.0436863	54855	protein_coding	1	TENT5C
ENSG00000197256	0.724421	0.000537279	0.0436863	25959	protein_coding	19	KANK2
ENSG00000079432	0.535298	0.000543368	0.0436863	23152	protein_coding	19	CIC
ENSG00000131495	-0.518262	0.000538913	0.0436863	4695	protein_coding	5	NDUFA2
ENSG00000186162	-0.614373	0.000539981	0.0436863	152302	transcribed_unprocessed_pseudogene	3	CIDECP1
ENSG00000228594	-0.789704	0.000532381	0.0436863	643988	protein_coding	1	FNDC10
ENSG00000139154	0.400833	0.000550052	0.0440262	121536	protein_coding	12	AEBP2
ENSG00000132334	-0.530889	0.000552894	0.044057	5791	protein_coding	10	PTPRE
ENSG00000076108	0.460392	0.000565839	0.044889	11176	protein_coding	12	BAZ2A
ENSG00000254783	0.984201	0.000572671	0.0448956	100289518	processed_pseudogene	11
ENSG00000107104	0.557367	0.00057348	0.0448956	23189	protein_coding	9	KANK1
ENSG00000118496	0.46998	0.000568652	0.0448956	84085	protein_coding	6	FBXO30
ENSG00000272564	-1.2456	0.000575938	0.0448956	NA	lncRNA	2
ENSG00000115750	0.578429	0.000584403	0.0453582	9014	protein_coding	2	TAF1B
ENSG00000160294	0.549046	0.000588497	0.045371	8888	protein_coding	21	MCM3AP
ENSG00000232110	-1.29863	0.000589628	0.045371	124902477	lncRNA	10
ENSG00000149503	0.614583	0.000604207	0.0454989	3619	protein_coding	11	INCENP
ENSG00000164754	0.496044	0.000606516	0.0454989	5885	protein_coding	8	RAD21
ENSG00000148950	-0.611809	0.00059544	0.0454989	196294	protein_coding	11	IMMP1L
ENSG00000215440	-0.937215	0.000599473	0.0454989	79716	protein_coding	20	NPEPL1
ENSG00000226490	-1.03547	0.000606279	0.0454989	122455339	protein_coding	8	C8orf90
ENSG00000126759	-1.23753	0.000603785	0.0454989	5199	protein_coding	X	CFP
ENSG00000125885	0.747071	0.000623858	0.0457383	84515	protein_coding	20	MCM8
ENSG00000017797	0.551781	0.000625014	0.0457383	10928	protein_coding	18	RALBP1
ENSG00000143811	-0.557039	0.00061538	0.0457383	29920	protein_coding	1	PYCR2
ENSG00000109670	-0.628788	0.000621993	0.0457383	55294	protein_coding	4	FBXW7
ENSG00000158747	-0.726385	0.000619599	0.0457383	4681	protein_coding	1	NBL1
ENSG00000239998	1.32344	0.000632897	0.0458572	11027	protein_coding	19	LILRA2
ENSG00000153253	0.70882	0.000649658	0.0458572	6328	protein_coding	2	SCN3A
ENSG00000139946	0.606429	0.000644671	0.0458572	57161	protein_coding	14	PELI2
ENSG00000151461	0.542874	0.000638305	0.0458572	26019	protein_coding	10	UPF2
ENSG00000113522	0.446004	0.000642756	0.0458572	10111	protein_coding	5	RAD50
ENSG00000178982	-0.439086	0.000635604	0.0458572	27335	protein_coding	19	EIF3K
ENSG00000168894	-0.538683	0.000632273	0.0458572	51255	protein_coding	2	RNF181
ENSG00000101439	-0.867132	0.000647444	0.0458572	1471	protein_coding	20	CST3
ENSG00000254081	-1.70167	0.00064279	0.0458572	286186	lncRNA	8	LINC01299
ENSG00000183943	0.757046	0.000664919	0.0463149	5613	protein_coding	X	PRKX
ENSG00000145012	0.659521	0.000666475	0.0463149	4026	protein_coding	3	LPP
ENSG00000136044	0.514979	0.000662295	0.0463149	55198	protein_coding	12	APPL2
ENSG00000131368	-0.425955	0.000661756	0.0463149	64432	protein_coding	3	MRPS25
ENSG00000211448	-1.71027	0.0006738	0.0466431	1734	protein_coding	14	DIO2
ENSG00000063761	-0.621963	0.000678733	0.0468039	57143	protein_coding	14	ADCK1
ENSG00000157379	-0.573623	0.000687632	0.0472359	115817	protein_coding	14	DHRS1
ENSG00000185418	0.312113	0.000692775	0.0474075	123283	protein_coding	15	TARS3
ENSG00000178741	-0.493743	0.000695711	0.0474274	9377	protein_coding	15	COX5A
ENSG00000064300	1.74883	0.000703209	0.0475767	4804	protein_coding	17	NGFR
ENSG00000159023	0.754484	0.000701196	0.0475767	2035	protein_coding	1	EPB41
ENSG00000259840	-1.10623	0.000713777	0.0481102	NA	lncRNA	16
ENSG00000117713	0.457362	0.000722289	0.0481739	8289	protein_coding	1	ARID1A
ENSG00000183978	-0.524289	0.000722783	0.0481739	28958	protein_coding	17	COA3
ENSG00000215375	-1.15935	0.000718178	0.0481739	4636	protein_coding	4	MYL5
ENSG00000104447	0.599814	0.000727236	0.0482912	7227	protein_coding	8	TRPS1
ENSG00000182253	0.620657	0.000732977	0.0484928	23336	protein_coding	15	SYNM
ENSG00000178209	0.57474	0.000740453	0.0487451	5339	protein_coding	8	PLEC
ENSG00000173548	0.514214	0.000744946	0.0487451	257364	protein_coding	15	SNX33
ENSG00000161281	-0.938164	0.000742955	0.0487451	1346	protein_coding	19	COX7A1
ENSG00000167578	-0.600558	0.000758485	0.0494504	53916	protein_coding	19	RAB4B
ENSG00000072415	0.389523	0.000762225	0.0495143	64398	protein_coding	14	PALS1

## Sheet: Supplementary Table 5
Supplementary Table 5. Pathway enrichment analyses on Significant DEGs from the analysis without adjustment for cell type proportions -with Background- LOG2FC>0.3
Category	rank	Term	Overlap	P.value	Adjusted P-value	Odds.Ratio	Genes
Upregulated	1	Regulation Of Transcription By RNA Polymerase II (GO:0006357)	318/2028	3.47313e-65	1.5254e-61	3.51799	ATF1;RB1;CCNK;SPI1;TRRAP;JMJD1C;IKZF1;ELK1;BACH1;SOX21;ELK3;ELK4;DCAF1;SOX2;ZNF609;EDNRB;ZMIZ1;ZXDC;SOX9;PKNOX1;SOX6;SOX5;MED1;SPACDR;SP110;RFX2;SOX13;RFX3;RFX1;HCFC1;THAP1;JMJD6;RFX4;ZSCAN21;PRKD2;PRKD1;BCORL1;EZR;ZSCAN29;ZNF275;ZNF395;CASZ1;CTBP2;SRCAP;TSHZ1;CTR9;ZBTB5;CDKN2AIP;HELZ2;MIER3;RAD21;PRDM16;ZNF823;ZNF700;ZBED6;ZNF148;RREB1;ZBTB7C;STAT5A;STAT5B;WWTR1;ZNF143;CREBBP;NFATC3;LARP7;IRF2BP…
Upregulated	2	Regulation Of DNA-templated Transcription (GO:0006355)	297/1922	5.3007e-59	1.16403e-55	3.41386	ATF1;RB1;CCNK;SPI1;TRRAP;JMJD1C;IKZF1;ELK1;BACH1;SOX21;ELK3;ELK4;SOX2;ZNF609;ZMIZ1;ZXDC;SOX9;PKNOX1;SOX6;TRIM22;CDK5RAP2;SOX5;MED1;SPACDR;SP110;RFX2;SOX13;RFX3;RFX1;HCFC1;THAP1;JMJD6;RFX4;ZSCAN21;ZSCAN29;ZNF275;ZNF395;CASZ1;CTBP2;SRCAP;IGSF1;TSHZ1;BAZ2A;ZBTB5;CDKN2AIP;RAD21;PRDM16;ZNF823;ZNF700;ZBED6;ZNF148;RREB1;ZBTB7C;STAT5A;FZD1;STAT5B;WWTR1;ZNF143;CREBBP;FZD2;FZD7;NFATC3;IRF2BP2;NFATC2;NFATC1…
Upregulated	3	Positive Regulation Of DNA-templated Transcription (GO:0045893)	219/1243	2.84913e-52	4.17112e-49	3.86652	ATF1;CCNK;SPI1;TRRAP;ELK1;ELK3;ELK4;SOX2;ZNF609;ZMIZ1;ZXDC;SOX9;CDK5RAP2;MED1;RFX3;HCFC1;JMJD6;RFX4;ZSCAN21;PRKD2;PRKD1;ZNF395;CASZ1;CTBP2;CTR9;HELZ2;PRDM16;RREB1;STAT5A;FZD1;NGFR;STAT5B;WWTR1;ZNF143;CREBBP;FZD2;FZD7;NFATC3;NFATC2;NFATC1;SMARCA1;SETX;CDK12;CDK13;CSRNP1;CD40;RARG;HNF4G;CTCF;GLI1;GLI3;GLI2;IKBKB;MED12;MED13;TEAD1;TEAD2;GABPA;NCOA1;RIPK2;ACTL6A;TCF12;IL18;PAX6;FOS;BAZ1B;PARP9;SIRT1;…
Upregulated	4	Positive Regulation Of Transcription By RNA Polymerase II (GO:0045944)	171/938	6.84627e-43	7.51721e-40	3.96709	ATF1;CCNK;SPI1;KDM1B;ELK1;FGF2;ELK3;ELK4;SOX2;ZNF609;SALL1;SALL2;ZMIZ1;EP300;SOX9;GTF2I;MED1;ZBTB38;RFX3;POU3F2;RNF40;HCFC1;JMJD6;RFX4;ZSCAN21;PRKD2;PHIP;PRKD1;ZNF395;CASZ1;NOTCH1;CTBP2;KMT2C;MEPCE;CTR9;GLIS3;SUPT6H;FOXO1;GLIS2;HELZ2;CYTL1;RIPK1;OTX1;RREB1;BCL9L;STAT5A;TFAP2A;STAT5B;WWTR1;ZNF143;CREBBP;TFAP2C;ZFHX3;SMAD4;POU2F1;TGFB1;AUTS2;NFATC3;LARP7;SMAD9;NFATC1;SMARCA1;SMAD5;NFKB1;NFKB2;SETX;…
Upregulated	5	Regulation Of Gene Expression (GO:0010468)	188/1127	2.08837e-41	1.83442e-38	3.57381	RB1;SPI1;CSF1;TRRAP;NAB1;WWC1;HFE;JMJD1C;BACH1;SOX21;CLU;FGF2;SOX2;GJA1;EFEMP1;SOX9;SOX6;TRIM22;NANOS1;MED1;TLE1;ZBTB38;SFMBT2;SOX13;RFX3;SAP30;THAP1;HCFC1;TYROBP;SMO;KAT6B;KAT6A;ZSCAN21;ADNP;EZR;AJUBA;NOTCH2;ZNF395;NOTCH1;SRCAP;IGSF1;TCF7;BAZ2A;ZFP36L1;ATXN7;UBR5;RIPK1;ZNF423;ZNF148;SLC38A2;RREB1;LYN;CCR1;TFAP2A;MSR1;WWTR1;ZNF143;CREBBP;TFAP2C;ZFHX3;TGFB2;BRPF1;TGFB1;BTN2A2;SETDB1;FZD7;RAB27A;MS…
Upregulated	6	Positive Regulation Of Nucleic Acid-Templated Transcription (GO:1903508)	113/557	1.32089e-32	9.6689e-30	4.39637	CD86;NCF1;TRRAP;ELK1;FGF2;SOX2;SALL1;ZMIZ1;ZXDC;EP300;SOX9;CDK5RAP2;MAP3K5;MED1;FBXW11;F2R;RFX3;HCFC1;JMJD6;KAT6B;KAT6A;PHIP;BLM;CASZ1;NOTCH1;KMT2B;FOXO1;GLIS2;NPAS3;ATXN7;PRDM16;ZNF423;RREB1;FZD1;TFAP2A;CREBBP;SMAD4;ZFHX3;FZD2;BRPF1;NIBAN2;TGFB1;NEK4;FZD7;NFATC2;NFATC1;SMARCA1;BMP7;SMAD5;NFKB1;LHX2;TCF3;KDM5A;CHD4;CTCF;GLI1;GLI3;GLI2;IKBKB;MED12;LYL1;MED13;ZIC2;ZIC1;TEAD1;TEAD2;NCOA1;CHUK;DTX3L;…
Upregulated	7	Negative Regulation Of DNA-templated Transcription (GO:0045892)	159/1025	3.99327e-31	2.50549e-28	3.22035	RB1;SPI1;KDM1B;NAB1;WWC1;GMNN;ATN1;LOXL3;IKZF1;BACH1;ELK3;DCAF1;ELK4;SOX2;SALL1;EDNRB;EP300;ZNF568;KMT5A;SOX9;ZNF202;MED1;TLE1;FBXW11;SPACDR;ZBTB38;SOX13;RFX3;SAP30;THAP1;HCFC1;MAF;KAT6B;KAT6A;TIMELESS;ZNF558;BCORL1;EZR;NOTCH1;CTBP2;CBFB;CTR9;GLIS3;BAZ2A;AEBP1;ZBTB5;FOXO1;GLIS2;MIER3;NACC2;PRDM16;ZNF423;ZBED6;ZNF148;RREB1;TFAP2A;CREBBP;ZFHX3;SMAD4;NIBAN2;POU2F1;TGFB1;SMURF2;WFS1;PHF12;CBX2;PTCH1;…
Upregulated	8	Positive Regulation Of Intracellular Signal Transduction (GO:1902533)	106/525	9.16224e-31	5.03007e-28	4.40055	CD86;NCF1;TRAF3IP2;WWC1;FGF2;IGF1R;SOX2;GJA1;PLCE1;TRIM25;EP300;SOX9;TRIM21;TRIM22;WLS;PDGFRB;F2R;JMJD8;PRKD2;S100A4;PRKD1;NUPR1;RAF1;IQGAP1;ADRB2;INAVA;PIK3R5;TSPAN6;PDGFC;PMAIP1;RIPK1;LYN;SMAD4;TGFB2;TGFB1;RBPMS;BMP7;MFHAS1;MAVS;PTPRC;DLG5;PLXNB1;TAB2;FERMT2;MYD88;BMPR1A;FGFR1;BCAR3;DDR1;CD40;DDX3X;SLC44A2;TREM2;IKBKB;TRIM8;TRIM5;ITGAV;ADGRV1;CHUK;RIPK2;IL18;IRAK4;SIRT1;RHOA;DCN;TGFBR1;TNFRSF1A…
Upregulated	9	Negative Regulation Of Transcription By RNA Polymerase II (GO:0000122)	119/763	1.01364e-23	4.94655e-21	3.19546	RB1;SPI1;KDM1B;WWC1;ATN1;BACH1;DCAF1;ELK4;SOX2;SALL1;EDNRB;EP300;ZNF568;KMT5A;SOX9;ZNF202;MED1;SPACDR;SOX13;HCFC1;SAP30;THAP1;MAF;ZNF558;BCORL1;EZR;NOTCH1;CTBP2;CBFB;CTR9;GLIS3;AEBP1;ZBTB5;GLIS2;BAG3;MIER3;NACC2;PRDM16;ZNF148;ZBED6;RREB1;TFAP2A;CREBBP;SMAD4;ZFHX3;SMURF2;WFS1;CBX2;PHF12;PTCH1;ZBTB10;IRF2BP2;LARP7;NFKB1;BCL6;CNOT1;MAFF;ID4;ID3;GTF2IRD1;TCF3;ZNF254;RARG;BHLHE41;CHD4;CTCF;NR2E1;GLI3;…
Upregulated	10	Positive Regulation Of Protein Phosphorylation (GO:0001934)	75/377	1.55862e-21	6.84547e-19	4.22826	BCAR3;CD40;DDX3X;CSF1;FBH1;HFE;DOCK7;ARAF;TREM2;FGF2;TNKS1BP1;SOX9;NBN;IL6R;MAP3K5;RALBP1;RIPK2;AXIN2;SIRT1;TGFBR1;MOB3A;TGFBR2;CCNA2;LATS1;MOB3C;TWSG1;ADAM17;BANK1;PRKD2;PRKD1;FAM20A;TNIK;WDFY2;ITGA5;RAF1;DDR2;CX3CR1;CSF1R;TNXB;PELI2;IQGAP1;EGFR;C3;RELN;GPNMB;PDGFC;ERBB2;P2RY1;RIPK1;PAK2;STOX1;LYN;NIBAN1;CD74;GDF11;NTRK2;SMAD4;TGFB2;TGFB1;RBPMS;ANGPT1;EGF;INHBB;BMP7;INHBE;MOB1B;MOB1A;MAVS;PTPRC;…
Upregulated	11	Positive Regulation Of Signal Transduction (GO:0009967)	59/266	1.00486e-19	3.79873e-17	4.85791	TTC23;LOXL3;TNFAIP3;TREM2;LAMC1;SLC2A4;GLI1;PKD2;CTSS;CDC73;SALL1;ZMIZ1;ITGAV;WLS;CD180;EMP2;KIF7;SIRT1;TGFBR1;EVC;PRKD2;PHIP;ITGA5;IL6ST;TLR2;YAP1;KANK1;TNXB;CTBP2;LAMA1;TUBD1;NID1;CDKN2AIP;C3;GHRHR;RELN;RXRA;FLNA;SASH1;CD74;ZRANB1;TGFB2;TGFB1;LAMB2;STAT3;LY86;SORBS1;TPD52L1;KLF2;SKI;ASXL1;PTPRC;MYO1C;AXL;DLG5;ASXL2;FAS;MYORG;LIMS1
Upregulated	12	Regulation Of Nucleic Acid-Templated Transcription (GO:1903506)	80/452	1.0379e-19	3.79873e-17	3.6809	RB1;SPI1;BTG1;BNC2;TRRAP;NAB1;WWC1;JMJD1C;YBX1;BACH1;SOX21;SOX2;LYL1;EFEMP1;ZMIZ1;SUFU;ERC1;SOX6;TEAD2;TRIM22;ZNF486;PRMT5;TGIF2;ZBTB38;ACTL6A;SOX13;RFX3;BAZ1A;ACTR8;REXO4;MLF1;TGFBR1;HCFC1;SAP30;THAP1;MED23;KAT6B;KAT6A;ZSCAN21;ZNF516;AJUBA;CEBPA;ZNF395;CEBPB;FOXC1;ZNF350;NOTCH1;MYCBP;SRCAP;IGSF1;SRRT;TCF7;TULP3;BAZ2A;RELA;NSD1;ZNF423;RREB1;RNF20;ATF7IP;ZNF143;WWTR1;CREBBP;ZFHX3;TCF7L1;BRPF1;FZD7…
Upregulated	13	Positive Regulation Of Multicellular Organismal Process (GO:0051240)	73/387	1.52508e-19	5.15244e-17	3.93947	OXTR;SERPINE1;TREM2;FGF2;IGF1R;SYDE1;GJA1;ACADL;SIN3A;SOX9;SOX6;CMKLR1;SOX5;NCOA1;KDM6B;MED1;FOXD1;BTN3A1;SYK;NFAM1;ACTL6A;F2R;IL18;RFX3;AXIN2;ARID1A;SIRT1;PLAAT4;TGFBR1;SAP30;TGFBR2;HADHA;SMO;EHHADH;ZNF516;SINHCAF;LCP1;CRB2;CEBPB;FOXC1;KDM3A;TNXB;LRP1;ROCK1;CXCR4;ADRB2;LILRA2;GHRHR;MUC1;PDGFC;PRDM16;HSF1;RREB1;BCL9L;WWTR1;SMAD4;TGFB2;NIBAN2;TGFB1;CADM1;SMURF2;EGF;FOXJ1;INHBB;GATM;REST;BMP1;TMEM1…
Upregulated	14	Regulation Of Cell Population Proliferation (GO:0042127)	110/766	2.01195e-19	6.31179e-17	2.90732	CD86;CSF1;CLU;FGF2;IGF1R;ZNF609;SOX9;ARID2;IL6R;PDGFRB;F2R;P3H2;LIFR;POU3F2;ADAM17;GAREM1;TIMELESS;PHIP;NUPR1;IL6ST;RAF1;CSF1R;NOTCH1;CTBP2;CDCA7;ZFP36L1;GHRHR;SCIN;NACC2;PDGFC;ZBTB7C;LYN;STAT5A;TFAP2A;STAT5B;WWTR1;TFAP2C;TGFB2;NIBAN2;TGFB1;IFNLR1;CNOT6;FER;BCL6;CDK4;CCPG1;DLG5;CDK2;BCL2;BMPR1A;FGFR1;RARG;BTG1;CDCA7L;CTCF;GLI1;PKD2;CDC73;CXCL5;RERG;EMILIN1;ITGAV;PBRM1;ACTL6A;EMP2;CCDC117;AXIN2;OS…
Upregulated	15	Cellular Response To Cytokine Stimulus (GO:0071345)	63/308	4.13843e-19	1.21173e-16	4.39826	CD40;IFITM2;CSF3R;DOCK8;AQP4;IKBKB;SYNCRIP;RO60;DPYSL3;SOX9;IL6R;HLA-DPA1;CHUK;DUSP1;LIFR;TYK2;IRAK4;OSMR;NPNT;SIRT1;RHOA;TNFRSF1A;IRF8;IRF5;IL6ST;SOS1;TLR4;TLR2;CSF1R;CEBPA;FOXC1;SELPLG;TCF7;CXCR4;CSF2RB;LILRA2;CBL;TANK;CSF2RA;RELA;ZFP36L2;ZFP36L1;RIPK1;CD58;GBP2;GBP1;CCR1;STAT5A;STAT5B;STAT3;ERBIN;LILRB1;LILRB4;NFKB1;NFKBIA;FER;AXL;CLCF1;MNDA;PTPN6;PLP2;CRLF1;NFE2L2
Upregulated	16	Positive Regulation Of Cell Differentiation (GO:0045597)	60/283	7.61596e-19	2.09058e-16	4.54133	BTG1;CSF1;LAMC1;GJA1;SIN3A;BOC;SOX9;SOX6;ARID2;IL6R;CMKLR1;SOX5;PBRM1;ZHX3;ACTL6A;IL18;AXIN2;TENT5A;NPNT;ARID1A;RHOA;TGFBR1;TGFBR2;CCNA2;KCTD11;PRKD1;WDFY2;LCP1;IL6ST;RIN2;DDR2;CRB2;YAP1;FOXC1;CEBPB;TNXB;LAMA1;LRP5;NID1;ZFP36L1;BLOC1S5;RANBP3L;LRRC8A;BCL9L;MSR1;WWTR1;SMAD4;TGFB2;TGFB1;LAMB2;BMP7;NFKB1;REST;ASXL2;TMEM119;TCF3;BMPR1B;FERMT2;BMPR1A;FGFR1
Upregulated	17	Plasma Membrane Bounded Cell Projection Assembly (GO:0120031)	57/275	5.81812e-18	1.50313e-15	4.53264	CYFIP1;FNBP1L;CDC14A;CDC14B;OPHN1;TCTN1;TEKT1;IQUB;DZIP1L;TEKT2;BBS9;CFAP43;CC2D2A;RAB8A;IFT140;MINK1;RFX2;RFX3;EMP1;ANO6;EMP2;EMP3;RHOD;KIF27;CD2AP;RILPL2;RP2;TMEM216;PHIP;TNIK;EZR;CFAP54;VCL;ARHGEF6;UNC119B;NOTCH1;INTU;NTN1;FGD3;RAP1B;FGD4;IFT74;ABLIM1;FGD6;RAB23;S1PR1;FLNA;BBS2;P2RY12;CARMIL1;GSN;FOXJ1;PARVA;EHD1;FMNL3;DNMBP;FXYD5
Upregulated	18	Negative Regulation Of Nucleic Acid-Templated Transcription (GO:1903507)	76/456	3.7654e-17	9.18756e-15	3.39649	RB1;SPI1;NAB1;MIDEAS;GMNN;BHLHE41;LOXL3;CHD4;CTCF;IKZF1;GLI3;ELK3;NIPBL;SALL1;ZIC2;SIN3A;UIMC1;ZNF568;KMT5A;SOX9;CIC;USP47;ZHX2;TLE1;FOXD1;ZHX3;SPACDR;FBXW11;ZBTB38;SOX13;RFX3;SIRT1;ZHX1;NCOR1;MDFIC;KAT6B;KAT6A;TIMELESS;CRY1;VGLL4;CEBPA;ZNF350;NOTCH1;CTBP2;CIPC;PBXIP1;FOXO1;RELA;GLIS2;NACC2;PRDM16;ATOH8;ZNF148;ZNF423;ZBED6;TFAP2A;ATF7IP;SPEN;TCF7L2;SMAD4;NIBAN2;POU2F1;TGFB1;SMURF2;PHF12;FOXN3;KLF…
Upregulated	19	Positive Regulation Of Phosphorylation (GO:0042327)	51/231	4.31322e-17	9.97034e-15	4.79324	DDR1;CD40;FBH1;TREM2;FGF2;IGF1R;SOX9;NBN;EPHB4;PDGFRB;RALBP1;AXIN2;SIRT1;MOB3A;CCNA2;MOB3C;ADAM17;ITGA6;FAM20A;TNIK;WDFY2;DDR2;CSF1R;PELI2;EGFR;C3;RELN;GPNMB;KCTD20;ERBB2;P2RY1;NCKAP1L;RIPK1;LYN;NIBAN1;CD74;NTRK2;TGFB1;ANGPT1;RYK;EGF;FZD7;MERTK;MOB1B;MOB1A;MAVS;AXL;TMEM119;FAS;CDK2AP1;FGFR1
Upregulated	20	Positive Regulation Of Macromolecule Metabolic Process (GO:0010604)	66/364	5.07938e-17	1.11543e-14	3.76672	DDX3X;CSF1;HFE;TREM2;CTCF;CLU;FGF2;VSIR;GJA1;ITGB8;EMILIN1;SOX9;MED1;FOXD1;TLE1;DTX3L;SLC2A10;SCRIB;PAX6;TGFBR1;HCFC1;MED23;TYROBP;SMO;EZR;TLR4;TLR3;TLR2;YAP1;NOTCH1;ROCK1;RELA;NWD1;MAPK7;UBR5;RAB29;RIPK1;SLC38A2;STOX1;TFAP2A;CD74;NTRK2;GSN;TGFB1;ANGPT1;WFS1;EGF;STAT3;LAPTM5;RAB27A;MSN;LILRB1;KLF4;BMP7;KLF2;NFKBIA;TMEM119;BMPR1B;HSPA1B;MYD88;HSPA1A;LIMS1;BMPR1A;EIF4G1;NFE2L2;RIGI
Upregulated	21	Positive Regulation Of Cellular Process (GO:0048522)	89/594	6.39322e-17	1.3371e-14	3.01191	CD86;DDX3X;CSF1;CDCA7L;LAMC1;GLI1;FGF2;CXCL5;CXCL16;IGF1R;POFUT2;ITGAV;SOX9;TNPO1;ARID2;TEAD1;TRIM21;IL6R;PDGFRB;USP47;PBRM1;ACTL6A;F2R;EMP2;LIFR;CCDC117;AXIN2;OSMR;ARID1A;SIRT1;RHOD;POU3F2;TGFBR1;HCFC1;TGFBR2;MMP14;ADAM17;GAREM1;PARD3;PRKD2;PHIP;SINHCAF;NUPR1;IL6ST;TLR4;TLR2;YAP1;CSF1R;GRN;NOTCH1;TNXB;LAMA1;LRP5;CST7;LILRA2;NID1;NTN1;EGFR;CDKN2AIP;RELA;LRP6;ZFP36L1;GHRHR;PDGFC;ERBB2;S1PR3;LYN;NT…
Upregulated	22	Regulation Of Intracellular Signal Transduction (GO:1902531)	58/297	1.58341e-16	3.16107e-14	4.08986	WWC1;DOCK8;ITSN1;ARAF;SLA;HSPB1;TREM2;ARHGAP5;ARHGAP6;PREX2;TAGAP;EP300;ITGAV;KMT5A;ARHGEF40;CMKLR1;PRMT5;ARHGEF10;RALBP1;PLEKHG1;ARHGEF12;SWAP70;MINK1;URB2;RHOD;MLF1;VAV1;KAT6A;PRKD2;TNIK;EZR;DOCK2;CRK;CSF1R;ARHGAP15;EGFR;RELA;STK3;FGD3;GNA13;FGD4;PLEKHG4B;GNA12;PAK2;GBP1;PAK4;LYN;WWTR1;NTRK2;TGFB1;CARD8;ARHGAP29;PTPN13;NFKBIA;ARHGAP31;DNMBP;F2RL1;CD24
Upregulated	23	Transmembrane Receptor Protein Tyrosine Kinase Signaling Pathway (GO:0007169)	56/284	2.42238e-16	4.62569e-14	4.17334	DDR1;BCAR3;CSF1;PIK3C2A;FGF2;PTPRG;IGF1R;PDK4;BLNK;EPHB4;PDGFRB;SYK;MMP2;VAV1;PIK3CA;KIF16B;DDIT4;MAPKAPK2;RAPGEF1;PRKD2;PHIP;PRKD1;CRK;ANGPTL1;RHOQ;DDR2;FOXC2;CSF1R;FOXC1;STXBP4;ADRB2;EFNA4;GIGYF2;EGFR;FOXO1;RASGRP4;EFNB1;PDGFC;ERBB2;ZNF106;FYN;PAK2;MPZL1;LYN;NTRK2;YES1;ANGPT1;RYK;STAT3;SORBS1;MERTK;NFATC4;SETX;FER;AXL;FGFR1
Upregulated	24	Positive Regulation Of Cytokine Production (GO:0001819)	60/320	2.99005e-16	5.41211e-14	3.90581	CD86;CD40;DDX3X;SERPINE1;CGAS;IFIH1;PNP;IL6R;HAVCR2;HLA-DPA1;FCER1G;BTN3A1;SYK;IL1R1;RIPK2;NFAM1;F2R;IL18;SCRIB;IL16;CYBA;BTN3A2;TYK2;IL17RA;TYROBP;EHHADH;PRKD2;TLR7;IRF5;LCP1;TLR5;IL6ST;TLR4;TLR3;TLR2;CSF1R;CEBPB;TMED10;LILRA2;TANK;RELA;INAVA;MALT1;C3;G3BP1;RIPK1;CD58;CD74;TGFB1;CADM1;STAT3;LAPTM5;LILRB1;MAVS;PTPRC;F2RL1;HSPA1B;MYD88;HSPA1A;RIGI
Upregulated	25	Negative Regulation Of Cellular Process (GO:0048523)	82/537	3.08067e-16	5.41211e-14	3.0824	RB1;RARG;BTG1;DDX3X;GMNN;PDE3B;TREM2;CTCF;PKD2;CLU;CDC73;RERG;SPN;GJA1;ENPP1;EMILIN1;ARID2;PBRM1;DUSP1;ACTL6A;F2R;P3H2;AXIN2;SIRT1;PLAAT4;TENT5C;TMIGD3;NME6;TXNIP;GMNC;SINHCAF;NUPR1;IRF6;RAF1;CRK;VGLL4;KANK2;CEBPA;BLM;NOTCH1;CTBP2;FBLN1;PPM1D;TOB2;TOB1;CDKN2AIP;SCIN;GPNMB;NACC2;TP53INP1;TP53BP2;MSX1;JAM2;ZBTB7C;PLXNA3;LYN;TFAP2A;SMAD4;TGFB2;CDKN2C;APOBEC3F;NIBAN2;TGFB1;ANGPT1;WFS1;IFNLR1;LILRB1;O…
Upregulated	26	Regulation Of Cell Migration (GO:0030334)	71/434	7.61644e-16	1.28659e-13	3.34319	CSF1;SERPINE1;FAM107A;FGF2;VSIR;SYNE2;CXCL16;AMOT;IGF1R;SIN3A;DPYSL3;DAG1;EMILIN1;CPNE3;ARID2;PDGFRB;IGFBP5;F2R;MINK1;RHOD;RHOA;TGFBR1;SAP30;CCNA2;TMIGD3;MMP14;ADAM17;SMO;CDH11;ADAM9;ITGA6;SINHCAF;VCL;KANK1;CSF1R;GRN;NOTCH1;TNXB;ROCK1;SEMA3D;CXCR4;PRKX;EGFR;RELN;GPNMB;PDGFC;TP53INP1;GNA12;FLNA;FYN;SRGAP1;SASH1;PLXNA3;RNF20;CCR1;NGFR;CARMIL1;CD74;TGFB1;EGF;SEMA4B;STAT3;FER;MYO1C;DLG5;PLXNB2;F2RL1;…
Upregulated	27	Cytokine-Mediated Signaling Pathway (GO:0019221)	52/257	1.05444e-15	1.71522e-13	4.28724	CNTFR;SPI1;CSF3R;TRAF3IP2;CXCL5;IKBKB;IL6R;FCER1G;SYK;CHUK;IL1R1;IL18;GPR75;LIFR;TYK2;IRAK4;OSMR;SIRT1;IL17RA;TNFRSF1A;IRF5;IL6ST;SOS1;BIRC3;YAP1;CSF1R;CEBPA;FOXC1;CTR9;CSF2RB;LILRA2;CBL;CSF2RA;RELA;RIPK1;CCR1;LYN;STAT5A;STAT5B;SMAD4;STAT3;LILRB1;LILRB4;NFKBIA;FER;TNIP2;CLCF1;PTPN6;PLP2;CRLF1;MYD88;LIMS1
Upregulated	28	Negative Regulation Of Apoptotic Process (GO:0043066)	74/482	1.4131e-15	2.21655e-13	3.20111	RB1;CNTFR;DDX3X;ARAF;HSPB1;TREM2;CLU;IGF1R;CLEC5A;PDK4;SOX9;IER3;MED1;USP47;DFFA;TLE1;F2R;SIRT1;POU3F4;DNAJC3;PIK3CA;CAT;PHIP;TMBIM6;ITGA5;NUPR1;IL6ST;RAF1;BIRC3;NOTCH2;CX3CR1;YAP1;GRN;NOTCH1;NDNF;CBL;EGFR;FOXO1;MALT1;RELA;PTPRZ1;BAG3;ERBB2;FLNA;BNIP2;NCKAP1L;RIPK1;PAK2;MCL1;TFAP2A;NTRK2;CD74;NIBAN2;ANGPT1;WFS1;RHBDD1;KLF4;MERTK;SMAD5;HIPK3;NFKB1;TBX3;NFATC4;TNFRSF10D;SETX;SON;AXL;CLCF1;BCL2;FAS;…
Upregulated	29	Cellular Response To Growth Factor Stimulus (GO:0071363)	39/155	1.94331e-15	2.94311e-13	5.68151	FOXC1;NOTCH1;HSPB1;NDNF;IQGAP1;ZFP36L2;EGFR;RELA;ZFP36L1;MAPK7;ERBB2;CPNE3;SOX9;SOX6;SOX5;MED1;STAT5B;WWOX;SMAD4;TGFB1;SMAD9;PTPN12;KLF4;BMP7;TGFBR1;MTSS2;TGFBR2;EEF1A1;EHD1;SETX;GAREM1;MAPKAPK2;RAPGEF1;MT1G;PRKD2;PRKD1;BMPR1B;BMPR1A;LIMS1
Upregulated	30	Regulation Of Protein Phosphorylation (GO:0001932)	52/265	2.44014e-15	3.57237e-13	4.18403	CD40;FBH1;ITGB2;HSPB1;TREM2;FGF2;PLCE1;SOX9;RALBP1;AXIN2;SIRT1;MOB3A;CCNA2;MOB3C;ADAM17;PHIP;FAM20A;TNIK;WDFY2;PLPP3;CSF1R;PPP1R15B;PELI2;TWF1;FBLN1;EGFR;LRP6;C3;RELN;GPNMB;NSD1;ERBB2;P2RY1;RIPK1;FYN;LYN;NIBAN1;WWTR1;CD74;NTRK2;TGFB1;ANGPT1;PTPN13;BMP7;MOB1B;MOB1A;FER;MAVS;TMEM119;FAS;PLXNB2;CDK2AP1
Upregulated	31	Positive Regulation Of MAPK Cascade (GO:0043410)	57/310	2.98194e-15	4.22473e-13	3.83923	DDR1;BCAR3;CD40;WWC1;TREM2;FGF2;ICAM1;IGF1R;SOX2;TRIM5;PLCE1;PDGFRB;DENND2B;F2R;NPNT;MID1;TGFBR1;GAREM1;ADAM9;PRKD2;RAF1;TLR4;DDR2;NOTCH2;CSF1R;NOTCH1;ROCK1;PELI2;C5AR1;IQGAP1;ADRB2;EGFR;INAVA;PIK3R5;GPNMB;PDGFC;ERBB2;P2RY1;CCR1;CD74;NTRK2;TGFB2;TGFB1;ANGPT1;RYK;EGF;LAPTM5;TPD52L1;MFHAS1;PTPRC;GPR183;PRXL2C;F2RL1;ACKR3;CD24;FERMT2;FGFR1
Upregulated	32	Cell-Matrix Adhesion (GO:0007160)	32/109	5.09943e-15	6.99897e-13	7.03726	DDR1;ECM2;ITGAM;ITGB5;ITGB4;FGL1;ITGB2;ITGAL;THSD1;SGCE;PPFIA1;ITGB8;EMILIN1;ITGAV;VCAM1;EMP2;SORBS1;NPNT;RHOD;LYVE1;FERMT1;MKLN1;PEAK1;CDH11;ITGA8;ADAM9;ITGA6;ITGA5;SIGLEC1;VCL;FERMT2;FERMT3
Upregulated	33	Negative Regulation Of Gene Expression (GO:0010629)	59/336	1.30968e-14	1.74306e-12	3.58732	RB1;SPI1;DDX3X;CHD4;YBX1;FGF2;SYNCRIP;PTBP1;ITGB8;EMILIN1;METTL16;HAVCR2;NANOS1;SRGN;IGFBP5;SLC2A10;SFMBT2;PARP9;SIRT1;RBL2;TWSG1;RBL1;SMO;TMBIM6;PABPC1;YAP1;NOTCH2;NOTCH1;LRP1;PPM1D;TOB1;GIGYF2;ZFP36L2;GPNMB;ATOH8;IGF2BP2;ZNF148;MORC2;STOX1;CCR1;MSR1;TGFB2;TGFB1;SETDB1;BTN2A2;STAT3;PARP14;KLF4;SMAD5;NFKB1;PARP10;REST;CNOT1;SERBP1;LSM14A;HSPA1B;LGR4;HSPA1A;BMPR1A
Upregulated	34	Positive Regulation Of Cell Population Proliferation (GO:0008284)	73/483	2.41313e-14	3.1172e-12	3.03066	CD86;CSF1;MEGF10;CDCA7L;LAMC1;GLI1;FGF2;CXCL5;IGF1R;GJA1;ITGAV;SOX9;IL6R;PDGFRB;ACTL6A;F2R;IL18;EMP2;LIFR;CCDC117;OSMR;SIRT1;POU3F2;TGFBR1;TGFBR2;CCNA2;TGFBR3;ADAM17;GAREM1;PHIP;SINHCAF;IL6ST;DDR2;YAP1;CSF1R;GRN;NOTCH1;TNXB;C5AR1;LRP5;CSF2RB;CSF2RA;EGFR;RELA;GHRHR;PDGFC;ERBB2;S1PR3;LYN;NTRK2;WWTR1;CD74;TCF7L2;TGFB2;TGFB1;EGF;AKR1C3;TBX3;CNOT6;FER;PTPRC;CDK4;CCPG1;CLCF1;CDK2;BCL2;TMEM119;PTPN6;FOL…
Upregulated	35	Protein Phosphorylation (GO:0006468)	74/500	5.40759e-14	6.67375e-12	2.94899	DDR1;DYRK3;IGF1R;IKBKB;STK10;EFEMP1;PDK4;ERC1;PRKG1;EPHB4;MAP3K5;PDGFRB;CHUK;SYK;MINK1;TGFBR1;TGFBR2;LATS1;TGFBR3;LATS2;PEAK1;MAPKAPK2;BTK;PRKD2;TLR7;PRKD1;TNIK;FAM20A;TLR4;TLR3;DDR2;TLR2;CSF1R;ROCK1;PRKX;CSF2RB;CSF2RA;EGFR;STK3;STK33;RELN;STK38;ERBB2;MKNK2;MAP3K20;FYN;RIPK1;PAK2;PAK4;LYN;NTRK2;TGFB2;MAP3K1;TGFB1;NEK4;RYK;CDC42BPB;HIPK1;HIPK3;FER;CDK4;STK17B;CDK2;TAF8;PKN2;PTPN6;CDK12;PKN1;BMPR1B…
Upregulated	36	Cellular Response To Transforming Growth Factor Beta Stimulus (GO:0071560)	29/96	5.47029e-14	6.67375e-12	7.22518	NRROS;ITGB5;WFIKKN2;ZFP36L2;ZFP36L1;MAPK7;ZMIZ1;SOX9;SOX6;SOX5;WWOX;SMAD4;TGFB2;TGFB1;STAT3;SMAD9;FOS;SIRT1;SMAD5;TGFBR1;TGFBR2;TGFBR3;SKI;TWSG1;COL1A2;ADAM9;FERMT2;BMPR1A;LIMS1
Upregulated	37	Inflammatory Response (GO:0006954)	46/236	1.38375e-13	1.64255e-11	4.12679	CSF1R;CD40;CEBPB;NRROS;TRAF3IP2;C5AR1;ITGB2;LOXL3;CXCR4;ADCY8;ITGAL;RELA;CXCL5;IKBKB;C3AR1;BLNK;CMKLR1;CCR1;PARP4;TGFB1;VCAM1;CHUK;RIPK2;NFAM1;STAT3;F2R;NFATC3;IL18;CYBB;CYBA;FOS;LYZ;NFKB1;NFATC4;NFKB2;TNFRSF1A;TMIGD3;MFHAS1;MAPKAPK2;TAB2;SIGLEC1;TLR5;FOLR2;TLR4;TLR3;TLR2
Upregulated	38	Positive Regulation Of Gene Expression (GO:0010628)	71/480	1.78862e-13	2.02805e-11	2.94457	SPI1;DDX3X;CSF1;HFE;TREM2;CTCF;CLU;FGF2;VSIR;GJA1;ITGB8;EP300;EMILIN1;SOX9;MED1;RBM14;TLE1;FOXD1;BTN3A1;SLC2A10;NFAM1;PAX6;ARID1A;TGFBR1;HCFC1;MED23;TYROBP;SMO;EZR;TLR4;TLR3;TLR2;YAP1;NOTCH1;ROCK1;POLDIP3;RELA;NWD1;UBR5;ERBB2;RIPK1;SLC38A2;STOX1;NIBAN1;TFAP2A;NTRK2;CD74;GSN;TGFB1;CADM1;ANGPT1;EGF;STAT3;RAB27A;MSN;LILRB1;KLF4;BMP7;SETX;TMEM119;PLXNB2;EIF3E;VIM;BMPR1B;HSPA1B;MYD88;HSPA1A;LIMS1;NFE2…
Upregulated	39	Regulation Of Interleukin-6 Production (GO:0032675)	31/114	1.80086e-13	2.02805e-11	6.2379	CD84;TNFAIP3;TREM2;LILRA2;INAVA;IFIH1;NCKAP1L;IL6R;CD74;SYK;F2R;STAT3;FOXJ1;CYBA;IL16;LILRB4;IL17RA;MAVS;TYROBP;ELF4;EHHADH;MAPKAPK2;F2RL1;TLR7;PTPN6;LCP1;TLR4;MYD88;TLR3;RIGI;TLR2
Upregulated	40	Regulation Of MAPK Cascade (GO:0043408)	42/204	2.54121e-13	2.79024e-11	4.39841	BCAR3;CSF1R;ROCK1;WWC1;PELI2;SLA;IQGAP1;ADRB2;FGF2;EGFR;INAVA;IGF1R;STK3;SOX2;TRIM5;ERBB2;DAG1;PLCE1;PAK2;PAK4;LYN;CD74;NTRK2;SYK;DUSP1;RYK;EGF;MINK1;F2R;STYX;LAPTM5;LILRB4;TGFBR1;CCNA2;TGFBR3;PTPRC;FAS;PTPN6;TNIK;CD24;RAF1;FGFR1
Upregulated	41	Positive Regulation Of Interleukin-8 Production (GO:0032757)	22/61	1.04251e-12	1.11676e-10	9.39108	CD74;SYK;SERPINE1;F2R;STAT3;LILRA2;RELA;MAVS;EHHADH;F2RL1;PRKD2;TLR7;RIPK1;CD58;TLR5;TLR4;TLR3;HSPA1B;MYD88;TLR2;HSPA1A;RIGI
Upregulated	42	Negative Regulation Of Signal Transduction (GO:0009968)	48/267	1.33989e-12	1.40114e-10	3.69415	RB1;KANK2;OTUD4;CX3CR1;KANK1;LRP1;NXN;PLEK;INPPL1;TNFAIP3;TULP3;TREM2;APCDD1;LILRA2;FGF2;GLI3;GLIS2;INPP5D;TSPAN6;SUFU;GPC3;ENPP1;EMILIN1;PHACTR4;LYN;WWOX;TLE1;NIBAN2;IGFBP5;SLC2A10;CARD8;PTCH1;PTPN12;KIF7;SMAD5;DCN;ASXL1;ENTREP1;MFHAS1;MMP14;PTPRC;CNOT1;NEDD4;BCL2;CRY1;TMBIM6;VGLL4;LGR4
Upregulated	43	Regulation Of I-kappaB kinase/NF-kappaB Signaling (GO:0043122)	44/232	1.69546e-12	1.71915e-10	3.94334	CD40;TRAF3IP2;SLC44A2;PELI2;HSPB1;TNFAIP3;TREM2;TANK;RELA;INAVA;MALT1;IKBKB;TRIM8;GJA1;TRIM5;TSPAN6;TRIM25;FLNA;RIPK1;TRIM21;TRIM22;WLS;CD74;TLE1;CHUK;RIPK2;CARD8;F2R;IRAK4;JMJD8;SIRT1;LILRB4;RHOA;TNFRSF1A;MAVS;TNIP2;F2RL1;S100A4;TAB2;PRKD1;LTBR;TRIM38;MYD88;BIRC3
Upregulated	44	Regulation Of Interleukin-8 Production (GO:0032677)	25/81	1.72228e-12	1.71915e-10	7.4395	SERPINE1;LILRA2;RELA;RIPK1;CD58;CD74;SYK;F2R;STAT3;SSC5D;KLF4;MAVS;PTPRC;EHHADH;F2RL1;PRKD2;TLR7;TLR5;TLR4;TLR3;HSPA1B;MYD88;TLR2;HSPA1A;RIGI
Upregulated	45	Regulation Of ERK1 And ERK2 Cascade (GO:0070372)	45/244	1.96064e-12	1.91359e-10	3.84868	DDR1;NOTCH2;CSF1R;NOTCH1;C5AR1;FBLN1;TREM2;FGF2;EGFR;ICAM1;GPNMB;PDGFC;ERBB2;P2RY1;TIMP3;EMILIN1;GBP1;CCR1;LYN;PDGFRB;CD74;NTRK2;SMAD4;TGFB1;SYK;ANGPT1;DENND2B;F2R;STYX;NPNT;CCNA2;TGFBR3;MFHAS1;GAREM1;PTPRC;GPR183;PRXL2C;F2RL1;ACKR3;PRKD2;PTPN6;EZR;TLR4;FERMT2;DDR2
Upregulated	46	Positive Regulation Of Phosphatidylinositol 3-Kinase Signaling (GO:0014068)	23/69	2.16571e-12	2.06778e-10	8.32635	DDR1;PDGFRB;NTRK2;TGFB2;NCF1;EGF;F2R;IL18;TREM2;CBL;FGF2;SIRT1;DCN;IGF1R;NEDD4;PDGFC;F2RL1;PLXNB1;PTPN6;SOX9;PIK3AP1;DDR2;FGFR1
Upregulated	47	Positive Regulation Of Cell Migration (GO:0030335)	48/272	2.35228e-12	2.19813e-10	3.62715	CSF1R;GRN;NOTCH1;CSF1;SEMA3D;FAM107A;CXCR4;VSIR;EGFR;SYNE2;CXCL16;IGF1R;SYDE1;ZNF609;NIPBL;GPNMB;CAPN7;PDGFC;CPNE3;NCKAP1L;SOX9;RREB1;CCR1;PDGFRB;CARMIL1;TGFB2;TGFB1;SMURF2;EGF;SEMA4B;STAT3;F2R;RHOD;TGFBR1;CCNA2;FERMT1;MMP14;ADAM17;FER;PTPRC;MYO1C;SMO;F2RL1;ADAM9;ITGA6;FERMT2;FERMT3;DDR2
Upregulated	48	Regulation Of miRNA Transcription (GO:1902893)	21/59	4.57983e-12	4.19055e-10	9.19576	NGFR;TGFB2;SPI1;POU2F1;TGFB1;STAT3;NFATC3;FOS;KLF4;FGF2;LILRB4;EGFR;RELA;NFATC4;REST;NCOR1;NFIB;ATOH8;SOX9;PPARA;TEAD1
Upregulated	49	Protein Modification Process (GO:0036211)	88/711	6.4393e-12	5.77171e-10	2.40523	DYRK3;ST6GALNAC2;ARAF;PLOD2;PHEX;CDC14B;PTPRG;DCAF1;IKBKB;PPP1CC;STK10;PTAR1;SERP1;PDK4;PRKG1;MAP3K5;DSP;MANBA;PARP4;CHUK;SYK;FBXW11;MINK1;PPP2R5A;PPP4R3A;BAZ1B;PHKA2;TGFBR1;TGFBR2;CCNA2;LATS1;LATS2;PEAK1;CTDSP2;B3GNT5;MAPKAPK2;BTK;PRKD2;TNIK;FAM20A;MTMR3;ROCK1;FUT10;CSF2RB;PPM1D;CSF2RA;MTM1;STK3;PTPRZ1;STK38;ERBB2;MKNK2;MAP3K20;FYN;PAK2;PAK4;LYN;TGFB2;YES1;MAP3K1;TGFB1;NEK4;RYK;RHBDD1;CDC42BPB;P…
Upregulated	50	Positive Regulation Of Protein Modification Process (GO:0031401)	42/225	1.06853e-11	9.38596e-10	3.84292	CSF1R;CD40;DDX3X;FBH1;PELI2;BAZ2A;TREM2;FGF2;EGFR;C3;PTBP1;RELN;GPNMB;ERBB2;P2RY1;RIPK1;SOX9;LYN;NIBAN1;CD74;NTRK2;RALBP1;TGFB1;ANGPT1;PPP2R5A;AXIN2;SLC51B;SIRT1;MOB3A;MOB1B;CCNA2;MOB3C;MOB1A;ADAM17;MAVS;TMEM119;FAS;CDK2AP1;FAM20A;TNIK;WDFY2;RAMP1
Upregulated	51	Positive Regulation Of DNA-binding Transcription Factor Activity (GO:0051091)	44/246	1.34257e-11	1.15619e-09	3.66711	CX3CR1;CD40;ADCY8;CLU;RELA;MALT1;STK3;LRP6;IKBKB;TRIM8;RELN;ZIC2;TRIM5;HSF1;TRIM25;EP300;RIPK1;ERC1;TRIM21;TRIM22;FZD1;FZD2;CHUK;RIPK2;NFAM1;STAT3;IL18;FER;MAVS;LPAR5;SMO;BTK;PRKD2;PRKD1;TCF3;TRIM38;PLPP3;TLR4;HSPA1B;MYD88;DDR2;TLR2;HSPA1A;RIGI
Upregulated	52	Response To Cytokine (GO:0034097)	30/125	1.43655e-11	1.21331e-09	5.26956	CSF1R;CD40;SETD2;SP100;IFITM2;CALCOCO2;CXCR4;RELA;CXCL16;DPYSL3;TIMP2;TIMP3;RIPK1;IL6R;TRIM21;MCL1;CD74;IL1R1;LIFR;IFNLR1;OSMR;NFKB1;RHOA;NFKB2;MAPKAPK2;BCL2;ADAM9;IL6ST;MYD88;TRIM56
Upregulated	53	Positive Regulation Of I-kappaB kinase/NF-kappaB Signaling (GO:0043123)	36/175	1.46415e-11	1.21331e-09	4.36068	CD40;TRAF3IP2;SLC44A2;PELI2;INAVA;MALT1;RELA;IKBKB;TRIM8;GJA1;TRIM5;TSPAN6;TRIM25;FLNA;RIPK1;TRIM21;TRIM22;WLS;CD74;CHUK;RIPK2;F2R;IRAK4;JMJD8;RHOA;TNFRSF1A;MAVS;TNIP2;F2RL1;S100A4;TAB2;PRKD1;LTBR;TRIM38;MYD88;BIRC3
Upregulated	54	Regulation Of Small GTPase Mediated Signal Transduction (GO:0051056)	29/118	1.67053e-11	1.3587e-09	5.43555	DOCK8;ITSN1;ARHGAP15;ARHGAP5;ARHGAP6;PREX2;FGD3;GNA13;SYDE1;FGD4;RELN;TAGAP;PLEKHG4B;PLCE1;ITGAV;ARHGEF40;CGNL1;ARHGEF10;RALBP1;PLEKHG1;ARHGEF12;SWAP70;ARHGAP29;RHOD;VAV1;CD2AP;ARHGAP31;DNMBP;DOCK2
Upregulated	55	Regulation Of Phosphatidylinositol 3-Kinase Signaling (GO:0014066)	25/90	1.76091e-11	1.40617e-09	6.50798	DDR1;NCF1;TREM2;CBL;FGF2;EGFR;IGF1R;PDGFC;SOX9;PDGFRB;NTRK2;TGFB2;EGF;F2R;IL18;PTPN13;SIRT1;DCN;NEDD4;F2RL1;PLXNB1;PTPN6;PIK3AP1;DDR2;FGFR1
Upregulated	56	Cellular Response To Oxygen-Containing Compound (GO:1901701)	59/406	3.92336e-11	3.07703e-09	2.87427	RYR1;CD86;NCF1;SERPINE1;CIB2;TNFAIP3;PKD2;CLU;CDC73;CXCL5;CASP7;PDK4;CAPN2;CPNE3;SOX9;ADGRV1;IGFBP5;CHUK;CD180;FOS;RHOA;ITPKB;KCNQ1;EHHADH;RAPGEF1;ADAM9;PRKD1;LCP1;EZR;TLR4;TLR2;CX3CR1;CTR9;IQGAP1;ADCY8;EGFR;FOXO1;CDKN2AIP;RELA;ZFP36L1;RAP1B;P2RY1;GBP2;LYN;P2RY12;FZD7;AKR1C3;LILRB1;PEX12;NFKB1;SETX;FER;AXL;TNIP2;CDK2;ALOX5AP;VIM;FOLR1;MYD88
Upregulated	57	Transforming Growth Factor Beta Receptor Signaling Pathway (GO:0007179)	22/72	4.58493e-11	3.53281e-09	7.3226	SMAD4;TGFB2;NRROS;TGFB1;ITGB5;WFIKKN2;STAT3;SMAD9;FOS;SIRT1;SMAD5;TGFBR1;TGFBR2;TGFBR3;SKI;TWSG1;COL1A2;ZMIZ1;ADAM9;FMOD;FERMT2;BMPR1A
Upregulated	58	Negative Regulation Of Cell Population Proliferation (GO:0008285)	56/379	5.10069e-11	3.86245e-09	2.94828	RARG;BTG1;TNFAIP3;TREM2;CTCF;PKD2;CDC73;RERG;SOX2;SOX9;ARID2;PBRM1;IGFBP5;F2R;P3H2;AXIN2;PLAAT4;TGFBR3;TMIGD3;NUPR1;IRF6;RAF1;VGLL4;KANK2;CEBPA;NOTCH1;CTBP2;FBLN1;PPM1D;TOB2;TOB1;SCIN;GPNMB;NACC2;TP53INP1;ZBTB7C;LYN;TFAP2A;TGFB2;CDKN2C;NIBAN2;TGFB1;IFNLR1;MCC;PTPN14;TBX3;PARP10;SKI;REST;MYO1C;DLG5;PLXNB1;PTPN6;BMPR1B;HSPA1B;HSPA1A
Upregulated	59	Negative Regulation Of Programmed Cell Death (GO:0043069)	56/381	6.979e-11	5.19521e-09	2.92054	DDX3X;ARAF;HSPB1;TREM2;SLC7A11;TM7SF3;IGF1R;CLEC5A;SOX9;IER3;MED1;USP47;SIRT1;DNAJC3;CAT;PHIP;TMBIM6;NUPR1;IL6ST;RAF1;BIRC3;KANK2;NOTCH2;CBL;EGFR;RELA;FOXO1;MALT1;BAG3;ERBB2;FLNA;BNIP2;NCKAP1L;RIPK1;PAK2;MCL1;TFAP2A;CD74;NIBAN2;ANGPT1;WFS1;RHBDD1;LAPTM5;SMAD5;HIPK3;NFKB1;TBX3;TNFRSF10D;SETX;SON;AXL;BCL2;FAS;EVI2B;HSPA1B;HSPA1A
Upregulated	60	Nervous System Development (GO:0007399)	61/433	7.5263e-11	5.50925e-09	2.76409	CNTFR;ATN1;MSI1;MSI2;NR2E1;PKD2;FGF2;ZDHHC2;EDNRB;CDH2;OPHN1;ZIC2;BOC;ZIC1;EP300;SOX6;CDK5RAP2;EMX2;ADGRV1;ACTL6A;PAX6;NAV2;POU3F2;TGFBR1;BTD;SMO;B3GNT5;NINJ1;NOTCH2;UNC119B;INTU;FUT10;CXCR4;CAPG;EGFR;GLIS2;RELN;SCIN;PTPRZ1;PDGFC;ERBB2;RAB29;IGF2BP2;GPM6B;FARP1;GDF11;GSN;TGFB1;RYK;STAT3;ZIC5;MERTK;PCDHB11;AXL;PCDHB5;DCHS1;PCDHB4;TPP1;ERCC6;LRCH4;MDGA1
Upregulated	61	Central Nervous System Development (GO:0007417)	46/283	8.42036e-11	6.06266e-09	3.32178	CX3CR1;C1QA;ITGAM;ATN1;LOXL3;CXCR4;CAPG;MSI1;MSI2;PKD2;PCDH18;GLIS2;C3;NIPBL;RELN;SCIN;CDH2;ZIC2;PTPRZ1;PDGFC;ZIC1;PHGDH;SOX9;SOX6;CIC;CDK5RAP2;ZFHX3;EMX2;GSN;PTCH1;SETD1A;MINK1;STAT3;FOXJ1;PAX6;ZIC5;SMARCA1;TGFBR2;BTD;SMO;NFIB;B3GNT5;DDIT4;PLXNB2;TPP1;MDGA1
Upregulated	62	Regulation Of Canonical Wnt Signaling Pathway (GO:0060828)	38/207	9.27265e-11	6.56863e-09	3.85049	INVS;KANK1;DRAXIN;DDX3X;CTNND1;USP34;LRP4;GLI1;GLI3;EGFR;STK3;SOX2;TNKS2;UBR5;GPC3;SOX9;TBL1X;WLS;WWTR1;TLE3;USP47;TCF7L2;TLE1;TGFB1;SMURF2;EGF;FZD7;SOX13;PLEKHA4;AXIN2;MCC;NFKB1;SHISA6;LATS1;LATS2;OTULIN;FOLR1;LGR4
Upregulated	63	Regulation Of Tumor Necrosis Factor Production (GO:0032680)	29/127	1.1385e-10	7.93698e-09	4.93502	CX3CR1;CD84;HSPB1;TNFAIP3;LILRA2;CLU;VSIR;IFIH1;SPN;FCGR3A;RIPK1;HAVCR2;SYK;STAT3;CYBA;LILRB1;LILRB4;MAVS;TYROBP;PTPRC;ELF4;EHHADH;MAPKAPK2;PTPN6;LCP1;TLR4;TLR3;RIGI;TLR2
Upregulated	64	DNA Damage Response (GO:0006974)	56/384	1.29056e-10	8.85648e-09	2.86659	CCNK;WDR48;TRRAP;FBH1;CGAS;SMC5;BACH1;NIPBL;IER3;USP47;PARP4;DTX3L;USP3;ZBTB38;RECQL;PPP4R3A;BAZ1B;SMC1A;SIRT1;WDR76;TOPORS;REXO4;RNF169;MAPKAPK2;TIMELESS;CRY1;YAP1;BLM;STXBP4;PDS5A;SAMHD1;TANK;CDKN2AIP;FOXO1;UNG;ZBTB40;BCL2L11;POLD1;UBR5;RBBP8;MORC2;MCL1;LYN;NEK4;NFATC2;FANCC;USP28;SETX;CUL4A;FAM111A;POLA1;BCL6;ERCC4;SHLD2;BCL2;MNDA
Upregulated	65	Positive Regulation Of Interleukin-6 Production (GO:0032755)	22/76	1.49047e-10	1.0071e-08	6.77937	CD74;SYK;F2R;STAT3;CYBA;IL16;LILRA2;INAVA;IL17RA;IFIH1;MAVS;TYROBP;EHHADH;F2RL1;TLR7;LCP1;IL6R;TLR4;TLR3;MYD88;TLR2;RIGI
Upregulated	66	Defense Response To Virus (GO:0051607)	36/189	1.7272e-10	1.13447e-08	3.93137	CD40;SETD2;IFITM2;CGAS;DDX60L;SAMHD1;TANK;RELA;AKAP1;IFIH1;TRIM8;RNF135;TRIM5;G3BP1;TRIM25;PMAIP1;SKP2;GBP2;TRIM21;APOBEC3F;CARD8;RNASE6;IFNLR1;LILRB1;MAVS;PTPRC;ZNFX1;DDIT4;BCL2;F2RL1;TLR7;MYD88;TLR3;RIGI;TLR2;TRIM56
Upregulated	67	Cellular Response To Insulin Stimulus (GO:0032869)	25/99	1.73064e-10	1.13447e-08	5.70407	BCAR3;FOXC2;STXBP4;PDE3B;SLC2A4;PIK3C2A;FOXO1;IGF1R;ZFP36L1;PDK4;ENPP1;ZNF106;RAB8A;DENND4C;INHBB;SORBS1;GCK;FER;RAB31;RAB13;PHIP;LPIN1;SLC25A33;RHOQ;LPIN3
Upregulated	68	Hippo Signaling (GO:0035329)	11/17	1.87316e-10	1.20984e-08	30.3829	YAP1;LATS1;MOB1B;WWTR1;MOB1A;LATS2;DCHS1;TEAD1;TEAD2;STK3;TEAD3
Upregulated	69	Transmembrane Receptor Protein Serine/Threonine Kinase Signaling Pathway (GO:0007178)	29/130	2.06747e-10	1.31599e-08	4.788	NRROS;ITGB5;HFE;WFIKKN2;ZMIZ1;ATOH8;GDF11;SMAD4;TGFB2;TGFB1;SMURF2;STAT3;SMAD9;INHBB;FOS;BMP7;SMAD5;SIRT1;TGFBR1;INHBE;TGFBR2;TGFBR3;SKI;TWSG1;COL1A2;ADAM9;BMPR1B;FERMT2;BMPR1A
Upregulated	70	Regulation Of Osteoblast Differentiation (GO:0045667)	23/85	2.56623e-10	1.61013e-08	6.17462	YAP1;WWTR1;ZHX3;NOTCH1;PTCH1;LRP5;TENT5A;NPNT;BMP7;CCNA2;SKI;RANBP3L;REST;SUFU;TMEM119;SOX9;PRKD1;IL6ST;BMPR1B;IL6R;FERMT2;DDR2;BMPR1A
Upregulated	71	Axon Guidance (GO:0007411)	31/149	2.68802e-10	1.61723e-08	4.42061	NOTCH2;CYFIP1;DRAXIN;ROBO3;NOTCH1;SEMA3D;EFNA4;NTN1;GLI2;NTN3;EFNB1;RELN;OPHN1;BOC;PLEKHG4B;DAG1;FYN;ARHGEF40;NEO1;PLXNA3;VASP;NIBAN2;RYK;SEMA4B;ENAH;SMO;PALLD;NFIB;PLXNB2;PLXNB1;SOS1
Upregulated	72	Defense Response To Symbiont (GO:0140546)	31/148	2.68802e-10	1.61723e-08	4.42061	CD40;SETD2;IFITM2;CGAS;DDX60L;SAMHD1;TANK;RELA;IFIH1;TRIM5;G3BP1;PMAIP1;SKP2;GBP2;APOBEC3F;CARD8;RNASE6;IFNLR1;LILRB1;MAVS;PTPRC;ZNFX1;DDIT4;BCL2;F2RL1;TLR7;MYD88;TLR3;RIGI;TLR2;TRIM56
Upregulated	73	Negative Regulation Of DNA-binding Transcription Factor Activity (GO:0043433)	31/149	2.68802e-10	1.61723e-08	4.42061	RB1;SP100;SPI1;TNFAIP3;PKD2;GLIS2;NWD1;SUFU;FLNA;TRIM21;CMKLR1;HAVCR2;EGLN1;TCF7L2;CHUK;WFS1;PTCH1;CARD8;ERBIN;FOXJ1;TBX6;KLF4;BMP7;SIRT1;NFKBIA;PARP10;TMIGD3;OTULIN;ID3;NUPR1;TAF3
Upregulated	74	Negative Regulation Of Macromolecule Metabolic Process (GO:0010605)	35/186	4.34745e-10	2.58027e-08	3.87106	RB1;NOTCH2;YAP1;SPI1;NOTCH1;LRP1;CHD4;FGF2;EDNRB;ATOH8;ITGB8;EMILIN1;ZNF148;STOX1;HAVCR2;CCR1;MSR1;TGFB2;TGFB1;SETDB1;SLC2A10;SFMBT2;STAT3;PARP14;PARP9;KLF4;SMAD5;SIRT1;NFKB1;PARP10;RBL2;REST;RBL1;SMO;BMPR1A
Upregulated	75	Regulation Of Apoptotic Process (GO:0042981)	82/705	5.39639e-10	3.16012e-08	2.24905	RARG;DDX3X;TRRAP;ARAF;HSPB1;CLU;IGF1R;CASP6;CLEC5A;EMILIN1;SOX9;SKP2;IER3;MAP3K5;UNC13B;MED1;USP47;DFFA;TNFRSF12A;ACTL6A;SCRIB;ANO6;SIRT1;DNAJC3;LATS1;LATS2;CAT;PHIP;ITGA6;TMBIM6;IRF5;NUPR1;IL6ST;RAF1;BIRC3;NOTCH2;CBL;EGFR;FOXO1;MALT1;RELA;STK3;BCL2L11;SCIN;BAG3;ERBB2;MAP3K20;FLNA;PMAIP1;BNIP2;NCKAP1L;BMF;FYN;RIPK1;PAK2;MCL1;TFAP2A;CD74;NIBAN2;ANGPT1;WFS1;RHBDD1;LILRB1;RRP1B;SMAD5;HIPK3;NFKB1;TBX…
Upregulated	76	Negative Regulation Of Cell Differentiation (GO:0045596)	37/207	6.34091e-10	3.66438e-08	3.63649	RB1;YAP1;NOTCH1;CTR9;LRP5;EGFR;FOXO1;ZFP36L2;CDC73;SOX2;PTBP1;RANBP3L;EFEMP1;SUFU;ENPP1;ITGAV;SOX9;ZBED6;MED1;WWTR1;TGFB1;ADGRV1;PTCH1;ACTL6A;IL17RD;SIRT1;BMP7;TENT5C;TGFBR1;TBX3;SKI;NFKBIA;ASXL1;REST;SINHCAF;PPARA;FERMT2
Upregulated	77	Cellular Response To Lipid (GO:0071396)	39/228	7.32496e-10	4.17808e-08	3.46769	CD86;CX3CR1;SERPINE1;CTR9;MGST1;TNFAIP3;ADCY2;TREM2;ATP1A2;ADCY8;EGFR;RELA;CDC73;CXCL5;CASP7;PDK4;SOX9;GBP2;LYN;MED1;SYK;FZD7;CD180;AKR1C3;MSN;LILRB1;RHOA;NFKB1;SETX;AXL;TNIP2;EHHADH;ADAM9;LCP1;VIM;TLR4;HSPA1B;MYD88;HSPA1A
Upregulated	78	Positive Regulation Of Tumor Necrosis Factor Superfamily Cytokine Production (GO:1903557)	22/82	7.47919e-10	4.21136e-08	6.10032	CD86;CD84;SYK;STAT3;HSPB1;CYBA;LILRA2;CLU;IFIH1;SPN;FCGR3A;MAVS;TYROBP;PTPRC;EHHADH;RIPK1;LCP1;TLR4;TLR3;HAVCR2;TLR2;RIGI
Upregulated	79	Wnt Signaling Pathway (GO:0016055)	21/76	1.00209e-09	5.57111e-08	6.35016	FZD1;TCF7L2;RARG;TCF7L1;DDX3X;FZD2;NXN;RYK;FZD7;USP34;TCF7;LRP5;FZD8;NID1;LRP6;CPE;GPC4;CD24;FERMT2;WLS;BCL9L
Upregulated	80	Regulation Of Integrin-Mediated Signaling Pathway (GO:2001044)	11/19	1.02805e-09	5.644e-08	22.7858	LAMA1;LAMB2;SLC2A10;LOXL3;FLNA;EMP2;LAMC1;PRKD1;NID1;LIMS1;PHACTR4
Upregulated	81	Positive Regulation Of Osteoblast Differentiation (GO:0045669)	16/44	1.11357e-09	6.03801e-08	9.4875	YAP1;WWTR1;ZHX3;LRP5;TENT5A;NPNT;BMP7;CCNA2;TMEM119;PRKD1;BMPR1B;IL6ST;IL6R;FERMT2;BMPR1A;DDR2
Upregulated	82	Cilium Organization (GO:0044782)	38/228	1.34114e-09	7.18326e-08	3.45089	UNC119B;NOTCH1;INTU;FNBP1L;PKD2;CDC14A;CDC14B;IFT74;ABLIM1;RAB23;TCTN1;TEKT1;IQUB;DZIP1L;TEKT2;BBS9;FLNA;CFAP43;CC2D2A;RAB8A;CEP78;BBS2;GSN;IFT140;RFX2;RFX3;FOXJ1;PARVA;KIF27;IQCG;TTC17;EHD1;DNMBP;RILPL2;RP2;TMEM216;PHIP;CFAP54
Upregulated	83	I-kappaB kinase/NF-kappaB Signaling (GO:0007249)	16/45	1.63613e-09	8.65767e-08	9.16006	ROCK1;CHUK;RIPK2;TANK;RELA;NFKB1;NFKB2;IKBKB;TRIM8;NFKBIA;TLR7;ERC1;TLR4;TLR3;BIRC3;TLR2
Upregulated	84	Positive Regulation Of Tumor Necrosis Factor Production (GO:0032760)	21/78	1.68835e-09	8.82768e-08	6.12697	CD84;SYK;STAT3;HSPB1;CYBA;LILRA2;CLU;IFIH1;SPN;FCGR3A;MAVS;TYROBP;PTPRC;EHHADH;RIPK1;LCP1;TLR4;TLR3;HAVCR2;TLR2;RIGI
Upregulated	85	Hemopoiesis (GO:0030097)	24/101	1.89812e-09	9.80769e-08	5.18819	NOTCH2;LYN;CSF1R;CEBPA;TGFB2;CEBPB;TGFB1;FUT10;PLEK;PBXIP1;PRKX;HIPK1;KLF3;RASGRP4;ZFP36L2;TGFBR2;TGFBR3;MFAP5;LYL1;PTPRC;KAT6A;MKNK2;CDK13;EVI2B
Upregulated	86	Positive Regulation Of Transmembrane Receptor Protein Serine/Threonine Kinase Signaling Pathway (GO:0090100)	23/95	2.22614e-09	1.13688e-07	5.39045	CRB2;GDF11;CREBBP;SMAD4;TGFB2;FOXD1;NOTCH1;TNXB;TGFB1;RBPMS;SLC2A10;HFE;INHBB;BMP7;TGFBR1;TGFBR2;INHBE;CCNA2;ADAM17;TWSG1;EP300;ZNF423;BMPR1A
Upregulated	87	Positive Regulation Of Cell Adhesion (GO:0045785)	22/88	2.53742e-09	1.2756e-07	5.63021	P2RY12;FOXC2;TGFB2;ZFHX3;ECM2;MEGF10;SYK;LAMA1;LAMB2;NDNF;LAMC1;NPNT;NID1;RHOD;ERBB2;ADAM9;ITGAV;PRKD2;NCKAP1L;TNPO1;PLPP3;LIMS1
Upregulated	88	Regulation Of Cell Growth (GO:0001558)	38/227	2.55585e-09	1.2756e-07	3.35908	RB1;YAP1;BTG1;DDX3X;FAM107A;NUBP1;CDKN2AIP;EGFR;RERG;CXCL16;GJA1;ERBB2;PLCE1;ENPP1;MSX1;TEAD1;PAK4;USP47;SMAD4;TGFB2;CDKN2C;TGFB1;OSGIN2;SIRT1;IL17RB;TGFBR1;MMP14;ADAM17;NME6;BCL6;BCL2;CHPT1;SLC25A33;VGLL4;HSPA1B;SIPA1;HSPA1A;EIF4G1
Upregulated	89	Regulation Of Cell Adhesion (GO:0030155)	29/144	2.61979e-09	1.29282e-07	4.20332	TNXB;ROCK1;LAMA1;PDE3B;CXCR4;FBLN1;PRKX;LAMC1;NID1;ZDHHC2;SPN;ERBB2;RAC2;ITGAV;CYTIP;TNPO1;PLXNA3;LYN;ZFHX3;ANGPT1;DUSP1;LAMB2;MINK1;IL18;RHOD;PLXNB2;PRKD2;PLXNB1;SIPA1
Upregulated	90	Cellular Component Assembly (GO:0022607)	41/260	2.66459e-09	1.30032e-07	3.17348	YAP1;CD40;SYCP2;HFE;FAM107A;CAPG;LAMC1;EPS8;LIMA1;SCIN;OPHN1;CALD1;DPYSL3;HSF1;HYDIN;NCKAP1L;SOX9;TEAD1;GPM6B;TEAD2;FZD1;CD74;CREBBP;GSN;TGFB1;FOXJ1;PDE4DIP;P3H4;FANCC;TEX15;RHOD;RHOA;CD2AP;MTSS2;PARD3;FAS;TCAP;TLCD2;LCP1;EZR;CCDC40
Upregulated	91	Regulation Of Kinase Activity (GO:0043549)	21/85	2.79221e-09	1.34762e-07	5.91892	DDR1;RB1;PDGFRB;CSF1R;CD74;NTRK2;RYK;TREM2;EMP2;MERTK;EGFR;IGF1R;RBL2;RBL1;AXL;ERBB2;PLCE1;NBN;EPHB4;DDR2;FGFR1
Upregulated	92	Positive Regulation Of Kinase Activity (GO:0033674)	24/104	2.89654e-09	1.38278e-07	5.05654	PDGFRB;DDR1;CSF1R;CD74;NTRK2;CSF1;RYK;TREM2;IQGAP1;AXIN2;MERTK;EGFR;IGF1R;CCNA2;PTPRC;RELN;AXL;ERBB2;TAB2;NBN;EPHB4;MAP3K5;FGFR1;DDR2
Upregulated	93	Regulation Of Cold-Induced Thermogenesis (GO:0120161)	29/146	3.09725e-09	1.4627e-07	4.16696	RB1;FOXC2;OXTR;CEBPB;KDM3A;NOTCH1;DOCK7;CXCR4;ADRB2;IGF1R;GJA1;MUC1;ACADL;PDGFC;PRDM16;HSF1;ZNF423;CMKLR1;KDM6B;TLE3;SYK;IL18;HADHA;ADAM17;GATM;ZNF516;LPIN1;TLR4;LGR4
Upregulated	94	Positive Regulation Of Cell Motility (GO:2000147)	37/221	3.17995e-09	1.48578e-07	3.39548	CSF1R;GRN;NOTCH1;CSF1;SEMA3D;FAM107A;CXCR4;NTN1;VSIR;EGFR;SYNE2;CXCL16;IGF1R;GPNMB;PDGFC;CPNE3;CCR1;PDGFRB;CARMIL1;TGFB1;EGF;SEMA4B;STAT3;F2R;RHOD;TGFBR1;CCNA2;MMP14;ADAM17;FER;MYO1C;SMO;F2RL1;ADAM9;ITGA6;FERMT2;FERMT3
Upregulated	95	Mesenchymal Cell Differentiation (GO:0048762)	17/54	4.3462e-09	2.00932e-07	7.63022	FOXC1;SMAD4;TGFB2;NOTCH1;TGFB1;ROCK1;LOXL3;BMP7;TGFBR1;LRP6;TGFBR3;RANBP3L;DLG5;S100A4;SOX9;FGFR1;LIMS1
Upregulated	96	Regulation Of Cell Differentiation (GO:0045595)	34/193	4.54549e-09	2.07956e-07	3.56857	CASZ1;CEBPB;TNXB;CSF1;MEGF10;ROCK1;CHD4;SUPT6H;ZFP36L1;PTBP1;RELN;SCIN;TRPS1;DAG1;ARID2;CDK5RAP2;TFAP2A;PBRM1;ZFHX3;TGFB1;ACTL6A;MBOAT2;EMP2;ARID1A;KLF4;TENT5C;TGFBR1;REST;TAF8;SINHCAF;CD24;RAF1;PHLDB2;FGFR1
Upregulated	97	Cellular Response To Epidermal Growth Factor Stimulus (GO:0071364)	12/27	5.3983e-09	2.44426e-07	14.2087	EEF1A1;MED1;STAT5B;FOXC1;GAREM1;ERBB2;IQGAP1;SOX9;PTPN12;EGFR;ZFP36L2;ZFP36L1
Upregulated	98	Enzyme-Linked Receptor Protein Signaling Pathway (GO:0007167)	26/124	5.89914e-09	2.64378e-07	4.46347	DDR1;CSF1R;CSF1;LRP1;RASGRP4;PTPRF;EGFR;PTPRG;ERBB2;BLNK;FYN;MPZL1;PDGFRB;LYN;NTRK2;YES1;SYK;RYK;LIFR;MERTK;AXL;RAPGEF1;IL6ST;ANGPTL1;FGFR1;DDR2
Upregulated	99	Regulation Of Cellular Response To Stress (GO:0080135)	24/107	6.5168e-09	2.89109e-07	4.81227	CREBBP;DYRK3;TRRAP;ACTL6A;ACTR8;ADCY8;SIRT1;WDR76;DNAJB1;ATXN7;CHORDC1;MAPKAPK2;UIMC1;HSF1;CRY1;USP1;EP300;KMT5A;NUPR1;TAF4;AJUBA;SLC38A2;EIF4G1;NFE2L2
Upregulated	100	Regulation Of Defense Response To Virus By Host (GO:0050691)	14/37	6.71668e-09	2.94997e-07	10.0976	APOBEC3F;TRAF3IP2;DTX3L;CGAS;TNFAIP3;IFNLR1;LILRB1;NT5C2;PARP9;MAVS;RNF216;SIN3A;TRIM22;RIGI
Upregulated	101	Neuron Projection Guidance (GO:0097485)	26/124	7.06092e-09	3.07045e-07	4.41779	NOTCH2;CYFIP1;DRAXIN;ROBO3;NOTCH1;SEMA3D;EFNA4;GLI2;NTN3;EFNB1;RELN;OPHN1;BOC;PLEKHG4B;DAG1;FYN;ARHGEF40;NEO1;PLXNA3;VASP;NIBAN2;RYK;SEMA4B;ENAH;PALLD;SOS1
Upregulated	102	Phosphorylation (GO:0016310)	56/429	7.4307e-09	3.19957e-07	2.52413	DYRK3;HK2;IKBKB;STK10;PDK4;PRKG1;MAP3K5;CHUK;SYK;MINK1;TGFBR1;TGFBR2;LATS1;LATS2;PIK3CA;PEAK1;MAPKAPK2;BTK;PRKD2;TNIK;FAM20A;ROCK1;CSF2RB;CSF2RA;STK3;STK38;ERBB2;MKNK2;MAP3K20;FYN;PAK2;PAK4;LYN;TGFB2;MAP3K1;TGFB1;NEK4;RYK;STAT3;CDC42BPB;HIPK1;HIPK3;GCK;FER;CDK4;STK17B;CDK2;TAF8;PKN2;PKN1;BMPR1B;TAF4;TAF3;NEK11;BMPR1A;FGFR1
Upregulated	103	Negative Regulation Of Cytokine Production (GO:0001818)	32/178	7.68078e-09	3.27514e-07	3.65545	CD84;TNFAIP3;TREM2;VSIR;RNF216;GPNMB;NCKAP1L;VSIG4;GBP1;CMKLR1;HAVCR2;SRGN;BTN2A2;SLC2A10;LAPTM5;FOXJ1;INHBB;SSC5D;LILRB1;KLF4;LILRB4;TWSG1;TYROBP;PTPRC;ELF4;AXL;F2RL1;PTPN6;EZR;PPARA;TLR4;LGR4
Upregulated	104	Cellular Response To Interleukin-6 (GO:0071354)	11/23	8.17557e-09	3.4526e-07	16.57	YAP1;SMAD4;FER;SELPLG;SPI1;CTR9;STAT3;IL6ST;IL6R;NFKB1;RELA
Upregulated	105	Cell Surface Receptor Signaling Pathway Involved In Cell-Cell Signaling (GO:1905114)	12/27	9.20921e-09	3.85208e-07	13.261	DDX3X;ITGAM;FZD2;NXN;USP34;LRP5;CPE;GPC4;CD24;FERMT2;LRP6;WLS
Upregulated	106	Ras Protein Signal Transduction (GO:0007265)	28/144	9.41208e-09	3.8998e-07	4.05633	RB1;CYFIP1;ROCK1;ARHGAP5;FGF2;ARHGAP6;NTN1;RASGRP4;EPS8;RAP1B;GNA13;G3BP1;GNA12;PLCE1;PHACTR4;NGFR;ARHGAP29;RRAS2;RHOD;RHOA;CCNA2;RIT1;COL1A2;MRAS;CDK2;RAPGEF1;SOS1;RGL2
Upregulated	107	Epidermal Growth Factor Receptor Signaling Pathway (GO:0007173)	15/45	1.03078e-08	4.20955e-07	8.58324	TGFB1;EGF;ERBIN;IQGAP1;CBL;PIK3C2A;EGFR;EFEMP1;GAREM1;PIK3CA;KIF16B;ERBB2;PLCE1;SOX9;SOS1
Upregulated	108	Positive Regulation Of Apoptotic Process (GO:0043065)	41/270	1.03514e-08	4.20955e-07	3.00535	RARG;GRN;BTG1;DDX3X;CLU;CTSS;FOXO1;STK3;BCL2L11;SCIN;CASP6;TP53BP2;MAP3K20;PMAIP1;BMF;RIPK1;EMILIN1;MAP3K5;MCL1;UNC13B;TFAP2A;TGFB2;TNFRSF12A;SCRIB;ANO6;LILRB1;RRP1B;TPD52L1;SIRT1;TGFBR1;LATS1;REST;LATS2;BCL6;STK17B;BCL2;FAS;IRF5;ITGA6;MNDA;NUPR1
Upregulated	109	Positive Regulation Of Type I Interferon Production (GO:0032481)	18/64	1.14232e-08	4.60282e-07	6.49987	SETD2;DDX3X;CHUK;RIPK2;CGAS;TANK;IFIH1;RNF135;MAVS;G3BP1;IRF5;TLR7;TLR4;TLR3;MYD88;TLR2;TRIM56;RIGI
Upregulated	110	Regulation Of Smoothened Signaling Pathway (GO:0008589)	16/51	1.3085e-08	5.2245e-07	7.58839	TTC23;CREBBP;INTU;PTCH1;TUBD1;TULP3;GLI1;KIF7;GLI3;GLIS2;EVC;SUFU;DLG5;ZIC1;GPC3;PHIP
Upregulated	111	Cell-Cell Signaling By Wnt (GO:0198738)	11/23	1.48561e-08	5.8257e-07	15.1887	DDX3X;FZD2;NXN;USP34;CPE;GPC4;PKD2;CD24;FERMT2;LRP6;WLS
Upregulated	112	Regulation Of Extracellular Matrix Organization (GO:1903053)	11/23	1.48561e-08	5.8257e-07	15.1887	DDR1;RB1;NOTCH1;LRP1;LAMA1;LAMB2;SLC2A10;AXIN2;LAMC1;NID1;DDR2
Upregulated	113	Positive Regulation Of GTPase Activity (GO:0043547)	37/234	1.57084e-08	6.10543e-07	3.16786	BCAR3;CD40;ARHGEF26;DOCK8;DOCK7;RASGRP4;PREX2;DOCK11;SYDE1;ARHGAP42;RGS1;ERBB2;TBC1D14;MMUT;RGS9;ARHGEF10;RALBP1;GRTP1;RALGAPA2;F2R;ARHGAP29;FOXJ1;SCRIB;TBC1D2B;MTSS2;TBC1D1;SNX18;TBC1D5;RAPGEF1;RGS10;F2RL1;PLXNB1;ITGA6;SOS1;FERMT2;SIPA1;LIMS1
Upregulated	114	Skeletal System Development (GO:0001501)	28/149	1.77161e-08	6.82536e-07	3.9195	PRELP;PCSK5;PHEX;GLI2;GJA1;PRDX1;TRPS1;SH3PXD2B;ITGB8;SOX9;SOX6;CNMD;CMKLR1;SOX5;GDF11;WWOX;TGFB2;COL27A1;SLC10A7;BMP7;TGFBR1;TBX3;MMP14;BMP1;COL1A2;EVC;CDH11;FGFR1
Upregulated	115	Positive Regulation Of B Cell Activation (GO:0050871)	16/52	1.78977e-08	6.83535e-07	7.37738	SASH3;CD74;CD40;SPI1;SYK;NFATC2;MMP14;PTPRC;TNIP2;INPP5D;CLCF1;GPR183;SHLD2;BTK;BCL2;NCKAP1L
Upregulated	116	Homotypic Cell-Cell Adhesion (GO:0034109)	15/46	2.05801e-08	7.79205e-07	8.029	P2RY12;MEGF10;MEGF11;FGL1;PLEK;HSPB1;CSRP1;FLNA;PLPP3;TLN1;CD99;DSC2;VCL;FERMT3;TJP2
Upregulated	117	Protein Localization (GO:0008104)	48/351	2.14431e-08	8.04942e-07	2.65095	COPB2;CCDC120;TMED10;ITSN1;AKAP3;EGFR;STX11;RAB43;GJA1;NIPBL;RAB23;MYO6;SH3PXD2B;RAB29;FLNA;TMED1;SPTSSA;STX2;ABCD1;TMED5;WLS;CNTLN;BBS2;NGFR;CD74;ANGPT1;USP4;ERBIN;LAPTM5;FOXJ1;EMP2;AXIN2;ARFGAP3;PARD3B;EHD1;RAB32;TM9SF1;NIN;CDAN1;VANGL2;RAB31;HEATR5A;PARD3;CPE;PHIP;MAPRE1;FERMT2;VCL
Upregulated	118	Regulation Of Angiogenesis (GO:0045765)	34/205	2.19001e-08	8.1513e-07	3.31694	CD40;FOXC1;GRN;SP100;SPARC;BTG1;ROCK1;SERPINE1;PDE3B;HSPB1;TNFAIP3;FGF2;HK2;AMOT;GPNMB;ERBB2;ITGB8;EMILIN1;CNMD;SASH1;PAK4;GTF2I;EGLN1;TGFB2;NIBAN2;EMP2;HIPK1;KLF4;SIRT1;DCN;NINJ1;RHOJ;PRKD2;PRKD1
Upregulated	119	Positive Regulation Of ERK1 And ERK2 Cascade (GO:0070374)	31/179	2.46696e-08	9.03856e-07	3.53942	NOTCH2;DDR1;CSF1R;NOTCH1;C5AR1;TREM2;FGF2;EGFR;ICAM1;GPNMB;PDGFC;P2RY1;PDGFRB;CCR1;CD74;NTRK2;TGFB1;ANGPT1;DENND2B;F2R;NPNT;MFHAS1;GAREM1;PTPRC;GPR183;PRXL2C;ACKR3;F2RL1;PRKD2;FERMT2;DDR2
Upregulated	120	Response To Epidermal Growth Factor (GO:0070849)	12/30	2.46955e-08	9.03856e-07	11.7002	EEF1A1;MED1;STAT5B;FOXC1;GAREM1;ERBB2;IQGAP1;SOX9;PTPN12;EGFR;ZFP36L2;ZFP36L1
Upregulated	121	Negative Regulation Of Growth (GO:0045926)	25/124	2.6397e-08	9.58146e-07	4.24573	RB1;BTG1;DDX3X;MT1M;CDKN2AIP;RERG;GJA1;ENPP1;MSX1;SMAD4;TGFB2;TGFB1;CDKN2C;OSGIN2;SIRT1;BCL6;NME6;MT1F;MT1G;MT1H;VGLL4;HSPA1B;SIPA1;MT1E;HSPA1A
Upregulated	122	Cilium Assembly (GO:0060271)	37/243	2.79683e-08	1.00686e-06	3.08819	UNC119B;NOTCH1;INTU;FNBP1L;CDC14A;CDC14B;IFT74;ABLIM1;RAB23;TCTN1;TEKT1;IQUB;DZIP1L;TEKT2;BBS9;FLNA;CFAP43;CC2D2A;RAB8A;BBS2;GSN;IFT140;RFX2;RFX3;FOXJ1;PARVA;KIF27;EHD1;VANGL2;DNMBP;RILPL2;RP2;TMEM216;PHIP;ZMYND10;CFAP54;CCDC40
Upregulated	123	Epithelial To Mesenchymal Transition (GO:0001837)	15/47	2.86286e-08	1.01401e-06	7.77786	SMAD4;TGFB2;NOTCH1;TGFB1;ROCK1;LOXL3;BMP7;TBX3;TGFBR1;TGFBR3;DLG5;S100A4;SOX9;FGFR1;LIMS1
Upregulated	124	Positive Regulation Of Epithelial To Mesenchymal Transition (GO:0010718)	15/47	2.86286e-08	1.01401e-06	7.77786	CRB2;TCF7L2;WWTR1;FOXC1;SMAD4;TGFB2;NOTCH1;TNXB;TGFB1;EMP2;AXIN2;TGFBR1;TGFBR2;FERMT2;BCL9L
Upregulated	125	Axonogenesis (GO:0007409)	32/188	2.98913e-08	1.05026e-06	3.42009	NOTCH2;CYFIP1;DRAXIN;ROBO3;NOTCH1;SEMA3D;DOCK7;EFNA4;GLI2;NTN3;EFNB1;RELN;OPHN1;SLITRK2;BOC;PLEKHG4B;DAG1;FYN;ARHGEF40;NEO1;SPG11;RAB8A;PLXNA3;VASP;NIBAN2;AUTS2;RYK;SEMA4B;ENAH;PALLD;PARD3;SOS1
Upregulated	126	Regulation Of NIK/NF-kappaB Signaling (GO:1901222)	20/83	3.226e-08	1.12449e-06	5.27586	CD86;DDX3X;SPI1;LAPTM5;BMP7;RHOA;EGFR;RELA;NFKBIA;MYO1C;TSPAN6;EP300;TLR7;EZR;TLR4;TLR3;SASH1;TLR2;TRIM56;LIMS1
Upregulated	127	Endocytosis (GO:0006897)	32/189	3.40316e-08	1.1769e-06	3.3982	ITGAM;LRP1;ITGB2;INPPL1;ADRB2;SNX33;PIK3C2A;CXCL16;AP3M1;MYO6;MRC1;MSR1;RALBP1;IL10RA;TBC1D2B;DNAJC13;MERTK;IGF2R;JMJD6;EHD1;NECAP2;PIKFYVE;SNX18;HEATR5A;AXL;RHOJ;RIN3;CD302;TLR4;FOLR1;MYD88;RHOQ
Upregulated	128	Establishment Of Mitotic Sister Chromatid Cohesion (GO:0034087)	6/6	3.47494e-08	1.19234e-06	Inf	NIPBL;STAG1;STAG2;RAD21;SMC1A;SMC3
Upregulated	129	Positive Regulation Of NF-kappaB Transcription Factor Activity (GO:0051092)	28/152	3.76976e-08	1.28347e-06	3.76089	CX3CR1;CD40;CLU;MALT1;RELA;IKBKB;TRIM8;TRIM5;EP300;TRIM25;RIPK1;ERC1;TRIM21;TRIM22;CHUK;RIPK2;STAT3;IL18;FER;BTK;PRKD2;PRKD1;TRIM38;TLR4;MYD88;HSPA1B;TLR2;HSPA1A
Upregulated	130	Negative Regulation Of miRNA Transcription (GO:1902894)	10/20	3.98553e-08	1.3465e-06	16.5622	REST;TGFB1;NCOR1;NFIB;NFATC3;SOX9;PPARA;LILRB4;RELA;NFATC4
Upregulated	131	Protein Autophosphorylation (GO:0046777)	29/162	4.18972e-08	1.40467e-06	3.63247	DDR1;CSF1R;PRKX;EGFR;IGF1R;STK10;STK33;ERBB2;MKNK2;MAP3K20;RIPK1;FYN;PAK2;EPHB4;PDGFRB;LYN;NTRK2;MINK1;FER;PIKFYVE;PEAK1;STK17B;MAPKAPK2;PRKD2;PRKD1;TNIK;CDK12;FGFR1;DDR2
Upregulated	132	Phosphatidylinositol-Mediated Signaling (GO:0048015)	17/62	4.40185e-08	1.45378e-06	6.27221	PDGFRB;CSF1R;PTAFR;STAT3;PIK3C2A;IGF1R;PIK3R5;ZFP36L1;FCGR3A;PLCB3;PIK3CA;ERBB2;PLCE1;EZR;PIRT;PLCD1;FGFR1
Upregulated	133	Negative Regulation Of Smoothened Signaling Pathway (GO:0045879)	11/25	4.4024e-08	1.45378e-06	13.0181	SUFU;PTCH1;RFX4;GPC3;TULP3;ENPP1;GLI1;KIF7;GLI3;GLI2;GLIS2
Upregulated	134	Positive Regulation Of Integrin-Mediated Signaling Pathway (GO:2001046)	8/12	4.54344e-08	1.48916e-06	33.0972	LAMA1;LAMB2;LOXL3;FLNA;EMP2;LAMC1;NID1;LIMS1
Upregulated	135	Regulation Of Anatomical Structure Morphogenesis (GO:0022603)	25/127	5.143e-08	1.67319e-06	4.07873	CRB2;SP100;SPARC;SDC2;TNFAIP3;FGF2;CDH2;GPNMB;ERBB2;DAG1;PDLIM5;PDZD8;PAK2;BCL9L;EGLN1;ZRANB1;TGFB1;EMP2;WTIP;BCL6;NEDD4;PHIP;TNIK;PHLDB2;FERMT2
Upregulated	136	Negative Regulation Of Extrinsic Apoptotic Signaling Pathway (GO:2001237)	18/70	5.29554e-08	1.71015e-06	5.74884	TCF7L2;DDX3X;EYA1;EYA2;SERPINE1;TNFAIP3;TGFBR1;RELA;ICAM1;MAPK7;BCL2;ITGAV;ITGA6;PHIP;RIPK1;HSPA1B;MCL1;HSPA1A
Upregulated	137	Positive Regulation Of Developmental Process (GO:0051094)	36/233	5.61259e-08	1.79931e-06	3.04921	CEBPB;TNXB;SYDE1;GJA1;RELN;SIN3A;DAG1;SOX9;SOX6;ARID2;RREB1;SOX5;NCOA1;PBRM1;RALBP1;FOXD1;NIBAN2;SMURF2;ACTL6A;ARID1A;SIRT1;BMP7;DCN;SAP30;REST;BMP1;DLG5;SHLD2;TMEM119;SPIRE1;SINHCAF;LCP1;BMPR1B;PHLDB2;BMPR1A;FGFR1
Upregulated	138	Regulation Of GTPase Activity (GO:0043087)	34/214	5.77769e-08	1.83881e-06	3.16792	BCAR3;CD40;DOCK8;DOCK7;ARHGAP15;RASGRP4;PREX2;FGD3;FGD4;DOCK11;FGD6;RGS1;ERBB2;MMUT;RGS9;PRKG1;PLXNA3;NTRK2;RALBP1;F2R;RRP1B;GPR137B;VAV1;SNX18;RAPGEF1;RGS10;F2RL1;PLXNB2;PLXNB1;ITGA6;SOS1;CRK;FERMT2;LIMS1
Upregulated	139	Positive Regulation Of Response To External Stimulus (GO:0032103)	28/155	5.82563e-08	1.84073e-06	3.67171	CEBPA;GRN;SERPINE1;TREM2;RIPK1;EMILIN1;GPSM3;SASH1;PDGFRB;P2RY12;TGFB1;CD180;LY86;IL18;CYBA;IL16;IL17RA;TNFRSF1A;NFKBIA;MYO1C;NINJ1;F2RL1;TLR7;LCP1;TLR4;TLR3;TLR2;TRIM56
Upregulated	140	Regulation Of Transforming Growth Factor Beta Receptor Signaling Pathway (GO:0017015)	23/111	6.46168e-08	2.02712e-06	4.34687	CREBBP;SMAD4;TGFB1;TNXB;SMURF2;SLC2A10;WFIKKN2;IL17RD;SIRT1;SAP30;LATS1;SKI;LATS2;SIN3A;CD109;PRDM16;EP300;EMILIN1;SINHCAF;PPARA;FOLR1;BCL9L;HSPA1A
Upregulated	141	Negative Regulation Of miRNA Metabolic Process (GO:2000629)	10/21	7.21681e-08	2.2221e-06	15.0561	REST;TGFB1;NCOR1;NFIB;NFATC3;SOX9;PPARA;LILRB4;RELA;NFATC4
Upregulated	142	Positive Regulation Of Interferon-Alpha Production (GO:0032727)	10/21	7.21681e-08	2.2221e-06	15.0561	IFIH1;SETD2;MAVS;DDX3X;RIPK2;IRF5;TLR7;TLR4;TLR3;RIGI
Upregulated	143	Regulation Of Interferon-Alpha Production (GO:0032647)	11/26	7.23499e-08	2.2221e-06	12.1499	IFIH1;SETD2;MAVS;DDX3X;RIPK2;IRF5;TLR7;TLR4;TLR3;HAVCR2;RIGI
Upregulated	144	Response To Insulin (GO:0032868)	19/79	7.31499e-08	2.23107e-06	5.2605	PDE3B;DENND4C;INHBB;SLC2A4;SORBS1;SIRT1;FOXO1;GCK;ZFP36L1;GHRHR;FER;RAB31;RAB13;ENPP1;LPIN1;SLC25A33;RAB8A;RHOQ;LPIN3
Upregulated	145	Positive Regulation Of Protein Metabolic Process (GO:0051247)	32/196	8.19489e-08	2.4822e-06	3.25246	CD86;DDX3X;CSF1;POLDIP3;TNFAIP3;LILRA2;CLU;FOXO1;DCAF1;MAPK7;PERP;ERBB2;GPC3;NIBAN1;TGFB1;FBXW11;WFS1;IL18;MSN;KLF4;KLF2;NFKBIA;CUL4A;ASPH;NEDD4;PLXNB2;EIF3E;VIM;EZR;VGLL4;EIF4G1;RIGI
Upregulated	146	Circulatory System Development (GO:0072359)	25/132	8.3121e-08	2.50046e-06	3.96184	CRB2;FOXC2;FOXC1;NOTCH1;NXN;PKD2;PCSK5;GLI2;GJA1;PDLIM3;SALL1;SH3PXD2B;PLCE1;SOX9;PDLIM5;KDM6B;TGFB2;TGFB1;SLC2A10;SLC2A12;TGFBR1;TGFBR2;PIK3CA;PHIP;TAB2
Upregulated	147	Positive Regulation Of Protein Localization To Nucleus (GO:1900182)	18/72	8.47756e-08	2.53289e-06	5.53558	YAP1;NGFR;TCF7L2;WWTR1;CREBBP;TGFB1;DTX3L;MEPCE;LARP7;TYK2;PARP9;MAVS;BAG3;ZIC1;UBR5;EP300;FLNA;FERMT2
Upregulated	148	Response To Lipopolysaccharide (GO:0032496)	28/159	8.88934e-08	2.63264e-06	3.58666	CD86;CX3CR1;SERPINE1;CTR9;TNFAIP3;CDC73;CXCL5;RELA;CASP7;GBP2;CD180;F2R;ERBIN;LILRB1;NFKB1;RHOA;ADAM17;FER;SLPI;AXL;TNIP2;EHHADH;MAPKAPK2;ADAM9;TAB2;VIM;TLR4;MYD88
Upregulated	149	Apoptotic Process (GO:0006915)	35/228	8.99126e-08	2.63264e-06	3.04063	NOTCH2;CSRNP1;AHCYL1;ITGB2;ATN1;CXCR4;FOXO1;HK2;AKAP1;STK3;CASP7;BCL2L11;CASP6;EP300;PMAIP1;BNIP2;BMF;RIPK1;IER3;PAK4;NGFR;RIPK2;EMP1;EMP2;EMP3;TGFBR2;NFKBIA;PIK3CA;DDIT4;BCL2;FAS;RAF1;MYD88;ARHGEF6;TLR2
Upregulated	150	Chromatin Remodeling (GO:0006338)	35/228	8.99126e-08	2.63264e-06	3.04063	RB1;KDM5A;KDM5B;SETD2;DDX23;BAZ2A;CHD4;CTCF;CHD2;SUPT6H;PRIMPOL;PRDM16;UBR5;SOX9;ARID2;MORC2;KDM6B;PBRM1;TFAP2C;PHC1;BRPF1;SETDB1;DTX3L;USP3;ACTL6A;BAZ1A;ACTR8;DEK;SMARCA1;BAZ1B;ARID1A;HCFC1;REST;HDGF;ERCC6
Upregulated	151	Negative Regulation Of Epithelial Cell Apoptotic Process (GO:1904036)	13/38	9.46867e-08	2.73595e-06	8.6214	YAP1;TCF7L2;WFS1;SERPINE1;TNFAIP3;NDNF;ICAM1;MAPK7;TNIP2;NUPR1;PPARA;PAK4;NFE2L2
Upregulated	152	Response To Transforming Growth Factor Beta (GO:0071559)	13/38	9.46867e-08	2.73595e-06	8.6214	WWOX;SMAD4;ZFHX3;TGFB1;ROCK1;ZFP36L2;TGFBR1;ZFP36L1;MAPK7;SOX9;SOX6;SOX5;LIMS1
Upregulated	153	Receptor-Mediated Endocytosis (GO:0006898)	24/122	9.57032e-08	2.74293e-06	4.07384	MSR1;ITGAM;FCER1G;SYK;LRP1;ITGB2;STON1;DNAJC13;LILRB1;ADRB2;STON2;FNBP1L;LILRB4;IGF2R;CXCL16;LRP6;ENTREP1;PIKFYVE;RAB31;NEDD4;MRC1;ACKR3;FOLR1;RAMP1
Upregulated	154	Organelle Organization (GO:0006996)	52/418	9.61773e-08	2.74293e-06	2.40438	RB1;PI4K2B;DYRK3;UBXN2A;TNFAIP3;FNBP1L;PKD2;RAB43;PLCE1;TMED1;ABCD1;RAB8A;COG8;COG2;PRPF40A;GEM;IQCG;RAB32;RAB30;RAB31;WDR81;PALLD;KAT6A;HAT1;PHIP;PRKD1;TNIK;AJUBA;TMED10;ATL3;FGD3;FGD4;LMAN1;FGD6;ATXN7;RAB29;PDZD8;CEP78;PAK4;ZRANB1;CDC42BPB;LYSMD3;WTIP;PEX12;TTC17;FMNL3;PIKFYVE;DIAPH3;GOLGB1;SLC25A33;SIPA1;BRWD3
Upregulated	155	Regulation Of Bone Mineralization (GO:0030500)	16/58	9.95886e-08	2.82189e-06	6.32231	SRGN;CCR1;TFAP2A;ADGRV1;ANO6;TENT5A;BMP7;CCNA2;RXRA;S1PR1;TMEM119;ENPP1;BMPR1B;GPM6B;DDR2;BMPR1A
Upregulated	156	Positive Regulation Of Lymphocyte Proliferation (GO:0050671)	18/74	1.06526e-07	2.99913e-06	5.43477	CD86;SASH3;CD74;CD40;VCAM1;IL18;NFATC2;TYK2;FCGR3A;PNP;HLA-DMB;PTPRC;CLCF1;GPR183;BCL2;NCKAP1L;IL6ST;HLA-DPA1
Upregulated	157	Interleukin-6-Mediated Signaling Pathway (GO:0070102)	8/13	1.12164e-07	3.10768e-06	26.477	YAP1;SMAD4;FER;SPI1;CTR9;STAT3;IL6ST;IL6R
Upregulated	158	Cellular Response To Peptide Hormone Stimulus (GO:0071375)	20/89	1.1243e-07	3.10768e-06	4.81621	PDE3B;DENND4C;INHBB;SLC2A4;SORBS1;ADCY8;FOXO1;RELA;GCK;NFKB1;ZFP36L1;FER;RAB31;RAB13;ENPP1;LPIN1;SLC25A33;RAB8A;RHOQ;LPIN3
Upregulated	159	Cellular Response To Lipopolysaccharide (GO:0071222)	24/124	1.12505e-07	3.10768e-06	4.03257	CD86;LYN;CX3CR1;TGFB1;SERPINE1;CD180;CTR9;IL18;TNFAIP3;LILRB1;NFKB1;CDC73;CXCL5;RHOA;RELA;CASP7;AXL;TNIP2;EHHADH;ADAM9;VIM;GBP2;TLR4;MYD88
Upregulated	160	Positive Regulation Of Blood Vessel Endothelial Cell Migration (GO:0043536)	14/46	1.19036e-07	3.26754e-06	7.48997	STAT5A;FOXC2;CD40;TGFB1;ANGPT1;HSPB1;PIK3C2A;FGF2;SIRT1;SRPX2;RHOJ;PRKD2;PRKD1;FGFR1
Upregulated	161	Negative Regulation Of Multicellular Organismal Process (GO:0051241)	35/231	1.25072e-07	3.41191e-06	2.99358	RB1;FOXC2;GRN;SPI1;NOTCH1;WWC1;DOCK7;LRP4;TREM2;EGFR;PTPRG;GJA1;RAB11FIP1;GPNMB;SIN3A;EMILIN1;SOX9;ZNF423;BBS2;SRGN;TLE3;BTN2A2;PTCH1;F2R;TRPV3;IL17RD;MCC;TBX18;SAP30;TWSG1;ADAM17;NFIB;SINHCAF;TLR4;LGR4
Upregulated	162	Regulation Of Protein Localization To Nucleus (GO:1900180)	15/52	1.30115e-07	3.509e-06	6.72578	YAP1;NGFR;TCF7L2;WWTR1;CREBBP;TGFB1;DTX3L;TYK2;PARP9;LILRB4;LATS1;MFHAS1;LATS2;SIN3A;FERMT2
Upregulated	163	Positive Regulation Of Protein-Containing Complex Assembly (GO:0031334)	21/98	1.30229e-07	3.509e-06	4.5328	UNC13B;TGFB1;DDX3X;SYK;PLEK;CAPG;CLU;RAP1B;FERMT1;MAVS;BCL2L11;BTK;BMF;PRKD1;LCP1;GBP2;AJUBA;TLR4;FERMT2;MYD88;EIF4G1
Upregulated	164	Cellular Response To Metal Ion (GO:0071248)	25/135	1.32169e-07	3.53955e-06	3.85144	RYR1;NCF1;HFE;HVCN1;MT1M;SLC41A1;IQGAP1;PKD2;ADCY8;CLU;CDKN2AIP;EGFR;HSF1;CPNE3;TFAP2A;ADGRV1;CHUK;AKR1C3;FOS;ITPKB;ALOX5AP;MT1F;MT1G;MT1H;MT1E
Upregulated	165	Regulation Of Phosphorylation (GO:0042325)	19/82	1.38376e-07	3.68333e-06	5.00954	LYN;CDKN2C;ROCK1;EGF;FZD7;HSPB1;EMP2;SIRT1;BMP7;EGFR;IKBKB;FER;SRPX2;KCTD20;PLXNB2;ITGA6;PHIP;NCKAP1L;CD24
Upregulated	166	Cell-Cell Adhesion Via Plasma-Membrane Adhesion Molecules (GO:0098742)	29/172	1.60904e-07	4.25716e-06	3.37742	CRB2;ROBO3;CRB1;CD84;ITGAM;PCDHGB4;ITGB2;ITGAL;FGFRL1;PTPRF;ICAM1;CDH2;SLITRK2;CLDN23;CDH23;GPC4;TGFB2;VCAM1;CADM1;PCDHGC3;PCDHB11;TGFBR2;CLDN10;PALLD;CDH11;PCDHB5;PLXNB2;DCHS1;PCDHB4
Upregulated	167	Positive Regulation Of Endothelial Cell Migration (GO:0010595)	19/85	1.6988e-07	4.38928e-06	4.93112	STAT5A;FOXC2;CD40;GRN;SPARC;TGFB1;ANGPT1;EGF;HSPB1;FGF2;SIRT1;ADAM17;ATOH8;PRKD2;PRKD1;PLPP3;RIN2;SASH1;FGFR1
Upregulated	168	Positive Regulation Of DNA Metabolic Process (GO:0051054)	22/108	1.70256e-07	4.38928e-06	4.25268	OTUD4;PDGFRB;BCAR3;EYA1;EGF;EYA2;GINS3;ACTL6A;STON1;ACTR8;BAZ1A;CCDC117;GLI1;FGF2;SIRT1;EGFR;GLI2;SMCHD1;UIMC1;PRKD2;NBN;ERCC6
Upregulated	169	Positive Regulation Of Wnt Signaling Pathway (GO:0030177)	22/109	1.70256e-07	4.38928e-06	4.25268	USP47;KANK1;ZRANB1;TGFB1;DDX3X;SMURF2;EGF;USP34;TNFAIP3;PLEKHA4;NFKB1;CDC73;EGFR;SKI;SALL1;TNKS2;UBR5;GPC3;TBL1X;LGR4;WLS;TLR2
Upregulated	170	ERBB Signaling Pathway (GO:0038127)	15/54	1.71894e-07	4.38928e-06	6.54858	TGFB1;EGF;ERBIN;IQGAP1;PIK3C2A;CBL;EGFR;EFEMP1;GAREM1;PIK3CA;KIF16B;PLCE1;CPNE3;SOX9;SOS1
Upregulated	171	Positive Regulation Of NIK/NF-kappaB Signaling (GO:1901224)	15/53	1.71894e-07	4.38928e-06	6.54858	CD86;DDX3X;LAPTM5;RHOA;EGFR;RELA;MYO1C;EP300;TLR7;TLR4;TLR3;SASH1;TLR2;TRIM56;LIMS1
Upregulated	172	Positive Regulation Of Chemokine Production (GO:0032722)	15/53	1.71894e-07	4.38928e-06	6.54858	CSF1R;CD74;CD84;DDX3X;SYK;IL18;IL17RA;MAVS;F2RL1;TLR7;LCP1;IL6R;TLR4;TLR3;TLR2
Upregulated	173	Positive Regulation Of Programmed Cell Death (GO:0043068)	36/245	1.82934e-07	4.6442e-06	2.88699	RARG;DDX3X;CLU;FOXO1;STK3;BCL2L11;SCIN;CASP6;MAP3K20;PMAIP1;BMF;RIPK1;EMILIN1;GBP2;GBP1;MAP3K5;MCL1;UNC13B;SYK;TNFRSF12A;LAPTM5;SCRIB;ANO6;LILRB1;RRP1B;SIRT1;LATS1;REST;LATS2;BCL6;STK17B;BCL2;FAS;IRF5;ITGA6;MNDA
Upregulated	174	Negative Regulation Of Mitotic Cell Cycle Phase Transition (GO:1901991)	13/40	1.88943e-07	4.76917e-06	7.98229	KANK2;RB1;USP47;FAM107A;PKD2;KLF4;CDC73;ZFP36L2;ZFP36L1;RBL2;WEE1;RBL1;GPNMB
Upregulated	175	Embryonic Limb Morphogenesis (GO:0030326)	12/34	1.99622e-07	5.00994e-06	9.0397	TFAP2A;SKI;RARG;NIPBL;CREBBP;TGFB2;SALL1;INTU;PTCH1;MAP3K20;GLI3;TBX3
Upregulated	176	Regulation Of Immune Response (GO:0050776)	18/77	2.05958e-07	5.13959e-06	5.15319	LYN;TGFB2;SYK;FGL1;SPPL2A;INPPL1;CGAS;TREM2;SAMHD1;SPN;RNF135;FCGR3A;C7;BCL6;INPP5D;HLA-DRA;BIRC3;NFE2L2
Upregulated	177	Regulation Of Pathway-Restricted SMAD Protein Phosphorylation (GO:0060393)	16/61	2.14535e-07	5.32337e-06	5.90029	GDF11;SMAD4;TGFB2;TNXB;TGFB1;LRP1;RBPMS;HFE;INHBB;BMP7;TGFBR1;TGFBR2;INHBE;TWSG1;EMILIN1;BMPR1A
Upregulated	178	Peptidyl-Tyrosine Modification (GO:0018212)	15/54	2.25442e-07	5.56259e-06	6.38048	PDGFRB;LYN;CSF1R;SYK;EGFR;TPST2;FER;EFEMP1;RELN;ERBB2;BTK;FYN;PTPN6;DDR2;FGFR1
Upregulated	179	Integrin-Mediated Signaling Pathway (GO:0007229)	19/85	2.53373e-07	6.21684e-06	4.7814	ITGAM;ITGB5;SYK;ITGB4;ITGB2;PLEK;ERBIN;FBLN1;ITGAL;ITGA8;ITGB8;ADAM9;ITGAV;ITGA6;ITGA5;PRKD1;PLPP3;FERMT2;FERMT3
Upregulated	180	Regulation Of Chemokine Production (GO:0032642)	13/41	2.62176e-07	6.3971e-06	7.69698	CSF1R;CD74;IL18;TREM2;LILRB4;ADAM17;F2RL1;TLR7;LCP1;IL6R;TLR4;TLR3;TLR2
Upregulated	181	Cellular Response To Mechanical Stimulus (GO:0071260)	14/48	2.92571e-07	7.06029e-06	6.82847	MAP3K2;CASP8AP2;CD40;MAP3K1;NFKB1;TNFRSF1A;FAS;TLR7;SOX9;LTBR;TLR5;TLR4;MYD88;TLR3
Upregulated	182	Positive Regulation Of Reactive Oxygen Species Metabolic Process (GO:2000379)	14/48	2.92571e-07	7.06029e-06	6.82847	PDGFRB;ITGAM;TGFB1;SYK;ITGB2;AKR1C3;RAB27A;CYBA;SLC5A3;TGFBR2;TYROBP;F2RL1;RIPK1;TLR4
Upregulated	183	Negative Regulation Of Wnt Signaling Pathway (GO:0030178)	25/140	3.19243e-07	7.66184e-06	3.64806	INVS;DRAXIN;LRP1;NXN;CTNND1;LRP4;APCDD1;GLI1;GLI3;STK3;SOX2;RNF213;SOX9;TLE3;WWTR1;TCF7L2;WWOX;TLE1;SOX13;AXIN2;MCC;SHISA6;LATS1;LATS2;VGLL4
Upregulated	184	Regulation Of Autophagy (GO:0010506)	35/241	3.23134e-07	7.67139e-06	2.86073	SETD2;MTMR3;ROCK1;HSPB1;TREM2;PIK3C2A;FOXO1;TRIM8;DHRSX;DRAM1;TRIM5;TP53INP1;EP300;TBC1D14;BMF;TRIM21;DCAF12;TRIM22;RAB8A;MCL1;RUBCN;ATP6V0E1;IL10RA;STAT3;GPR137B;DCN;GFAP;EEF1A1;NEDD4;BCL2;TAB2;PRKD1;NUPR1;TRIM38;EIF4G1
Upregulated	185	Regulation Of Inflammatory Response (GO:0050727)	35/240	3.23134e-07	7.67139e-06	2.86073	RB1;CEBPA;GRN;SERPINE1;TNFAIP3;AOAH;RELA;MAPK7;RIPK1;GPSM3;IL1R1;IL10RA;STAT3;IL18;IL16;KLF4;IL17RA;TNFRSF1A;NFKBIA;MFHAS1;MYO1C;BCL6;ELF4;LPCAT3;NINJ1;OTULIN;TLR7;LCP1;PPARA;PIK3AP1;TLR4;TLR3;MYD88;TLR2;BIRC3
Upregulated	186	Positive Regulation Of Inflammatory Response (GO:0050729)	21/104	3.763e-07	8.87476e-06	4.20436	CEBPA;GRN;SERPINE1;IL18;IL16;OSMR;IL17RA;TNFRSF1A;NFKBIA;MYO1C;EHHADH;NINJ1;RIPK1;TLR7;NUPR1;LCP1;IL6ST;TLR4;GPSM3;TLR3;TLR2
Upregulated	187	DNA-templated Transcription (GO:0006351)	31/199	3.79285e-07	8.87476e-06	3.07387	PHF3;DIDO1;CCNK;CBFB;GLIS3;BAZ2A;ZFP36L2;ZFP36L1;RO60;TAF1B;HSF1;PKNOX1;RREB1;SOX5;PRMT5;SMAD4;TWNK;DEK;MLF1;TOPORS;HIPK3;NFKB1;THAP1;SETX;MAF;TCEA3;TCEA1;CDK12;ERCC6;TAF4;SLC25A33
Upregulated	188	Pattern Recognition Receptor Signaling Pathway (GO:0002221)	15/56	3.79885e-07	8.87476e-06	6.06887	CGAS;IRAK4;CTSS;INAVA;IFIH1;MAVS;EHHADH;MAPKAPK2;TRIM25;TLR7;TLR5;TLR4;TLR3;TLR2;RIGI
Upregulated	189	Synapse Organization (GO:0050808)	24/131	3.8364e-07	8.89899e-06	3.73016	UNC13B;C1QB;CX3CR1;CYFIP1;C1QA;FARP1;RYK;F2R;C5AR1;LRP4;PCDHB11;ZDHHC2;KY;PTPRF;REST;CDH2;SLITRK2;NEDD4;PPFIA1;RAB29;PCDHB5;PCDHB4;GPC4;C1QC
Upregulated	190	Positive Regulation Of miRNA Metabolic Process (GO:2000630)	14/49	3.88066e-07	8.89899e-06	6.63317	NGFR;TGFB2;SPI1;POU2F1;TGFB1;STAT3;FOS;KLF4;FGF2;EGFR;RELA;NFKB1;ATOH8;TEAD1
Upregulated	191	Positive Regulation Of Pathway-Restricted SMAD Protein Phosphorylation (GO:0010862)	14/49	3.88066e-07	8.89899e-06	6.63317	GDF11;SMAD4;TGFB2;TNXB;TGFB1;RBPMS;HFE;INHBB;BMP7;TGFBR1;TGFBR2;INHBE;TWSG1;BMPR1A
Upregulated	192	Regulation Of Cell Cycle (GO:0051726)	40/298	3.89027e-07	8.89899e-06	2.61811	RB1;ANAPC16;TRRAP;GMNN;IQGAP1;PKD2;TTC28;LRP6;TP53INP1;TP53BP2;SOX9;NBN;TRIM21;PHACTR4;RNF20;NEK9;CNTD1;TGFB2;TGFB1;ACTL6A;STAT3;LILRB1;ACTR8;SIRT1;BMP7;RNF40;TGFBR1;TBX3;HCFC1;THAP1;PTPRC;SON;CCPG1;CDK4;HBP1;GMNC;NUPR1;EVI2B;SIPA1;BIRC3
Upregulated	193	Positive Regulation Of Interferon-Beta Production (GO:0032728)	12/36	4.09414e-07	9.2688e-06	8.28589	IFIH1;RNF135;MAVS;DDX3X;RIPK2;IRF5;TLR7;TLR4;TLR3;RIGI;TLR2;TRIM56
Upregulated	194	Receptor Signaling Pathway Via JAK-STAT (GO:0007259)	12/36	4.09414e-07	9.2688e-06	8.28589	STAT5A;STAT5B;FER;MYO1C;CLCF1;CTR9;STAT3;CSF2RB;TYK2;PKD2;SOCS6;CSF2RA
Upregulated	195	Positive Regulation Of miRNA Transcription (GO:1902895)	13/43	4.88754e-07	1.10082e-05	7.18341	NGFR;TGFB2;SPI1;POU2F1;TGFB1;STAT3;FOS;KLF4;FGF2;EGFR;RELA;ATOH8;TEAD1
Upregulated	196	Positive Regulation Of Cell Death (GO:0010942)	14/50	5.10654e-07	1.13847e-05	6.44872	C1QA;RARG;ITGAM;ITGB2;AXIN2;CLU;HEBP2;REST;TYROBP;MAP3K20;FYN;RIPK1;MAP3K5;EIF4G1
Upregulated	197	Regulation Of Interferon-Beta Production (GO:0032648)	14/50	5.10654e-07	1.13847e-05	6.44872	DDX3X;RIPK2;LILRB1;IFIH1;RNF135;MAVS;RNF216;IRF5;TLR7;TLR4;TLR3;TLR2;TRIM56;RIGI
Upregulated	198	Regulation Of G1/S Transition Of Mitotic Cell Cycle (GO:2000045)	21/106	5.2548e-07	1.16561e-05	4.10519	RB1;KANK2;PBRM1;DDX3X;CDKN2C;ACTL6A;FAM107A;PKD2;ARID1A;KLF4;CDC73;EGFR;RBL2;ADAM17;WEE1;RBL1;GPNMB;PTPN6;ARID2;STOX1;EIF4G1
Upregulated	199	Protein Transport (GO:0015031)	41/313	5.4591e-07	1.20484e-05	2.5441	UNC119B;COPB2;STEAP3;SYS1;TMED10;LMAN2L;LRP1;SNX33;CLU;STX11;RAB43;GOLGA4;RAB23;MYO6;RAB29;TMED1;SNX7;STX2;ABCD1;RAB8A;TMED5;WLS;BBS2;NGFR;CD74;SLC10A7;IL10RA;CMTM6;LAPTM5;TVP23B;ARFGAP3;SCAMP2;RUFY1;EHD1;RAB32;SNX18;RAB31;RAB13;TXNIP;PHIP;RAMP1
Upregulated	200	Visual System Development (GO:0150063)	12/41	5.7438e-07	1.26111e-05	7.95422	C3;SOX2;C1QA;FOXC1;TGFB2;ITGAM;SALL2;SH3PXD2B;PAX6;HIPK1;BMPR1B;FREM2
Upregulated	201	Cellular Response To Reactive Oxygen Species (GO:0034614)	17/73	5.77146e-07	1.26111e-05	5.03849	NCF1;CHUK;TNFAIP3;FOS;PKD2;PEX12;CLU;SIRT1;EGFR;RELA;SETX;FER;MAPK7;FYN;RIPK1;MAP3K5;NFE2L2
Upregulated	202	Microglial Cell Activation (GO:0001774)	9/20	6.07067e-07	1.31479e-05	13.5437	CX3CR1;C1QA;GRN;ITGAM;TYROBP;C5AR1;ITGB2;TREM2;CLU
Upregulated	203	Receptor Signaling Pathway Via STAT (GO:0097696)	11/31	6.07701e-07	1.31479e-05	9.11101	STAT5A;STAT5B;MYO1C;CLCF1;CTR9;STAT3;CSF2RB;TYK2;PKD2;SOCS6;CSF2RA
Upregulated	204	Cellular Response To Molecule Of Bacterial Origin (GO:0071219)	22/117	6.25257e-07	1.34614e-05	3.88981	CD86;CX3CR1;SERPINE1;CD180;CTR9;TNFAIP3;LILRB1;NFKB1;CDC73;CXCL5;RHOA;RELA;CASP7;AXL;TNIP2;EHHADH;ADAM9;VIM;GBP2;TLR4;MYD88;TLR2
Upregulated	205	Positive Regulation Of Cytokine-Mediated Signaling Pathway (GO:0001961)	13/44	6.57418e-07	1.40848e-05	6.95148	CD74;RBM47;CSF1;LAPTM5;CXCR4;PARP14;PARP9;MAVS;AXL;RIPK1;HSPA1B;HSPA1A;TRIM56
Upregulated	206	Regulation Of Protein Kinase B Signaling (GO:0051896)	24/136	6.79587e-07	1.44891e-05	3.5953	CX3CR1;P2RY12;NTRK2;TCF7L2;TGFB1;ANGPT1;EGF;IL18;AKR1C3;FGF2;SIRT1;TGFBR1;EGFR;IGF1R;PIK3R5;MFHAS1;PIK3CA;BANK1;AXL;DAG1;PPARA;FERMT2;MYORG;FGFR1
Upregulated	207	Brain Development (GO:0007420)	27/169	6.90392e-07	1.46483e-05	3.27949	CX3CR1;CXCR4;PCDH18;NIPBL;RELN;CDH2;ZIC2;ZIC1;PHGDH;SOX6;CIC;CDK5RAP2;BBS2;ZFHX3;EMX2;FBXW11;PTCH1;SETD1A;MINK1;FOXJ1;SMARCA1;TGFBR2;NFIB;B3GNT5;DDIT4;PLXNB2;MDGA1
Upregulated	208	Regulation Of Epithelial Cell Proliferation (GO:0050678)	19/91	7.7812e-07	1.64095e-05	4.38215	YAP1;TCF7L2;GRN;TGFB2;TGFB1;ANGPT1;C5AR1;LAMC1;MCC;CDC73;EGFR;ZFP36L1;SOX2;TGFBR3;ERBB2;SOX9;NUPR1;PRKD1;LIMS1
Upregulated	209	Negative Regulation Of Cellular Biosynthetic Process (GO:0031327)	24/137	7.80872e-07	1.64095e-05	3.5631	NANOS1;NIBAN2;DDX3X;IGFBP5;PLEK;ERLIN1;AKR1C3;ERLIN2;YBX1;DCAF5;SIRT1;TOB1;GIGYF2;NFKB1;GCK;SYNCRIP;ACADL;CNOT1;SERBP1;CRY1;EP300;FYN;IGF2BP2;LSM14A
Upregulated	210	Regulation Of Interleukin-1 Beta Production (GO:0032651)	18/84	8.37739e-07	1.75207e-05	4.59726	CX3CR1;RIPK2;CARD8;F2R;STAT3;HSPB1;TNFAIP3;LILRA2;LILRB4;INAVA;MALT1;TYROBP;ELF4;F2RL1;MNDA;LCP1;TLR4;MYD88
Upregulated	211	Peptidyl-Tyrosine Phosphorylation (GO:0018108)	16/67	8.57899e-07	1.78573e-05	5.20519	DDR1;PDGFRB;LYN;CSF1R;SYK;EGFR;IGF1R;FER;EFEMP1;RELN;ERBB2;BTK;FYN;PTPN6;DDR2;FGFR1
Upregulated	212	Rho Protein Signal Transduction (GO:0007266)	14/52	8.64653e-07	1.7913e-05	6.10894	NGFR;ROCK1;ARHGAP29;ARHGAP5;ARHGAP6;RHOD;NTN1;RHOA;EPS8;GNA13;COL1A2;RHOJ;GNA12;PHACTR4
Upregulated	213	Regulation Of Fat Cell Differentiation (GO:0045598)	17/75	8.68839e-07	1.79152e-05	4.86446	YAP1;WWTR1;CEBPB;TGFB1;LRP5;SIRT1;FOXO1;ZFP36L2;ZFP36L1;ASXL1;ASXL2;TAF8;ENPP1;LCP1;WDFY2;FERMT2;CMKLR1
Upregulated	214	Negative Regulation Of G1/S Transition Of Mitotic Cell Cycle (GO:2000134)	11/32	8.781e-07	1.79821e-05	8.67689	KANK2;RB1;RBL2;WEE1;RBL1;GPNMB;NACC2;FAM107A;PKD2;KLF4;CDC73
Upregulated	215	Synapse Pruning (GO:0098883)	6/8	8.80269e-07	1.79821e-05	49.5991	C1QB;C3;CX3CR1;ITGAM;TREM2;C1QC
Upregulated	216	Negative Regulation Of Intracellular Signal Transduction (GO:1902532)	33/231	9.0658e-07	1.84338e-05	2.81965	SPI1;DDX3X;LRP1;WWC1;PDE3B;PLEK;TNFAIP3;TREM2;TANK;RELA;IGF1R;TSPAN6;DAG1;RIPK1;CGNL1;LYN;TLE1;DUSP1;SLC2A10;CARD8;WTIP;SIRT1;LILRB4;BMP7;CD2AP;MYO1C;BANK1;DLG5;DDIT4;BCL2;PPARA;AJUBA;VGLL4
Upregulated	217	Organelle Assembly (GO:0070925)	41/322	9.82712e-07	1.98897e-05	2.47905	UNC119B;SRPX;NOTCH1;INTU;UBXN2A;FNBP1L;CDC14A;CDC14B;RAB43;AP3M1;IFT74;ABLIM1;RAB23;TCTN1;TEKT1;IQUB;TP53INP1;DZIP1L;TEKT2;BBS9;FLNA;CFAP43;CC2D2A;RAB8A;BBS2;ABCC4;GSN;IFT140;RFX2;RFX3;FOXJ1;PARVA;KIF27;EHD1;RAB32;DNMBP;RILPL2;RP2;TMEM216;PHIP;CFAP54
Upregulated	218	Response To Cadmium Ion (GO:0046686)	9/21	1.00825e-06	2.03129e-05	12.4147	CHUK;NCF1;HSF1;MT1F;MT1G;MT1H;FOS;EGFR;MT1E
Upregulated	219	Positive Regulation Of Protein Secretion (GO:0050714)	17/76	1.05984e-06	2.12549e-05	4.78186	UNC13B;TCF7L2;TGFB2;TMED10;TGFB1;TREM2;TM7SF3;SYTL4;GCK;CD2AP;ADAM9;F2RL1;LRRC8A;EZR;TLR4;WLS;TLR2
Upregulated	220	Establishment Or Maintenance Of Epithelial Cell Apical/Basal Polarity (GO:0045197)	12/40	1.08964e-06	2.16548e-05	7.36457	CRB2;CRB1;WDR1;OPHN1;DLG5;PARD3;ERBIN;MSN;SCRIB;EZR;RHOA;PARD3B
Upregulated	221	Positive Regulation Of Lymphocyte Differentiation (GO:0045621)	12/39	1.08964e-06	2.16548e-05	7.36457	PBRM1;MMP14;SPI1;SYK;ZMIZ1;AXL;INPP5D;ACTL6A;BTK;NCKAP1L;ARID2;ARID1A
Upregulated	222	Positive Regulation Of Protein Kinase B Signaling (GO:0051897)	19/93	1.10461e-06	2.18534e-05	4.26346	CX3CR1;P2RY12;TCF7L2;TGFB1;ANGPT1;EGF;IL18;AKR1C3;FGF2;TGFBR1;EGFR;IGF1R;PIK3R5;MFHAS1;PIK3CA;AXL;FERMT2;MYORG;FGFR1
Upregulated	223	Insulin Receptor Signaling Pathway (GO:0008286)	13/47	1.15742e-06	2.27956e-05	6.52978	BCAR3;FOXC2;STXBP4;SORBS1;PIK3C2A;FOXO1;IGF1R;FER;PIK3CA;PDK4;ZNF106;PHIP;RHOQ
Upregulated	224	Negative Regulation Of Inflammatory Response (GO:0050728)	21/111	1.16413e-06	2.28253e-05	3.87653	RB1;LYN;GRN;YES1;SYK;IL10RA;RHBDF2;STAT3;TNFAIP3;TREM2;AOAH;KLF4;TNFRSF1A;MFHAS1;MAPK7;ELF4;LPCAT3;OTULIN;FYN;PTPN6;PPARA
Upregulated	225	Positive Regulation Of Myeloid Leukocyte Mediated Immunity (GO:0002888)	7/12	1.21588e-06	2.3734e-05	23.1557	MAVS;ITGAM;SPI1;TYROBP;ITGB2;F2RL1;RIGI
Upregulated	226	Regulation Of Cell Adhesion Mediated By Integrin (GO:0033628)	11/33	1.24902e-06	2.4273e-05	8.28224	LYN;P2RY12;FOXC2;MUC1;TGFB2;SYK;PDE3B;SERPINE1;ADAM9;NCKAP1L;FERMT3
Upregulated	227	Heart Development (GO:0007507)	27/171	1.26397e-06	2.44554e-05	3.16353	FOXC2;FOXC1;NOTCH1;PKD2;PCSK5;GLI2;GJA1;NIPBL;PDLIM3;SALL1;SH3PXD2B;GPC3;PLCE1;SOX9;PDLIM5;EPHB4;KDM6B;TGFB2;TGFB1;BMP7;TGFBR1;TBX3;TGFBR2;TGFBR3;TCAP;PHIP;TAB2
Upregulated	228	Negative Regulation Of Transforming Growth Factor Beta Receptor Signaling Pathway (GO:0030512)	17/77	1.28803e-06	2.47031e-05	4.70202	NRROS;SMURF2;SLC2A10;WFIKKN2;IL17RD;SIRT1;LTBP1;SAP30;SKI;SIN3A;CD109;PRDM16;EMILIN1;SINHCAF;PPARA;BCL9L;HSPA1A
Upregulated	229	Positive Regulation Of Response To Stimulus (GO:0048584)	17/77	1.28803e-06	2.47031e-05	4.70202	TGFB2;EYA1;EYA2;ACTL6A;ACTR8;CCDC117;SIRT1;CDKN2AIP;EGFR;IFIH1;SELENON;SMCHD1;MAVS;C7;UIMC1;ERCC6;RIGI
Upregulated	230	Phagocytosis (GO:0006909)	16/69	1.3102e-06	2.5019e-05	5.00847	SRPX;MSR1;ITGAM;GSN;MEGF10;LRP1;ITGB2;TREM2;MERTK;JMJD6;TYROBP;AXL;ITGAV;CD302;TLR4;MYD88
Upregulated	231	Cellular Response To Organic Cyclic Compound (GO:0071407)	25/152	1.39474e-06	2.65182e-05	3.32592	BLM;CIB2;ADCY2;ATP1A2;PKD2;ADCY8;CLU;EGFR;ZFP36L1;RAP1B;CASP7;CASP6;P2RY1;P2RY12;MED1;TGFB1;IGFBP5;IL18;MSN;KCNQ1;RAPGEF1;EZR;FOLR1;HSPA1B;HSPA1A
Upregulated	232	Regulation Of Cytokine-Mediated Signaling Pathway (GO:0001959)	12/40	1.47566e-06	2.79358e-05	7.10133	IKBKB;CD74;PTPRC;SYK;AXL;SPPL2A;MAPKAPK2;OTULIN;TNFAIP3;PTPN6;HIPK1;CD24
Upregulated	233	Regulation Of Signal Transduction (GO:0009966)	29/193	1.52041e-06	2.86595e-05	2.97958	CCNK;SP100;INTU;TULP3;TREM2;GLI1;CLU;CDKN2AIP;RASGRP4;TRIM5;INPP5D;ZIC1;PLCE1;FYN;RGS9;CREBBP;TCF7L1;NCOA5;IGFBP5;PTCH1;AKR1C3;SIRT1;MDFIC;PHIP;KCTD12;PRKD1;CD24;CDK13;CRK
Upregulated	234	Negative Regulation Of Cell Migration (GO:0030336)	26/163	1.60316e-06	3.00645e-05	3.20339	KANK1;LRP1;SERPINE1;FGF2;PTPRG;GJA1;SIN3A;DPYSL3;TP53INP1;DAG1;EMILIN1;ARID2;SRGAP1;RNF20;NGFR;CD74;IGFBP5;MCC;SAP30;TMIGD3;DLG5;CDH11;SINHCAF;PHLDB2;VCL;BMPR1A
Upregulated	235	Kidney Development (GO:0001822)	16/71	1.60864e-06	3.00645e-05	4.91557	KANK2;TFAP2A;FOXC1;TGFB2;WFS1;LRP4;PRKX;PCSK5;BMP7;TGFBR1;GLI2;PYGO1;NIPBL;SALL1;VANGL2;ITGA8
Upregulated	236	Cellular Response To Cadmium Ion (GO:0071276)	9/22	1.61939e-06	3.01371e-05	11.4593	CHUK;NCF1;HSF1;MT1F;MT1G;MT1H;FOS;EGFR;MT1E
Upregulated	237	Transcription By RNA Polymerase II (GO:0006366)	29/192	1.69423e-06	3.13969e-05	2.96121	CCNK;SETD2;CBFB;SRCAP;C5AR1;CTR9;GLIS3;SUPT6H;CDC73;RXRA;PKNOX1;RREB1;SOX5;NCOA1;MED1;PBRM1;DEK;ELP4;NFKB1;SETX;MED23;MAF;XRN2;TAF8;TCEA1;CDK12;ERCC6;TAF4;TAF3
Upregulated	238	Cellular Response To Hydrogen Peroxide (GO:0070301)	11/34	1.75091e-06	3.21757e-05	7.9219	SETX;MAPK7;CAT;TNFAIP3;FYN;RIPK1;CLU;SIRT1;RELA;MAP3K5;NFE2L2
Upregulated	239	Positive Regulation Of Neuron Death (GO:1901216)	11/34	1.75091e-06	3.21757e-05	7.9219	TFAP2A;C1QA;GRN;TGFB2;ITGAM;TYROBP;ITGB2;FYN;NUPR1;CLU;MAP3K5
Upregulated	240	Regulation Of Protein Metabolic Process (GO:0051246)	19/96	1.83092e-06	3.35059e-05	4.09697	CYFIP1;TGFB1;CSF1;WFS1;RHOBTB3;MSI1;MSI2;ELP4;KLF4;ZDHHC2;KLF2;NFKB1;NFKBIA;PM20D2;EDNRB;MAPK7;SPOP;GCN1;EIF4G1
Upregulated	241	Cell-Substrate Junction Assembly (GO:0007044)	10/28	1.85562e-06	3.36773e-05	9.19899	ITGB4;PEAK1;CDH11;ITGA6;LAMC1;SORBS1;THSD1;RHOD;FERMT2;PLEC
Upregulated	242	Positive Regulation Of Defense Response To Virus By Host (GO:0002230)	10/28	1.85562e-06	3.36773e-05	9.19899	MAVS;APOBEC3F;TRAF3IP2;DTX3L;SIN3A;CGAS;LILRB1;PARP9;TRIM22;RIGI
Upregulated	243	Protein Polyubiquitination (GO:0000209)	32/226	1.93851e-06	3.50368e-05	2.76131	TRAF3IP2;CBFB;PELI2;TNFAIP3;NT5C2;TRIM8;RNF135;ZNRF2;RNF114;RNF213;RNF216;TNKS2;TRIM5;RNF19A;UBR5;MARCHF8;SPOP;TRIM25;SKP2;TRIM21;TRIM22;SASH1;RNF20;DTX3L;FBXW11;PEX12;TOPORS;NEDD4;BCL2;TRIM38;FBXL7;TRIM56
Upregulated	244	Cellular Defense Response (GO:0006968)	13/48	1.97088e-06	3.54759e-05	6.15627	CX3CR1;NCF1;NCF2;C5AR1;VEZF1;RELA;SPN;TYROBP;RAB23;EHHADH;CLEC5A;MNDA;ZNF148
Upregulated	245	Regulation Of Wnt Signaling Pathway (GO:0030111)	20/109	2.16885e-06	3.888e-05	3.86218	KANK1;WWOX;ZRANB1;TCF7L1;TLE1;LRP1;NXN;FZD7;TNFAIP3;APCDD1;CDC73;SKI;SALL1;MDFIC;OTULIN;GPC3;FOLR1;VGLL4;WLS;TLR2
Upregulated	246	Negative Regulation Of NF-kappaB Transcription Factor Activity (GO:0032088)	17/81	2.26329e-06	4.0408e-05	4.47771	SPI1;CHUK;CARD8;ERBIN;TNFAIP3;FOXJ1;KLF4;SIRT1;BMP7;TMIGD3;NFKBIA;PARP10;NWD1;OTULIN;TRIM21;CMKLR1;HAVCR2
Upregulated	247	Cellular Response To Peptide (GO:1901653)	14/56	2.28688e-06	4.06638e-05	5.52647	NGFR;VCAM1;LRP1;RIPK2;TREM2;ADRB2;ICAM1;IGF1R;ZFP36L1;GJA1;TIMELESS;FYN;VIM;TLR4
Upregulated	248	Negative Regulation Of Cell Adhesion (GO:0007162)	16/72	2.39528e-06	4.23704e-05	4.73972	NOTCH1;TGFB1;ANGPT1;DUSP1;FZD7;PDE3B;SERPINE1;FBLN1;RHOA;SPN;MUC1;PTPRC;PLXNB2;PLXNB1;SIPA1;PLXNA3
Upregulated	249	Positive Regulation Of Interleukin-1 Production (GO:0032732)	15/64	2.41778e-06	4.23704e-05	5.0768	TMED10;RIPK2;CARD8;STAT3;HSPB1;IL16;LILRA2;INAVA;MALT1;TYROBP;F2RL1;MNDA;LCP1;TLR4;MYD88
Upregulated	250	Macrophage Activation (GO:0042116)	11/35	2.42144e-06	4.23704e-05	7.59159	C1QA;FCGR3A;ITGAM;MYO1C;SYK;EHHADH;C5AR1;ITGB2;TREM2;CLU;TLR4
Upregulated	251	Negative Regulation Of Cell Cycle G1/S Phase Transition (GO:1902807)	11/35	2.42144e-06	4.23704e-05	7.59159	KANK2;RB1;SOX2;RBL2;WEE1;RBL1;GPNMB;FAM107A;PKD2;KLF4;CDC73
Upregulated	252	Positive Regulation Of Protein Serine/Threonine Kinase Activity (GO:0071902)	21/117	2.44862e-06	4.2676e-05	3.67195	PDGFRB;CSF1R;CD40;TGFB1;DDX3X;EGF;ADRB2;PKD2;TPD52L1;FGF2;SIRT1;RHOA;EGFR;PIK3R5;PDGFC;ERBB2;ADAM9;CD24;TLR4;FERMT2;FGFR1
Upregulated	253	Positive Regulation Of Phagocytosis, Engulfment (GO:0060100)	6/9	2.51202e-06	4.36078e-05	33.0651	C3;RAB31;F2RL1;ANO6;NCKAP1L;TREM2
Upregulated	254	Positive Regulation Of Cold-Induced Thermogenesis (GO:0120162)	19/98	2.53185e-06	4.37791e-05	3.99301	KDM6B;OXTR;CEBPB;KDM3A;SYK;IL18;CXCR4;ADRB2;IGF1R;HADHA;GJA1;MUC1;GATM;PDGFC;PRDM16;ZNF516;HSF1;LPIN1;CMKLR1
Upregulated	255	Negative Regulation Of T Cell Activation (GO:0050868)	13/49	2.54246e-06	4.37901e-05	5.98509	CD86;CEBPB;FGL1;LAPTM5;LILRB1;LILRB4;VSIR;SPN;GPNMB;DLG5;NCKAP1L;VSIG4;HAVCR2
Upregulated	256	Extracellular Matrix Organization (GO:0030198)	27/176	2.81396e-06	4.8277e-05	3.01427	ECM2;HPSE2;LOXL3;CAPG;NDNF;LAMC1;NID1;CTSS;SH3PXD2B;SERPINH1;GPM6B;TGFB2;COL27A1;TGFB1;GSN;MMP2;P3H4;NPNT;TGFBR1;MMP14;BMP1;COL1A2;SPINT1;COL8A2;LCP1;DDR2;MATN2
Upregulated	257	Glycerophospholipid Biosynthetic Process (GO:0046474)	20/108	2.93385e-06	5.0138e-05	3.77417	PI4K2B;SLC44A3;MTMR3;PCYT1A;ABHD4;SLC44A2;INPPL1;LCAT;MBOAT2;ABHD5;PIK3C2A;FGF2;MTM1;MUC1;PIKFYVE;GPAM;ETNK2;INPP5D;LPCAT3;CHPT1
Upregulated	258	Negative Regulation Of Sequestering Of Calcium Ion (GO:0051283)	11/36	3.30674e-06	5.62915e-05	7.28771	RYR1;PLCB3;PTPRC;F2R;ITPR2;FLNA;PLCE1;PKD2;CLU;FGF2;PLCD1
Upregulated	259	Protein-Containing Complex Assembly (GO:0065003)	40/328	3.37183e-06	5.71779e-05	2.37398	YAP1;CD40;BLM;TMED10;HFE;CAPG;ADRB2;LAMC1;ADCY8;PIK3C2A;CLU;TSPAN33;SH3PXD2B;HSF1;NCKAP1L;RIPK1;SOX9;TEAD1;GBP1;TEAD2;CD74;CREBBP;SMAD4;TGFB1;ANGPT1;PDE4DIP;ANO6;CYBA;FANCC;PLEKHA7;CD2AP;PARD3;SPAG1;FAS;TCAP;FMOD;FERMT2;FERMT3;HSPA1A;CCDC40
Upregulated	260	Positive Regulation Of Biomineral Tissue Development (GO:0070169)	12/43	3.45194e-06	5.83112e-05	6.41353	TFAP2A;CCNA2;CEBPB;RXRA;ADGRV1;TMEM119;ANO6;TENT5A;BMPR1B;BMP7;GPM6B;BMPR1A
Upregulated	261	Definitive Hemopoiesis (GO:0060216)	5/6	3.48054e-06	5.8569e-05	82.6263	MFAP5;TGFBR3;LYL1;HIPK1;ZFP36L2
Upregulated	262	Negative Regulation Of Immune Response (GO:0050777)	15/66	3.65065e-06	6.09645e-05	4.87741	LYN;SPI1;YES1;SYK;RHBDF2;CGAS;TNFAIP3;TREM2;LILRB1;SAMSN1;FER;MYO1C;FYN;TRIM21;HAVCR2
Upregulated	263	Regulation Of Endocytosis (GO:0030100)	15/66	3.65065e-06	6.09645e-05	4.87741	RUBCN;SYK;LRP1;ROCK1;STON1;LILRB1;STON2;SNX33;ARFGAP3;RUFY1;PTPRC;OPHN1;GPC3;ITGAV;PRKD1
Upregulated	264	Positive Regulation Of Angiogenesis (GO:0045766)	21/119	3.73897e-06	6.22028e-05	3.55922	FOXC2;CD40;GRN;BTG1;SERPINE1;HSPB1;EMP2;HIPK1;KLF4;FGF2;JMJD8;SIRT1;HK2;NINJ1;ITGB8;PRKD2;EMILIN1;PRKD1;ITGA5;SASH1;PAK4
Upregulated	265	Innate Immune Response Activating Cell Surface Receptor Signaling Pathway (GO:0002220)	10/30	3.82366e-06	6.31336e-05	8.27859	IKBKB;LYN;CREBBP;TYROBP;SYK;EHHADH;EP300;FYN;LILRA2;PAK2
Upregulated	266	Leukocyte Cell-Cell Adhesion (GO:0007159)	10/31	3.82366e-06	6.31336e-05	8.27859	VCAM1;ROCK1;SYK;ITGB2;MSN;ITGAL;EZR;JAM2;ICAM1;FERMT3
Upregulated	267	Response To Lipid (GO:0033993)	20/110	3.9359e-06	6.47433e-05	3.69008	STAT5B;RARG;TGFB1;SYK;F2R;STAT3;ERBIN;TREM2;FOXO1;ASXL1;ADAM17;FER;RXRA;SLPI;EHHADH;MAPKAPK2;TAB2;SOX9;TLR4;RXRG
Upregulated	268	SMAD Protein Signal Transduction (GO:0060395)	13/51	4.14221e-06	6.78828e-05	5.66974	GDF11;SMAD4;TGFB2;TGFB1;SMAD9;INHBB;FOS;BMP7;SMAD5;INHBE;SKI;ZMIZ1;ATOH8
Upregulated	269	Regulation Of DNA Replication (GO:0006275)	16/75	4.22811e-06	6.9033e-05	4.49831	BCAR3;BLM;EGF;ZBTB38;GMNN;STON1;ACTR8;BAZ1A;GLI1;SMC3;PDS5A;EGFR;WAPL;GLI2;CCNA2;GMNC
Upregulated	270	Aortic Valve Morphogenesis (GO:0003180)	11/37	4.46275e-06	7.25891e-05	7.0072	RB1;NOTCH1;TGFB1;ROCK1;CDH11;EMILIN1;NFATC1;SOX9;AXIN2;RHOA;TGFBR2
Upregulated	271	Regulation Of B Cell Proliferation (GO:0030888)	12/44	4.49989e-06	7.25891e-05	6.21291	SASH3;LYN;CD74;CD40;PTPRC;TYROBP;CLCF1;GPR183;BCL2;NFATC2;NCKAP1L;MNDA
Upregulated	272	Response To Unfolded Protein (GO:0006986)	12/44	4.49989e-06	7.25891e-05	6.21291	DNAJB1;TRAM1;HSPB8;RHBDD1;HSPB7;HSF1;HSPA6;SERPINH1;HSPB1;TMBIM6;TM7SF3;HSPA1A
Upregulated	273	Antigen Receptor-Mediated Signaling Pathway (GO:0050851)	22/134	4.52803e-06	7.25891e-05	3.38413	BTN2A2;BTN3A1;SYK;RIPK2;NFAM1;NFATC2;BTN3A2;MALT1;IKBKB;LAT2;PTPRC;PIK3CA;INPP5D;BTK;BCL2;BLNK;PRKD2;NCKAP1L;FYN;MNDA;ERMAP;HLA-DPA1
Upregulated	274	Negative Regulation Of Transmembrane Receptor Protein Serine/Threonine Kinase Signaling Pathway (GO:0090101)	20/111	4.54508e-06	7.25891e-05	3.64942	NOTCH1;SMURF2;LRP1;SLC2A10;IGSF1;WFIKKN2;IL17RD;SIRT1;SAP30;SPART;SKI;ADAM17;SIN3A;CD109;PRDM16;EMILIN1;SINHCAF;PPARA;BCL9L;HSPA1A
Upregulated	275	Small GTPase Mediated Signal Transduction (GO:0007264)	20/112	4.54508e-06	7.25891e-05	3.64942	RB1;RALBP1;RGS19;RRAD;RRAS2;FGF2;NTN1;RASGRP4;RERG;CCNA2;ARHGAP31;RIT1;MRAS;G3BP1;CDK2;RAPGEF1;PLCE1;SOS1;RIN2;RGL2
Upregulated	276	Negative Regulation Of Cell Cycle (GO:0045786)	17/85	4.58335e-06	7.29351e-05	4.20987	RB1;CEBPA;FOXC1;BTG1;TGFB1;DUSP1;GMNN;SCRIB;LILRB1;SIRT1;BMP7;LATS1;LATS2;TP53BP2;GMNC;NUPR1;SIPA1
Upregulated	277	Regulation Of RNA Splicing (GO:0043484)	19/102	4.70509e-06	7.4602e-05	3.80012	RBM38;AHNAK;TRRAP;LARP7;RRP1B;PRDX6;JMJD6;SETX;PTBP1;SON;ATXN7;HNRNPF;TMBIM6;HNRNPH3;METTL16;RBM23;MBNL3;SLC38A2;HSPA1A
Upregulated	278	Cellular Response To Lectin (GO:1990858)	8/19	4.83024e-06	7.54281e-05	12.0328	LYN;IKBKB;CREBBP;TYROBP;SYK;EP300;FYN;PAK2
Upregulated	279	Cortical Actin Cytoskeleton Organization (GO:0030866)	8/19	4.83024e-06	7.54281e-05	12.0328	FMNL3;IKBKB;ROCK1;PLEK;RAB13;NCKAP1L;LCP1;RHOQ
Upregulated	280	Mitotic Sister Chromatid Cohesion (GO:0007064)	8/19	4.83024e-06	7.54281e-05	12.0328	RB1;NIPBL;STAG1;STAG2;RAD21;PDS5A;SMC1A;SMC3
Upregulated	281	Stimulatory C-type Lectin Receptor Signaling Pathway (GO:0002223)	8/19	4.83024e-06	7.54281e-05	12.0328	LYN;IKBKB;CREBBP;TYROBP;SYK;EP300;FYN;PAK2
Upregulated	282	DNA Repair (GO:0006281)	37/291	4.84306e-06	7.54281e-05	2.42765	DCLRE1B;EXD2;SETD2;BLM;TRRAP;FBH1;STON1;PDS5A;BACH1;UNG;PRIMPOL;RAD21;POLD1;UIMC1;RBBP8;TNKS1BP1;NBN;ASCC3;USP47;PARP4;DTX3L;EYA1;USP3;RECQL;FANCC;ACTR8;PARP9;SMC1A;SIRT1;REXO4;SETX;FAM111A;POLA1;RNF169;ERCC4;TIMELESS;ERCC6
Upregulated	283	Regulation Of T Cell Proliferation (GO:0042129)	16/77	5.07299e-06	7.87299e-05	4.42321	CD86;CEBPB;VCAM1;LILRB1;TYK2;LILRB4;SPN;PNP;HLA-DMB;PTPRC;GPNMB;DLG5;NCKAP1L;VSIG4;IL6ST;HLA-DPA1
Upregulated	284	Endodermal Cell Differentiation (GO:0035987)	10/31	5.35509e-06	8.28153e-05	7.88413	SETD2;MMP14;ITGB5;MMP2;CTR9;ITGB2;LAMA3;COL6A1;ITGAV;ITGA5
Upregulated	285	Positive Regulation Of Protein Localization (GO:1903829)	17/85	5.42602e-06	8.36179e-05	4.14784	YAP1;NGFR;TCF7L2;WWTR1;CREBBP;TGFB1;DTX3L;TREM2;TYK2;SNX33;PARP9;SLC5A3;GPR137B;TYROBP;FYN;ENTR1;FERMT2
Upregulated	286	Positive Regulation Of Phagocytosis (GO:0050766)	14/60	5.50948e-06	8.43123e-05	5.04529	FCER1G;RAB27A;TREM2;ANO6;CYBA;MERTK;C4B;C3;C4A;RAB31;PTPRC;F2RL1;NCKAP1L;DOCK2
Upregulated	287	Regulation Of Extrinsic Apoptotic Signaling Pathway (GO:2001236)	14/60	5.50948e-06	8.43123e-05	5.04529	TCF7L2;WWOX;SP100;TNFRSF12A;TGFBR1;RELA;ITGAV;ITGA6;PHIP;RIPK1;LTBR;TLR4;PAK2;FGFR1
Upregulated	288	Regulation Of B Cell Activation (GO:0050864)	9/25	5.68704e-06	8.64272e-05	9.30987	BANK1;TNIP2;LAPTM5;TNFAIP3;FOXJ1;SAMSN1;SUPT6H;ZFP36L2;ZFP36L1
Upregulated	289	Regulation Of Chondrocyte Differentiation (GO:0032330)	9/25	5.68704e-06	8.64272e-05	9.30987	EFEMP1;SCIN;TRPS1;MBOAT2;SOX9;SOX6;BMPR1B;TGFBR1;SOX5
Upregulated	290	Regulation Of Cellular Component Organization (GO:0051128)	24/153	5.92756e-06	8.955e-05	3.11619	ROCK1;SLC2A10;SETD1A;FAM107A;STON1;STON2;AXIN2;SSRP1;ARFGAP3;SNCAIP;NUBP1;IL17RB;HCFC1;GFAP;RUFY1;RAP1B;LATS1;OPHN1;SLITRK2;NEDD4;RAPGEF1;PLCE1;CHPT1;PAK4
Upregulated	291	Positive Regulation Of Bone Mineralization (GO:0030501)	11/38	5.95672e-06	8.955e-05	6.74747	TFAP2A;CCNA2;RXRA;ADGRV1;TMEM119;ANO6;TENT5A;BMPR1B;BMP7;GPM6B;BMPR1A
Upregulated	292	Regulation Of Phagocytosis, Engulfment (GO:0060099)	6/10	5.97408e-06	8.955e-05	24.798	C3;RAB31;F2RL1;ANO6;NCKAP1L;TREM2
Upregulated	293	Regulation Of Toll-Like Receptor 2 Signaling Pathway (GO:0034135)	6/10	5.97408e-06	8.955e-05	24.798	LYN;MFHAS1;F2RL1;TNFAIP3;CYBA;TREM2
Upregulated	294	Negative Regulation Of Canonical Wnt Signaling Pathway (GO:0090090)	20/114	6.02577e-06	8.97125e-05	3.57072	INVS;TLE3;WWTR1;DRAXIN;TCF7L2;TLE1;CTNND1;SOX13;LRP4;AXIN2;MCC;GLI1;GLI3;TBX18;SHISA6;STK3;SOX2;LATS1;LATS2;SOX9
Upregulated	295	Regulation Of MAP Kinase Activity (GO:0043405)	20/114	6.02577e-06	8.97125e-05	3.57072	PDGFRB;LYN;CD40;TGFB1;DUSP1;EGF;TPD52L1;FGF2;BMP7;EGFR;PIK3R5;PDGFC;STK38;ERBB2;ADAM9;CDK12;CD24;SOS1;TLR4;FGFR1
Upregulated	296	Actomyosin Structure Organization (GO:0031032)	16/77	6.06577e-06	9.0003e-05	4.35056	ITGB5;WDR1;ROCK1;EPB41;TMOD3;FLII;CDC42BPB;SORBS1;RHOA;EPB41L5;EPB41L4A;KRT19;CSRP2;CSRP1;TCAP;MYH11
Upregulated	297	Regulation Of Cell Motility (GO:2000145)	21/123	6.41399e-06	9.48493e-05	3.41923	CSF1R;TGFB1;TNXB;ROCK1;MINK1;FBLN1;PRKX;FGF2;NTN1;RHOA;AMOT;PLXNB2;FLNA;PLXNB1;FYN;PKN2;PKN1;RAF1;CRK;PLXNA3;RIGI
Upregulated	298	Actin Cytoskeleton Reorganization (GO:0031532)	13/53	6.57421e-06	9.68924e-05	5.38592	AUTS2;PLEK;MINK1;PARVA;CDC42BPB;RHOA;SYDE1;MKLN1;FER;S1PR1;FLNA;TNIK;EZR
Upregulated	299	Response To Type II Interferon (GO:0034341)	16/80	7.22864e-06	0.000106181	4.28026	CD74;CD40;SP100;IFITM2;CALCOCO2;AQP4;CXCL16;SYNCRIP;IRF8;CD58;GBP2;TRIM21;TLR4;GBP1;HLA-DPA1;TLR2
Upregulated	300	NIK/NF-kappaB Signaling (GO:0038061)	10/32	7.3901e-06	0.000108191	7.52553	NFKBIA;CREBBP;CHUK;TAB2;MALT1;RELA;NFKB1;TLR3;NFKB2;BIRC3
Upregulated	301	Response To Hydrogen Peroxide (GO:0042542)	12/46	7.46242e-06	0.000108887	5.84709	SETX;MAPK7;CAT;TNFAIP3;ADAM9;FYN;RIPK1;CLU;SIRT1;RELA;MAP3K5;NFE2L2
Upregulated	302	Glucose Homeostasis (GO:0042593)	17/87	7.53956e-06	0.000109286	4.02908	CEBPA;NGFR;TCF7L2;SPACDR;WFS1;STAT3;PAX6;PYGL;SLC2A4;ADCY8;SIRT1;HK2;FOXO1;GCK;PDK4;CRY1;LRRC8A
Upregulated	303	Regulation Of Endothelial Cell Migration (GO:0010594)	17/88	7.53956e-06	0.000109286	4.02908	FOXC2;GRN;SP100;SPARC;ANGPT1;EGF;EMP2;PRCP;FGF2;DCN;RHOJ;ATOH8;PRKD2;PRKD1;PLPP3;RIN2;SASH1
Upregulated	304	Ameboidal-Type Cell Migration (GO:0001667)	8/20	7.64572e-06	0.000110098	11.0297	NANOS1;SMAD4;GPC3;PKN2;IQGAP1;PKN1;AMOT;TNS1
Upregulated	305	Negative Regulation Of B Cell Activation (GO:0050869)	8/20	7.64572e-06	0.000110098	11.0297	LYN;TYROBP;BANK1;LAPTM5;FOXJ1;TNFAIP3;MNDA;SAMSN1
Upregulated	306	Negative Regulation Of Lymphocyte Proliferation (GO:0050672)	11/39	7.8688e-06	0.000112572	6.50629	CD86;SPN;LYN;CEBPB;TYROBP;GPNMB;DLG5;LILRB1;MNDA;VSIG4;LILRB4
Upregulated	307	Release Of Sequestered Calcium Ion Into Cytosol (GO:0051209)	11/39	7.8688e-06	0.000112572	6.50629	RYR1;PLCB3;PTPRC;F2R;ITPR2;FLNA;PLCE1;PKD2;CLU;FGF2;PLCD1
Upregulated	308	Regulation Of Myoblast Differentiation (GO:0045661)	13/54	8.20718e-06	0.000117032	5.2544	PBRM1;BTG1;NOTCH1;TGFB1;ACTL6A;ARID1A;TBX3;ZFP36L1;RANBP3L;BOC;LRRC8A;SOX9;ARID2
Upregulated	309	Fc Receptor Signaling Pathway (GO:0038093)	9/26	8.256e-06	0.000117347	8.76196	IKBKB;LYN;FCGR3A;FER;FCER1G;MAP3K1;SYK;SOS1;VAV1
Upregulated	310	Fat Cell Differentiation (GO:0045444)	14/62	8.294e-06	0.000117507	4.83478	BBS2;MED1;CEBPA;TCF7L2;CTBP2;INHBB;OSBPL11;KLF4;SIRT1;FOXO1;ZNF516;PRDM16;BBS9;EP300
Upregulated	311	Regulation Of Cellular Response To Heat (GO:1900034)	7/15	8.4801e-06	0.000119758	14.471	DNAJB1;CREBBP;CHORDC1;HSF1;MAPKAPK2;EP300;SIRT1
Upregulated	312	Regulation Of Interleukin-2 Production (GO:0032663)	12/47	9.5011e-06	0.000133564	5.67986	CD86;PNP;PTPRC;LAPTM5;TNFAIP3;PRKD2;VSIG4;EZR;GBP1;LILRB4;MALT1;HAVCR2
Upregulated	313	Negative Regulation Of Response To External Stimulus (GO:0032102)	23/146	9.549e-06	0.000133564	3.10665	RB1;CARD8;IL10RA;SERPINE1;STAT3;CGAS;TNFAIP3;AOAH;LILRA2;KLF4;FGF2;TNFRSF1A;MFHAS1;MAPK7;MYO1C;MMRN1;ELF4;CD109;LPCAT3;OTULIN;PPARA;TRIM21;CRK
Upregulated	314	Positive Regulation Of Cellular Catabolic Process (GO:0031331)	23/146	9.549e-06	0.000133564	3.10665	SETD2;DTX3L;ROCK1;LAPTM5;ABHD5;ZC3HAV1;SNX33;PIK3C2A;FOXO1;DCN;TRIM8;DHRSX;CNOT1;TRIM5;PRXL2C;TP53INP1;ADAM9;PRKD1;TRIM38;PPARA;TRIM21;ABCD1;TRIM22
Upregulated	315	Inositol Lipid-Mediated Signaling (GO:0048017)	10/33	1.00602e-05	0.000139382	7.19812	PDGFRB;CSF1R;PLCB3;PTAFR;PLCE1;EZR;PIRT;PLCD1;IGF1R;FGFR1
Upregulated	316	Positive Regulation Of Nitrogen Compound Metabolic Process (GO:0051173)	10/33	1.00602e-05	0.000139382	7.19812	NFKBIA;MAPK7;TGFB1;CSF1;EGF;WFS1;KLF4;KLF2;NFKB1;EIF4G1
Upregulated	317	Smoothened Signaling Pathway (GO:0007224)	10/34	1.00602e-05	0.000139382	7.19812	EVC2;PTCHD1;SMO;PTCH1;GLI1;HIPK1;CC2D2A;GLI3;GLI2;DISP1
Upregulated	318	Double-Strand Break Repair (GO:0006302)	25/168	1.11513e-05	0.000153719	2.90568	DCLRE1B;EXD2;BLM;WDR48;FBH1;STON1;SMC5;CHD4;SAMHD1;ZFYVE26;RAD21;UIMC1;REV3L;RBBP8;TNKS1BP1;NBN;DTX3L;EYA1;RECQL;ACTR8;PARP9;SETX;POLA1;RNF169;ERCC4
Upregulated	319	Positive Regulation Of Metabolic Process (GO:0009893)	19/108	1.11649e-05	0.000153719	3.54328	KDM6B;OXTR;CEBPB;KDM3A;SYK;IL18;CXCR4;ADRB2;IGF1R;HADHA;GJA1;MUC1;GATM;PDGFC;PRDM16;ZNF516;HSF1;LPIN1;CMKLR1
Upregulated	320	Positive Regulation Of Cardiac Epithelial To Mesenchymal Transition (GO:0062043)	5/7	1.16036e-05	0.000159259	41.3119	TGFB2;NOTCH1;EMP2;TGFBR1;TGFBR2
Upregulated	321	Negative Regulation Of Interleukin-2 Production (GO:0032703)	8/21	1.17304e-05	0.000159843	10.181	PTPRC;LAPTM5;TNFAIP3;VSIG4;EZR;LILRB4;GBP1;HAVCR2
Upregulated	322	Cortical Cytoskeleton Organization (GO:0030865)	9/27	1.17553e-05	0.000159843	8.27494	IKBKB;FMNL3;ROCK1;PLEK;RAB13;NCKAP1L;LCP1;EZR;RHOQ
Upregulated	323	Regulation Of SMAD Protein Signal Transduction (GO:0060390)	9/27	1.17553e-05	0.000159843	8.27494	WWTR1;SMAD4;TGFB1;LRP1;RBPMS;SLC2A10;BMP7;TGFBR1;BMPR1A
Upregulated	324	Positive Regulation Of Growth (GO:0045927)	16/81	1.20023e-05	0.000162317	4.08234	YAP1;USP47;TGFB2;DDX3X;WFS1;TGFBR1;CDKN2AIP;EGFR;CXCL16;ADAM17;MMP14;ERBB2;BCL2;TEAD1;SLC25A33;EIF4G1
Upregulated	325	Regulation Of Tumor Necrosis Factor-Mediated Signaling Pathway (GO:0010803)	12/48	1.20112e-05	0.000162317	5.52192	IKBKB;SYK;CARD8;SPPL2A;MAPKAPK2;OTULIN;LAPTM5;TNFAIP3;F2RL1;HIPK1;HSPA1B;HSPA1A
Upregulated	326	Macrophage Activation Involved In Immune Response (GO:0002281)	6/11	1.25033e-05	0.000168449	19.8378	GRN;MYO1C;TYROBP;SYK;EHHADH;TREM2
Upregulated	327	Positive Regulation Of Ossification (GO:0045778)	11/41	1.3343e-05	0.000179213	6.07217	TFAP2A;CCNA2;RXRA;ADGRV1;TMEM119;ANO6;TENT5A;BMPR1B;BMP7;GPM6B;BMPR1A
Upregulated	328	Cellular Response To Amyloid-Beta (GO:1904646)	10/34	1.35224e-05	0.000181068	6.89799	NGFR;GJA1;VCAM1;LRP1;TREM2;FYN;ADRB2;TLR4;ICAM1;IGF1R
Upregulated	329	Positive Regulation Of Peptidyl-Tyrosine Phosphorylation (GO:0050731)	21/130	1.37227e-05	0.000183192	3.22868	LYN;CSF1R;CD74;CD40;TGFB1;ANGPT1;RIPK2;IL18;TREM2;PARP14;PARP9;TNFRSF1A;PTPRC;RELN;BANK1;CLCF1;ITGA5;IL6ST;IL6R;PAK2;CRLF1
Upregulated	330	Regulation Of Actin Cytoskeleton Organization (GO:0032956)	17/91	1.40933e-05	0.00018757	3.81083	PDGFRB;NOTCH2;CSF1R;CARMIL1;LRP1;ROCK1;FAM107A;TWF1;IQGAP2;CLU;RHOA;EPS8;PIK3CA;EZR;CRK;RHOQ;GPM6B
Upregulated	331	Regulation Of Response To Cytokine Stimulus (GO:0060759)	7/16	1.43289e-05	0.000190128	12.8627	IFIH1;MAVS;MAPK7;KLF4;PARP9;CD24;RIGI
Upregulated	332	Myeloid Cell Differentiation (GO:0030099)	13/57	1.54426e-05	0.000203066	4.8957	LYN;CEBPA;DYRK3;CEBPB;SPI1;PRKX;IKZF1;SLC1A5;RASGRP4;MFHAS1;MAF;KAT6A;EVI2B
Upregulated	333	Positive Regulation Of Interleukin-1 Beta Production (GO:0032731)	13/57	1.54426e-05	0.000203066	4.8957	RIPK2;CARD8;STAT3;HSPB1;LILRA2;INAVA;MALT1;TYROBP;F2RL1;MNDA;LCP1;TLR4;MYD88
Upregulated	334	Regulation Of Calcium Ion Transport (GO:0051924)	13/57	1.54426e-05	0.000203066	4.8957	CCR1;CD84;EPB41;EGF;WFS1;F2R;IL16;LILRB1;PKD2;LILRA2;PLPP4;PLN;BCL2
Upregulated	335	B Cell Activation (GO:0042113)	17/92	1.63746e-05	0.000214678	3.75991	CD86;CD40;VCAM1;NFAM1;MALT1;DCAF1;LAT2;LYL1;KLF6;PTPRC;BANK1;CLCF1;GPR183;BLNK;BTK;BCL2;TCF3
Upregulated	336	Cytoskeleton Organization (GO:0007010)	19/111	1.67435e-05	0.000218861	3.42743	ZRANB1;TNFAIP3;PRPF40A;CDC42BPB;WTIP;FGD3;FMNL3;FGD4;DIAPH3;FGD6;PALLD;PLCE1;PHIP;TNIK;AJUBA;PDZD8;BRWD3;SIPA1;PAK4
Upregulated	337	Negative Regulation Of Cell Motility (GO:2000146)	21/133	1.74688e-05	0.000226065	3.16978	RNF20;NGFR;KANK1;CD74;IGFBP5;SERPINE1;FBLN1;SAP30;TMIGD3;SIN3A;DLG5;DPYSL3;CDH11;TP53INP1;DAG1;EMILIN1;SINHCAF;ARID2;SRGAP1;CRK;VCL
Upregulated	338	Plasma Membrane Bounded Cell Projection Organization (GO:0120036)	21/132	1.74688e-05	0.000226065	3.16978	RB1;LYN;CYFIP1;CSF1R;CARMIL1;TNXB;ROCK1;RYK;DOCK7;PLEK;PKD2;IQCG;TTC17;EHD1;BLOC1S5;LIMA1;OPHN1;NEDD4;RAB13;ERCC6;CEP78
Upregulated	339	Fc-epsilon Receptor Signaling Pathway (GO:0038095)	8/22	1.75081e-05	0.000226065	9.45348	LYN;IKBKB;FER;FCER1G;MAP3K1;SYK;SOS1;VAV1
Upregulated	340	Negative Regulation Of Protein Localization To Nucleus (GO:1900181)	8/22	1.75081e-05	0.000226065	9.45348	LATS1;MFHAS1;LATS2;MDFIC;SIN3A;RAB23;SUFU;LILRB4
Upregulated	341	Vesicle-Mediated Transport (GO:0016192)	45/411	1.75519e-05	0.000226065	2.08493	PLEKHF2;WASHC4;TMED10;ITSN1;SNAP23;INPPL1;SNX33;ADRB2;FNBP1L;PIK3C2A;STX11;MTM1;RAB43;AP3M1;GOLGA4;SCRN1;MYO6;ANKFY1;STX2;CCR1;RUBCN;RALBP1;SLC10A7;DTX3L;RAB27A;SCRIB;RAB3IL1;RASSF9;TBC1D2B;TVP23B;ARFGAP3;SYTL4;SYTL3;EHD1;UEVLD;SNX18;RAB30;NECAP2;HEATR5A;RAB13;RHOJ;SPIRE1;RIN3;PRKD1;RHOQ
Upregulated	342	Endoderm Formation (GO:0001706)	10/35	1.79628e-05	0.00023068	6.62187	SETD2;MMP14;ITGB5;DUSP1;MMP2;ITGB2;LAMA3;COL6A1;ITGAV;ITGA5
Upregulated	343	Positive Regulation Of Transferase Activity (GO:0051347)	22/143	1.93376e-05	0.000247612	3.04461	PDGFRB;DDR1;CSF1R;CD74;NTRK2;TGFB1;RYK;GINS3;TREM2;KLF4;MERTK;PLAAT4;TOPORS;EGFR;IGF1R;AXL;ERBB2;HNRNPA2B1;NBN;EPHB4;FGFR1;DDR2
Upregulated	344	Positive Regulation Of Canonical Wnt Signaling Pathway (GO:0090263)	16/85	1.94002e-05	0.000247691	3.90188	USP47;KANK1;DDX3X;TGFB1;SMURF2;EGF;USP34;PLEKHA4;EGFR;NFKB1;TNKS2;UBR5;GPC3;TBL1X;LGR4;WLS
Upregulated	345	Extrinsic Apoptotic Signaling Pathway (GO:0097191)	14/67	2.1336e-05	0.000270831	4.378	CASP8AP2;TGFB2;DDX3X;TGFB1;HIPK1;TNFRSF1A;BAG3;BCL2;FAS;ITGAV;RIPK1;IL6R;TLR3;MCL1
Upregulated	346	Negative Regulation Of Cellular Catabolic Process (GO:0031330)	14/67	2.1336e-05	0.000270831	4.378	RUBCN;ROCK1;IL10RA;STAT3;TREM2;TIMP2;BCL2;TIMP3;TBC1D14;BMF;TAB2;NUPR1;MCL1;EIF4G1
Upregulated	347	Positive Regulation Of Cellular Component Organization (GO:0051130)	19/113	2.17355e-05	0.000275018	3.3543	RB1;TGFB2;TGFB1;SYK;AHNAK;LRP1;ABCB7;LRP4;TREM2;CLU;BMP7;TGFBR1;IGF1R;LMAN1;BCL2L11;RELN;GPC3;BMF;AJUBA
Upregulated	348	Regulation Of Endothelial Cell Apoptotic Process (GO:2000351)	11/43	2.18536e-05	0.000275018	5.69231	CD40;MAPK7;ANGPT1;TNIP2;SERPINE1;TNFAIP3;NDNF;ANO6;ICAM1;PAK4;NFE2L2
Upregulated	349	Response To Amyloid-Beta (GO:1904645)	11/43	2.18536e-05	0.000275018	5.69231	NGFR;GJA1;VCAM1;LRP1;MMP2;TREM2;FYN;ADRB2;TLR4;ICAM1;IGF1R
Upregulated	350	Positive Regulation Of Epithelial Cell Migration (GO:0010634)	17/95	2.19458e-05	0.000275388	3.66202	FOXC2;GRN;TGFB2;SPARC;ANGPT1;EGF;FGF2;CAPN7;ATOH8;ADAM9;PRKD2;SOX9;PRKD1;PLPP3;RIN2;RREB1;SASH1
Upregulated	351	Heterotypic Cell-Cell Adhesion (GO:0034113)	9/29	2.26357e-05	0.000281631	7.44699	DSP;VCAM1;ITGB2;NINJ1;ITGAV;PARVA;CD58;ITGA5;DSC2
Upregulated	352	Positive Regulation Of B Cell Proliferation (GO:0030890)	9/29	2.26357e-05	0.000281631	7.44699	SASH3;CD74;CD40;PTPRC;CLCF1;GPR183;BCL2;NFATC2;NCKAP1L
Upregulated	353	Tube Closure (GO:0060606)	9/29	2.26357e-05	0.000281631	7.44699	VASP;SKI;TGFB2;TGFB1;VANGL2;PLXNB2;SCRIB;FOLR1;PHACTR4
Upregulated	354	Positive Regulation Of Hydrolase Activity (GO:0051345)	25/176	2.27689e-05	0.000282489	2.7695	BCAR3;CD40;ROCK1;DOCK8;DOCK7;RASGRP4;CTSS;PREX2;DOCK11;RGS1;ERBB2;MMUT;RGS9;RALBP1;F2R;RHOA;SNX18;RAPGEF1;RGS10;F2RL1;PLXNB1;ITGA6;SOS1;FERMT2;LIMS1
Upregulated	355	Regulation Of Type I Interferon Production (GO:0032479)	13/59	2.29397e-05	0.000283807	4.68256	DDX3X;CGAS;TANK;POLA1;MAVS;TYROBP;RNF216;G3BP1;IRF8;IRF5;TRIM21;MYD88;TRIM56
Upregulated	356	Cellular Response To Unfolded Protein (GO:0034620)	7/17	2.31533e-05	0.000284049	11.5761	BAG3;HSPB8;RHBDD1;HSF1;TMBIM6;TM7SF3;HSPA1A
Upregulated	357	Myeloid Cell Activation Involved In Immune Response (GO:0002275)	7/17	2.31533e-05	0.000284049	11.5761	FCER1G;MYO1C;TYROBP;SYK;EHHADH;LILRA2;DOCK2
Upregulated	358	Regulation Of Cartilage Development (GO:0061035)	7/17	2.31533e-05	0.000284049	11.5761	SCIN;TRPS1;MBOAT2;SOX9;BMPR1B;SOX6;SOX5
Upregulated	359	Negative Regulation Of T Cell Proliferation (GO:0042130)	10/36	2.35998e-05	0.000288719	6.36699	CD86;SPN;CEBPB;GPNMB;BTN2A2;DLG5;LILRB1;SCRIB;VSIG4;LILRB4
Upregulated	360	Regulation Of Transcription From RNA Polymerase II Promoter In Response To Stress (GO:0043618)	6/12	2.37909e-05	0.000290248	16.531	MUC1;MAPK7;BAG3;KLF2;STOX1;NFE2L2
Upregulated	361	Actin Filament Organization (GO:0007015)	22/144	2.41726e-05	0.000294089	2.99452	CARMIL1;GSN;NEBL;FLII;INPPL1;EMP2;CAPG;CD2AP;CNN3;EPS8;ENAH;SCIN;MYO1C;DPYSL3;MYO6;FAT1;RAC2;SPIRE1;FLNA;TCAP;LCP1;CGNL1
Upregulated	362	Peptidyl-Serine Modification (GO:0018209)	24/166	2.43488e-05	0.000295414	2.82777	DYRK3;CHUK;ROCK1;GALNT2;NDNF;PRKX;HIPK1;TGFBR1;HIPK3;TGFBR2;IKBKB;LATS1;LATS2;MAPKAPK2;STK38;CDK2;MKNK2;MAP3K20;PRKD2;PKN2;PRKD1;PKN1;POGLUT3;PAK2
Upregulated	363	Positive Regulation Of Defense Response (GO:0031349)	20/124	2.50364e-05	0.00030126	3.19198	CEBPA;GRN;SERPINE1;IL18;CYBA;IL16;IL17RA;TNFRSF1A;NFKBIA;MYO1C;NINJ1;RIPK1;EMILIN1;TLR7;LCP1;TLR4;GPSM3;TLR3;TLR2;TRIM56
Upregulated	364	Protein-Containing Complex Organization (GO:0043933)	20/126	2.50364e-05	0.00030126	3.19198	YAP1;CD74;NUP205;CREBBP;CD40;HFE;PDE4DIP;FANCC;CAPG;LAMC1;CD2AP;PARD3;HSF1;FAS;TCAP;NCKAP1L;SOX9;NUP98;TEAD1;TEAD2
Upregulated	365	Regulation Of Mitotic Cell Cycle (GO:0007346)	20/125	2.50364e-05	0.00030126	3.19198	RB1;RNF20;NEK9;PRMT5;FOXC1;BTG1;ANAPC16;GMNN;SCRIB;IQGAP1;SIRT1;RNF40;THAP1;TTC28;CCDC8;HSF1;RCC1;PKN2;SOX9;NEK11
Upregulated	366	Cell-Cell Junction Organization (GO:0045216)	14/68	2.54632e-05	0.000304327	4.2968	DSP;CSF1R;TGFB2;TGFB1;PCDHGB4;CTNND1;F2R;CDH2;CDH11;F2RL1;DCHS1;TLN1;LIMS1;TJP2
Upregulated	367	Regulation Of Nuclear-Transcribed mRNA Catabolic Process, Deadenylation-Dependent Decay (GO:1900151)	8/23	2.54991e-05	0.000304327	8.82298	NANOS1;SYNCRIP;CNOT1;YBX1;PABPC1;TOB1;ZFP36L2;ZFP36L1
Upregulated	368	Regulation Of Toll-Like Receptor 4 Signaling Pathway (GO:0034143)	8/23	2.54991e-05	0.000304327	8.82298	LYN;MFHAS1;EHHADH;NINJ1;TNFAIP3;F2RL1;TREM2;LILRA2
Upregulated	369	Protein Localization To Membrane (GO:0072657)	26/192	2.80372e-05	0.000333711	2.6673	ROCK1;ITGB2;ITGAL;ZDHHC2;TSPAN33;LRP6;IKBKB;SH3PXD2B;P2RY1;RAB29;FLNA;RAB8A;PTCH1;DENND4C;EMP2;TNFRSF1A;RAB32;EHD1;TM9SF1;SLMAP;RAB13;CPE;TNIK;EZR;RAMP1;FERMT2
Upregulated	370	Negative Regulation Of Cell Growth (GO:0030308)	20/125	2.82211e-05	0.000334992	3.16148	RB1;SMAD4;TGFB2;TGFB1;BTG1;DDX3X;CDKN2C;OSGIN2;SIRT1;CDKN2AIP;RERG;GJA1;BCL6;NME6;ENPP1;MSX1;VGLL4;HSPA1B;SIPA1;HSPA1A
Upregulated	371	Supramolecular Fiber Organization (GO:0097435)	37/316	2.88608e-05	0.000341662	2.21644	TNXB;FLII;INPPL1;LOXL3;SLAIN2;CNN3;MTM1;MYO6;SERPINH1;RAC2;MYH11;RIPK1;EMILIN1;FYN;CGNL1;DSP;CARMIL1;TGFB2;GSN;COL27A1;TMOD3;P3H4;EMP2;RHOA;TGFBR1;CD2AP;GFAP;MFAP4;KRT19;COL1A2;BMP1;MYO1C;MAP7D3;KATNAL2;FAT1;VIM;DDR2
Upregulated	372	Positive Regulation Of Membrane Invagination (GO:1905155)	5/8	2.94761e-05	0.000348008	27.5404	C3;RAB31;F2RL1;NCKAP1L;TREM2
Upregulated	373	Response To Molecule Of Bacterial Origin (GO:0002237)	14/69	3.02756e-05	0.000356489	4.21855	F2R;ERBIN;TNFAIP3;INAVA;C4B;ADAM17;FER;SLPI;EHHADH;MAPKAPK2;IRF5;TAB2;CD24;TLR4
Upregulated	374	Negative Regulation Of Neuron Death (GO:1901215)	16/88	3.05909e-05	0.000356682	3.73667	CNTFR;NTRK2;GRN;CSF1;WFS1;F2R;NDNF;CLU;NFATC4;GPNMB;PTPRZ1;CLCF1;BCL2;IL6ST;CRLF1;EIF4G1
Upregulated	375	Regulation Of Type II Interferon Production (GO:0032649)	16/87	3.05909e-05	0.000356682	3.73667	BTN3A1;IL1R1;IL18;LAPTM5;SCRIB;LILRB1;BTN3A2;TYK2;LILRB4;VSIR;F2RL1;TLR7;TLR4;TLR3;HAVCR2;HLA-DPA1
Upregulated	376	Digestive Tract Development (GO:0048565)	10/39	3.06876e-05	0.000356682	6.13099	NIPBL;TGFB2;EDNRB;SALL1;SMO;GLI1;PCSK5;GLI3;GLI2;CCDC40
Upregulated	377	Regulation Of Cellular Component Biogenesis (GO:0044087)	10/37	3.06876e-05	0.000356682	6.13099	RAP1B;LATS1;NOTCH1;ROCK1;RAPGEF1;MSN;SNCAIP;EZR;GFAP;HCFC1
Upregulated	378	Artery Morphogenesis (GO:0048844)	9/30	3.0698e-05	0.000356682	7.09216	PDGFRB;TGFB2;NOTCH1;LRP1;PKD2;FOLR1;TGFBR1;TGFBR2;BMPR1A
Upregulated	379	Response To Tumor Necrosis Factor (GO:0034612)	18/108	3.09026e-05	0.000358111	3.39333	CD40;CHUK;ERBIN;NPNT;SIRT1;TANK;ZFP36L2;RELA;CXCL16;ZFP36L1;NFKBIA;IKBKB;ADAM9;RIPK1;CD58;GBP2;GBP1;NFE2L2
Upregulated	380	Peptidyl-Serine Phosphorylation (GO:0018105)	23/158	3.17446e-05	0.000366152	2.85067	DYRK3;CHUK;ROCK1;PRKX;HIPK1;TGFBR1;HIPK3;TGFBR2;IKBKB;LATS1;PIKFYVE;LATS2;MAPKAPK2;STK38;CDK2;MKNK2;MAP3K20;PRKD2;RIPK1;PKN2;PRKD1;PKN1;PAK2
Upregulated	381	Regulation Of Response To External Stimulus (GO:0032101)	20/127	3.17632e-05	0.000366152	3.13156	P2RY12;GRN;IL1R1;F2R;CGAS;CXCR4;TREM2;SAMHD1;RELA;CAMKMT;ZMPSTE24;HERC5;RNF135;BCL6;TRIM5;F2RL1;PIK3AP1;MYD88;NFE2L2;BIRC3
Upregulated	382	Epithelial Cell Migration (GO:0010631)	11/46	3.46979e-05	0.000398935	5.35715	KANK2;NANOS1;KANK1;FERMT1;SMAD4;ROCK1;PIK3CA;PRKX;PKN2;PKN1;RHOA
Upregulated	383	Actin Polymerization Or Depolymerization (GO:0008154)	12/53	3.52548e-05	0.000402385	4.84778	ENAH;SCIN;GSN;DIAPH3;WDR1;FLII;FAM107A;TWF1;SPIRE1;CAPG;ARHGAP6;TTC17
Upregulated	384	Regulation Of Blood Vessel Endothelial Cell Migration (GO:0043535)	12/54	3.52548e-05	0.000402385	4.84778	STAT5A;CD40;ADAM17;TGFB1;ANGPT1;HSPB1;PRKD2;PRCP;PRKD1;FGF2;SIRT1;FGFR1
Upregulated	385	Cellular Response To Tumor Necrosis Factor (GO:0071356)	19/119	3.58724e-05	0.000402385	3.217	CD40;CHUK;ERBIN;NPNT;SIRT1;TANK;ZFP36L2;RELA;ZFP36L1;TNFRSF1A;NFKBIA;IKBKB;RIPK1;CD58;GBP2;GBP1;NFE2L2;BIRC3;LIMS1
Upregulated	386	Actin Filament Capping (GO:0051693)	7/18	3.60136e-05	0.000402385	10.5234	EPS8;GSN;SCIN;FLII;TWF1;CAPG;ADD3
Upregulated	387	Barbed-End Actin Filament Capping (GO:0051016)	7/18	3.60136e-05	0.000402385	10.5234	EPS8;GSN;SCIN;FLII;TWF1;CAPG;ADD3
Upregulated	388	Establishment Of Epithelial Cell Polarity (GO:0090162)	7/19	3.60136e-05	0.000402385	10.5234	FERMT1;OPHN1;PARD3;MSN;EZR;RHOA;SIPA1
Upregulated	389	Heart Trabecula Morphogenesis (GO:0061384)	7/18	3.60136e-05	0.000402385	10.5234	TGFBR3;TGFB2;NOTCH1;S1PR1;BMP7;TGFBR1;BMPR1A
Upregulated	390	Pore Complex Assembly (GO:0046931)	7/19	3.60136e-05	0.000402385	10.5234	AHCTF1;NUP205;ANO6;NUP98;TMEM170A;TSPAN33;PLEKHA7
Upregulated	391	Positive Regulation Of DNA Replication (GO:0045740)	7/18	3.60136e-05	0.000402385	10.5234	BCAR3;EGF;STON1;BAZ1A;GLI1;EGFR;GLI2
Upregulated	392	Response To Cholesterol (GO:0070723)	7/18	3.60136e-05	0.000402385	10.5234	GRAMD1C;TGFB1;SMO;PTCH1;TGFBR1;LRP6;TGFBR2
Upregulated	393	Ureteric Bud Development (GO:0001657)	7/18	3.60136e-05	0.000402385	10.5234	FOXC1;SALL1;GPC3;FOXJ1;NPNT;PKD2;BMP7
Upregulated	394	Fc-gamma Receptor Signaling Pathway (GO:0038094)	8/24	3.63315e-05	0.000402385	8.27129	LYN;FCGR3A;FCER1G;YES1;PLPP4;SYK;FYN;VAV1
Upregulated	395	Mononuclear Cell Differentiation (GO:1903131)	8/24	3.63315e-05	0.000402385	8.27129	LYN;CSF1R;IRF8;MT1G;LILRB1;TREM2;IKZF1;CLU
Upregulated	396	Regulation Of Muscle Cell Differentiation (GO:0051147)	8/24	3.63315e-05	0.000402385	8.27129	PTBP1;MEGF10;LAMA1;LAMB2;LAMC1;NID1;ZBED6;SUPT6H
Upregulated	397	Positive Regulation Of Endocytosis (GO:0045807)	15/79	3.63722e-05	0.000402385	3.88516	FCER1G;LRP1;HFE;SERPINE1;RAB27A;TREM2;CYBA;CBL;MERTK;CLU;C3;AXL;GPC3;ANKFY1;DOCK2
Upregulated	398	MAPK Cascade (GO:0000165)	17/98	3.83593e-05	0.000423302	3.48076	TGFB1;EGF;MINK1;IL18;ZFP36L2;ZFP36L1;SETX;IKBKB;PPP1CC;MAPKAPK2;HSF1;MAP3K20;ITGAV;SOX9;TNIK;MAP3K5;FGFR1
Upregulated	399	Regulation Of Protein Import Into Nucleus (GO:0042306)	10/38	3.95201e-05	0.000435018	5.91184	MAVS;TGFB1;MDFIC;BAG3;RAB23;SUFU;UBR5;ZIC1;EP300;FLNA
Upregulated	400	Positive Regulation Of DNA Repair (GO:0045739)	16/89	4.09148e-05	0.000447544	3.63408	PBRM1;EYA1;EYA2;ACTL6A;ACTR8;CCDC117;ARID1A;SIRT1;EGFR;SMCHD1;UIMC1;TIMELESS;USP1;SPIRE1;ERCC6;ARID2
Upregulated	401	Regulation Of Peptidyl-Tyrosine Phosphorylation (GO:0050730)	16/90	4.09148e-05	0.000447544	3.63408	CD74;TGFB1;ANGPT1;RIPK2;ITGB2;TREM2;SAMSN1;EGFR;RELN;PTPRC;BANK1;FYN;PTPN6;ITGA5;IL6R;PAK2
Upregulated	402	Regulation Of Response To Biotic Stimulus (GO:0002831)	9/31	4.10657e-05	0.000447544	6.76958	HERC5;RNF135;TRIM5;CGAS;TREM2;SAMHD1;ZMPSTE24;BIRC3;NFE2L2
Upregulated	403	Toll-Like Receptor Signaling Pathway (GO:0002224)	9/31	4.10657e-05	0.000447544	6.76958	MAPKAPK2;BTK;TLR7;IRAK4;TLR5;TLR4;CTSS;TLR3;TLR2
Upregulated	404	Endolysosomal Toll-Like Receptor Signaling Pathway (GO:0140894)	6/13	4.20373e-05	0.000453631	14.169	SCARA3;TNIP2;TLR7;IRAK4;PIK3AP1;MYD88
Upregulated	405	Establishment Of Apical/Basal Cell Polarity (GO:0035089)	6/14	4.20373e-05	0.000453631	14.169	OPHN1;FOXJ1;MSN;SCRIB;EZR;RHOA
Upregulated	406	Polarized Epithelial Cell Differentiation (GO:0030859)	6/14	4.20373e-05	0.000453631	14.169	YAP1;OPHN1;MSN;SCRIB;EZR;RHOA
Upregulated	407	Positive Regulation Of Superoxide Anion Generation (GO:0032930)	6/13	4.20373e-05	0.000453631	14.169	ITGAM;TGFB1;TYROBP;SYK;ITGB2;F2RL1
Upregulated	408	Cell-Cell Junction Assembly (GO:0007043)	14/71	4.23444e-05	0.000454406	4.07028	WDR1;PCDHGB4;CTNND1;RHOA;GJA1;GJB2;CDH2;GJB6;CDH11;DCHS1;PKN2;TLN1;PAK2;VCL
Upregulated	409	Plasma Membrane Organization (GO:0007009)	14/72	4.23444e-05	0.000454406	4.07028	COLEC12;MYOF;OSBPL2;CXCR4;ANO6;SNX33;FNBP1L;SYTL4;SNX18;SERP1;PLSCR4;TLCD2;STX2;ABCD1
Upregulated	410	Positive Regulation Of Immune Response (GO:0050778)	15/80	4.24195e-05	0.000454406	3.82527	SASH3;CD74;TGFB2;ITGAM;ITGB2;LILRB1;SIRT1;HLA-DMB;MYO1C;PTPRC;C7;F2RL1;HLA-DRA;IL6ST;TRIM56
Upregulated	411	Eye Development (GO:0001654)	12/58	4.29827e-05	0.000458204	4.73221	SOX2;SKI;NIPBL;FOXC1;TGFB2;EFEMP1;SALL2;SH3PXD2B;PAX6;HIPK1;BMPR1B;FREM2
Upregulated	412	Regulation Of Focal Adhesion Assembly (GO:0051893)	12/54	4.29827e-05	0.000458204	4.73221	ROCK1;PEAK1;FAM107A;FYN;TLN1;ARHGAP6;PHLDB2;RHOA;VCL;GPM6B;FERMT2;LIMS1
Upregulated	413	Regulation Of DNA Repair (GO:0006282)	20/129	4.48931e-05	0.000477411	3.04509	PBRM1;EYA1;TRRAP;EYA2;ACTL6A;ACTR8;AXIN2;CCDC117;DEK;ARID1A;SIRT1;EGFR;SMCHD1;ATXN7;UBR5;UIMC1;USP1;ERCC6;ARID2;TAF4
Upregulated	414	Positive Regulation Of MAP Kinase Activity (GO:0043406)	16/91	4.7145e-05	0.000500147	3.58486	PDGFRB;CD40;TGFB1;EGF;TPD52L1;FGF2;EGFR;PIK3R5;ERBB2;PDGFC;ADAM9;CD24;TLR4;SASH1;MAP3K5;FGFR1
Upregulated	415	Phosphatidylinositol Metabolic Process (GO:0046488)	13/63	4.792e-05	0.000507143	4.30743	PDGFRB;PI4K2B;CSF1R;MTMR3;PLEK;INPPL1;PIK3C2A;FGF2;MTM1;PLCB3;PIKFYVE;INPP5D;PLCD1
Upregulated	416	Generation Of Neurons (GO:0048699)	24/172	4.84252e-05	0.000511259	2.69345	FZD1;NTRK2;TGFB2;EMX2;FZD2;AUTS2;RYK;FZD7;FZD8;LRP4;NDNF;THOC2;SMARCA1;POU3F2;RELN;OPHN1;LHX2;DDIT4;ERBB2;PLXNB2;ERCC6;NEO1;MDGA1;FGFR1
Upregulated	417	Cellular Response To Organic Substance (GO:0071310)	15/82	4.93326e-05	0.000519589	3.7672	NCOA1;CSF1R;STAT5B;OXTR;NPFFR1;TGFB1;IGFBP5;SYK;STAT3;IL18;CXCR4;TREM2;RHOA;DPYSL3;RAMP1
Upregulated	418	Response To UV (GO:0009411)	17/100	5.00682e-05	0.000526076	3.39668	USP47;SCARA3;CREBBP;RHBDD1;USP28;EGFR;RELA;PRIMPOL;CUL4A;MFAP4;ERCC4;POLD1;NEDD4;CAT;USP1;EP300;BMF
Upregulated	419	Protein Localization To Cilium (GO:0061512)	10/40	5.04344e-05	0.000528659	5.70781	INVS;EHD1;IFT140;TCTN1;RAB29;TULP3;BBS9;ZNF423;CC2D2A;RAB8A
Upregulated	420	Cardiac Conduction System Development (GO:0003161)	8/25	5.07525e-05	0.000529465	7.78451	NOTCH2;GJA1;SMAD4;GJB6;MSX1;SMAD5;TBX18;BMPR1A
Upregulated	421	Regulation Of Biomineral Tissue Development (GO:0070167)	8/25	5.07525e-05	0.000529465	7.78451	CEBPB;NOTCH1;TGFB1;ROCK1;S1PR1;ENPP1;SOX9;DDR2
Upregulated	422	Negative Regulation Of Toll-Like Receptor 2 Signaling Pathway (GO:0034136)	4/5	5.09103e-05	0.000529854	66.068	LYN;MFHAS1;TNFAIP3;TREM2
Upregulated	423	Phosphatidylcholine Metabolic Process (GO:0046470)	12/55	5.2135e-05	0.000541317	4.62202	SLC44A3;MUC1;PCYT1A;ABHD4;SLC44A2;ABHD3;PNPLA8;LPCAT3;LCAT;MBOAT2;CHPT1;PLAAT4
Upregulated	424	Nitrogen Compound Transport (GO:0071705)	23/163	5.24259e-05	0.000541776	2.74771	SLC22A3;ABCC4;RALBP1;SLC26A2;SLC15A2;SLC13A4;LMAN2L;CMTM6;SLC1A4;SLC3A2;SLC1A5;SNX33;SLC6A20;SLC7A2;SCAMP2;RUFY1;SNX18;TXNIP;SLC15A3;SNX7;SLC38A2;ABCD1;RAMP1
Upregulated	425	Regulation Of Macromolecule Metabolic Process (GO:0060255)	23/162	5.24259e-05	0.000541776	2.74771	KDM6B;TCF19;ZNF462;SETD2;MTMR3;TREM2;YBX1;TOB2;AFF4;TOB1;AFF1;ZFP36L1;SOX2;PM20D2;RO60;PTPRC;TRIM4;KIF16B;CDK4;CDK2;HMG20B;IGF2BP2;STOX1
Upregulated	426	Phosphatidylcholine Biosynthetic Process (GO:0006656)	7/19	5.4204e-05	0.000555328	9.64618	SLC44A3;MUC1;PCYT1A;SLC44A2;LPCAT3;LCAT;CHPT1
Upregulated	427	Regulation Of B Cell Differentiation (GO:0045577)	7/19	5.4204e-05	0.000555328	9.64618	MMP14;SPI1;SYK;INPP5D;NCKAP1L;ZFP36L2;ZFP36L1
Upregulated	428	Negative Regulation Of Fat Cell Differentiation (GO:0045599)	9/32	5.42431e-05	0.000555328	6.47506	YAP1;ASXL1;WWTR1;TGFB1;ENPP1;SIRT1;FOXO1;ZFP36L2;FERMT2
Upregulated	429	Neural Tube Closure (GO:0001843)	9/32	5.42431e-05	0.000555328	6.47506	VASP;SKI;TGFB2;TGFB1;VANGL2;PLXNB2;SCRIB;FOLR1;PHACTR4
Upregulated	430	Positive Regulation Of T Cell Differentiation (GO:0045582)	13/64	5.70103e-05	0.00058095	4.22285	PBRM1;ACTL6A;ARID1A;LILRB4;GLI3;VSIR;GLI2;PNP;BCL6;ZMIZ1;HLA-DRA;NCKAP1L;ARID2
Upregulated	431	Positive Regulation Of Cysteine-Type Endopeptidase Activity (GO:2001056)	13/64	5.70103e-05	0.00058095	4.22285	DDX3X;SYK;RIPK2;CARD8;F2R;SIRT1;MALT1;REST;ASPH;PERP;PMAIP1;FYN;MAP3K5
Upregulated	432	Vascular Transport (GO:0010232)	15/83	5.72146e-05	0.000581682	3.71086	ABCC4;SLC22A3;SLC15A2;LRP1;SLC2A10;SLC1A3;ABCC9;ATP1A2;SLC1A4;SLC2A4;SLC1A5;SLC6A20;SLC5A3;SLC7A2;SLC38A2
Upregulated	433	Negative Regulation Of Neuron Apoptotic Process (GO:0043524)	14/74	5.84271e-05	0.000591272	3.93207	CX3CR1;CNTFR;NTRK2;GRN;WFS1;F2R;NDNF;CLU;NFATC4;PTPRZ1;CLCF1;BCL2;IL6ST;CRLF1
Upregulated	434	Regulation Of mRNA Stability (GO:0043488)	14/74	5.84271e-05	0.000591272	3.93207	RBM38;ROCK1;YBX1;AXIN2;TENT5A;TENT5C;GIGYF2;ZFP36L2;ZFP36L1;MAPKAPK2;SERBP1;PABPC1;VIM;METTL16
Upregulated	435	Chromatin Organization (GO:0006325)	32/268	6.12185e-05	0.000618096	2.27465	RB1;KDM5A;KDM5B;BAZ2A;CHD4;CTCF;SOX2;SOX9;ARID2;MORC2;KDM6B;PBRM1;TCF7L1;PHC1;BRPF1;ACTL6A;BAZ1A;ACTR8;DEK;SSRP1;SMARCA1;BAZ1B;ARID1A;SIRT1;HCFC1;PARP10;REST;CDAN1;KAT6B;HAT1;HDGF;ERCC6
Upregulated	436	Positive Regulation Of Neuron Projection Development (GO:0010976)	16/92	6.21586e-05	0.000625223	3.49031	DDR1;FZD1;LYN;NTRK2;TWF1;NDNF;BMP7;SETX;RELN;DPYSL3;RAPGEF1;EP300;PLXNB2;ITGA6;PRKD1;DDR2
Upregulated	437	Epithelium Development (GO:0060429)	22/154	6.22091e-05	0.000625223	2.78802	KANK2;CPT1A;TGFB1;INTU;PTCH1;LOXL3;FOXJ1;PKD2;CNN3;KRT19;SALL1;BDH2;SMO;SPINT1;DHRS9;CASP6;DAG1;TIMELESS;TPP1;SOX9;HNRNPH3;VCL
Upregulated	438	I-kappaB Phosphorylation (GO:0007252)	5/9	6.31815e-05	0.000632103	20.6547	TLR7;ERC1;TLR4;TLR3;TLR2
Upregulated	439	Negative Regulation Of Toll-Like Receptor 4 Signaling Pathway (GO:0034144)	5/9	6.31815e-05	0.000632103	20.6547	LYN;MFHAS1;TNFAIP3;TREM2;LILRA2
Upregulated	440	Regulation Of Cytokine Production (GO:0001817)	23/167	6.36207e-05	0.000634105	2.70858	LYN;SRGN;BTN2A2;CADM1;BTN3A1;NFAM1;TREM2;BTN3A2;IFIH1;POLA1;TWSG1;PTPRC;BCL6;GPNMB;BCL6B;MAPKAPK2;IRF8;IGF2BP2;TRIM21;ERMAP;LGR4;RIGI;TRIM56
Upregulated	441	Aortic Valve Development (GO:0003176)	10/40	6.38147e-05	0.000634105	5.51739	RB1;NOTCH1;TGFB1;ROCK1;EMILIN1;NFATC1;SOX9;AXIN2;TGFBR2;TNFRSF1A
Upregulated	442	Regulation Of Autophagosome Assembly (GO:2000785)	10/40	6.38147e-05	0.000634105	5.51739	EFNB1;PIKFYVE;SNX18;MTMR3;TBC1D14;TMEM39A;SNX33;NUPR1;SNX7;MTM1
Upregulated	443	Positive Regulation Of Macromolecule Biosynthetic Process (GO:0010557)	19/122	6.47012e-05	0.000641462	3.06037	PDGFRB;NIBAN1;TGFB2;DDX3X;POLDIP3;EGF;SORBS1;KLF4;FGF2;SIRT1;NFKB1;GCK;ERBB2;PLXNB2;PRKD2;EIF3E;VIM;TLR4;TLR2
Upregulated	444	Regulation Of Protein Serine/Threonine Kinase Activity (GO:0071900)	18/112	6.55487e-05	0.000648401	3.17616	RB1;CSF1R;CCNK;BLM;DDX3X;CDKN2C;BCCIP;LRP5;ADRB2;SIRT1;RHOA;LRP6;HERC5;CCNA2;CCNG1;CDK12;SOS1;CCNJL
Upregulated	445	Post-Translational Protein Modification (GO:0043687)	11/48	6.59284e-05	0.000650691	4.92234	DCAF1;CCNA2;PARP10;TNKS2;RHBDD1;CDK2;STT3A;ZC3HAV1;PKN1;BAZ1B;PARP9
Upregulated	446	Regulation Of Epithelial To Mesenchymal Transition (GO:0010717)	15/83	6.61787e-05	0.000651697	3.65618	CRB2;WWTR1;FOXC1;SMAD4;TGFB2;TNXB;TGFB1;AXIN2;IL17RD;TGFBR1;TGFBR2;DAG1;PHLDB2;FERMT2;BCL9L
Upregulated	447	Canonical Wnt Signaling Pathway (GO:0060070)	13/65	6.75615e-05	0.000663826	4.14151	FZD1;TCF7L2;RARG;TCF7L1;FZD2;RYK;FZD7;TCF7;LRP5;FZD8;NID1;LRP6;BCL9L
Upregulated	448	Establishment Or Maintenance Of Apical/Basal Cell Polarity (GO:0035088)	8/26	6.964e-05	0.000677146	7.35181	CRB2;CRB1;DLG5;PARD3;ERBIN;FOXJ1;SCRIB;PARD3B
Upregulated	449	Negative Regulation Of Endothelial Cell Apoptotic Process (GO:2000352)	8/26	6.964e-05	0.000677146	7.35181	MAPK7;TNIP2;SERPINE1;TNFAIP3;NDNF;ICAM1;PAK4;NFE2L2
Upregulated	450	Plasma Membrane Invagination (GO:0099024)	8/26	6.964e-05	0.000677146	7.35181	MSR1;SNX18;ITGAM;GSN;ITGB2;SPIRE1;SNX33;RHOA
Upregulated	451	Regulation Of Reactive Oxygen Species Biosynthetic Process (GO:1903426)	8/26	6.964e-05	0.000677146	7.35181	PIKFYVE;RAB27A;CYBA;PPARA;SLC5A3;ABCD1;SLC25A33;TLR4
Upregulated	452	Cellular Response To Zinc Ion (GO:0071294)	6/15	6.99965e-05	0.000677146	12.3975	HVCN1;MT1M;MT1F;MT1G;MT1H;MT1E
Upregulated	453	Positive Regulation Of Nuclear-Transcribed mRNA Catabolic Process, Deadenylation-Dependent Decay (GO:1900153)	6/14	6.99965e-05	0.000677146	12.3975	NANOS1;CNOT1;PABPC1;TOB1;ZFP36L2;ZFP36L1
Upregulated	454	Regulation Of Superoxide Anion Generation (GO:0032928)	6/14	6.99965e-05	0.000677146	12.3975	ITGAM;TGFB1;TYROBP;SYK;ITGB2;F2RL1
Upregulated	455	Cellular Response To Vascular Endothelial Growth Factor Stimulus (GO:0035924)	9/34	7.08119e-05	0.000679052	6.20508	FOXC1;NOTCH1;PIK3CA;MAPKAPK2;HSPB1;MT1G;PRKD2;PRKD1;RELA
Upregulated	456	Negative Regulation Of Double-Strand Break Repair (GO:2000780)	9/33	7.08119e-05	0.000679052	6.20508	SMCHD1;RNF169;FBH1;SHLD2;HSF1;CGAS;TFIP11;KMT5A;ERCC6
Upregulated	457	Positive Regulation Of Interleukin-12 Production (GO:0032735)	9/33	7.08119e-05	0.000679052	6.20508	CD40;SYK;RIPK2;LAPTM5;IL16;IRF5;TLR4;TLR3;TLR2
Upregulated	458	Ventricular Cardiac Muscle Tissue Morphogenesis (GO:0055010)	9/33	7.08119e-05	0.000679052	6.20508	DSP;TGFBR3;SMAD4;TGFB2;NOTCH1;TGFB1;MYL3;TGFBR1;BMPR1A
Upregulated	459	Positive Regulation Of Epithelial Cell Proliferation (GO:0050679)	19/123	7.247e-05	0.000693438	3.03085	NOTCH2;STAT5A;YAP1;TCF7L2;GRN;STXBP4;EGF;FZD7;C5AR1;LAMC1;FGF2;SIRT1;TGFBR1;EGFR;ERBB2;PRKD2;SOX9;PRKD1;RREB1
Upregulated	460	Renal System Development (GO:0072001)	12/58	7.55857e-05	0.000721679	4.41633	PYGO1;TFAP2A;FOXC1;TGFB2;SALL1;WFS1;ITGA8;LRP4;PCSK5;TGFBR1;TBX18;GLI2
Upregulated	461	Transport Across Blood-Brain Barrier (GO:0150104)	15/85	7.63479e-05	0.000727376	3.60308	ABCC4;SLC22A3;SLC15A2;LRP1;SLC2A10;SLC1A3;ABCC9;ATP1A2;SLC1A4;SLC2A4;SLC1A5;SLC6A20;SLC5A3;SLC7A2;SLC38A2
Upregulated	462	Cell Projection Organization (GO:0030030)	7/20	7.92741e-05	0.000748756	8.90389	P2RY12;GSN;SCIN;PLEK;CAPG;NCKAP1L;MTSS2
Upregulated	463	Limb Morphogenesis (GO:0035108)	7/20	7.92741e-05	0.000748756	8.90389	SKI;TGFB2;NIPBL;PTCH1;PCSK5;GLI3;TBX3
Upregulated	464	Positive Regulation Of Epithelial Cell Differentiation (GO:0030858)	7/20	7.92741e-05	0.000748756	8.90389	BTG1;ATOH8;FOXJ1;RFX3;VEZF1;SOX9;FGF2
Upregulated	465	Regulation Of Cardiac Muscle Cell Proliferation (GO:0060043)	7/20	7.92741e-05	0.000748756	8.90389	TGFBR3;NOTCH1;GLI1;FGF2;TGFBR1;VGLL4;BMPR1A
Upregulated	466	Cellular Response To BMP Stimulus (GO:0071773)	13/66	7.97651e-05	0.000751778	4.06325	SMAD4;TGFB2;TGFB1;HFE;SMAD9;INHBB;BMP7;SMAD5;INHBE;TGFBR3;SOX9;BMPR1B;BMPR1A
Upregulated	467	Protein Processing (GO:0016485)	18/117	8.30661e-05	0.00078001	3.1098	SRGN;C1R;PTCH1;AEBP1;ECE2;PCSK5;CTSS;PHEX;VSIR;ZMPSTE24;FAM111A;ADAM17;MMP14;BMP1;CASP6;XPNPEP3;CPE;SEC11A
Upregulated	468	Positive Regulation Of Vasculature Development (GO:1904018)	17/104	8.32934e-05	0.00078001	3.24012	CD40;GRN;BTG1;SERPINE1;HSPB1;EMP2;HIPK1;FGF2;SIRT1;HK2;NINJ1;ITGB8;PRKD2;EMILIN1;PRKD1;SASH1;PAK4
Upregulated	469	Regulation Of Neuron Apoptotic Process (GO:0043523)	17/105	8.32934e-05	0.00078001	3.24012	TFAP2A;CNTFR;NTRK2;TGFB2;GRN;WFS1;F2R;TREM2;NDNF;CLU;NFATC4;PTPRZ1;CLCF1;BCL2;NUPR1;IL6ST;CRLF1
Upregulated	470	Protein Localization To Organelle (GO:0033365)	20/137	8.64076e-05	0.000807452	2.88569	BBS2;TRAM1;SYS1;DDX3X;IFT140;TULP3;YBX1;BMP7;TOR1AIP1;TOPORS;EHD1;MAVS;PIKFYVE;BBS9;MSX1;ZNF423;GBP2;GBP1;RAB8A;CNTLN
Upregulated	471	Regulation Of Ras Protein Signal Transduction (GO:0046578)	14/76	9.24856e-05	0.000861114	3.74147	KANK2;NOTCH2;KANK1;TGFB2;NOTCH1;DENND4C;ARFGAP3;RASAL3;RASGRP4;EPS8;SYDE1;OPHN1;PLCE1;RAF1
Upregulated	472	Cell Junction Assembly (GO:0034329)	16/95	9.25424e-05	0.000861114	3.35746	FARP1;PCDHGB4;RYK;CTNND1;PCDHB11;ZDHHC2;RHOA;CDH2;OPHN1;CDH11;RAB29;PCDHB5;ITGA6;DCHS1;PCDHB4;TLN1
Upregulated	473	Regulation Of Viral Genome Replication (GO:0045069)	13/67	9.38314e-05	0.000865089	3.98788	DDX3X;IFITM2;APOBEC3F;ZC3HAV1;IFIH1;FAM111A;MAVS;ZNFX1;SLPI;PKN2;TMEM39A;PABPC1;PPARA
Upregulated	474	Antigen Processing And Presentation Of Peptide Antigen Via MHC Class II (GO:0002495)	8/28	9.40126e-05	0.000865089	6.96467	PIKFYVE;HLA-DMB;FCER1G;MARCHF8;HLA-DRA;HLA-DOA;CTSS;HLA-DPA1
Upregulated	475	Regulation Of Extrinsic Apoptotic Signaling Pathway In Absence Of Ligand (GO:2001239)	8/27	9.40126e-05	0.000865089	6.96467	MAPK7;EYA1;EYA2;BCL2;HSPA1B;MCL1;FGFR1;HSPA1A
Upregulated	476	Positive Regulation Of T Cell Activation (GO:0050870)	17/107	9.41513e-05	0.000865089	3.2032	CD86;PBRM1;VCAM1;DOCK8;ACTL6A;TYK2;ARID1A;PNP;PTPRC;HLA-DMB;ZMIZ1;HLA-DRA;NCKAP1L;ARID2;HLA-DOA;IL6ST;HLA-DPA1
Upregulated	477	Positive Regulation Of Cell Growth (GO:0030307)	17/106	9.41513e-05	0.000865089	3.2032	YAP1;USP47;TGFB2;DDX3X;NTN1;CDKN2AIP;TGFBR1;EGFR;CXCL16;GOLGA4;ADAM17;MMP14;ERBB2;BCL2;TEAD1;SLC25A33;EIF4G1
Upregulated	478	Positive Regulation Of Stress-Activated MAPK Cascade (GO:0032874)	17/105	9.41513e-05	0.000865089	3.2032	TGFB2;SPI1;NCF1;FZD7;MINK1;TPD52L1;MID1;INAVA;MFHAS1;F2RL1;RELL1;RIPK1;TNIK;LTBR;TLR3;SASH1;MAP3K5
Upregulated	479	Regulation Of Interleukin-12 Production (GO:0032655)	11/50	9.80866e-05	0.000899366	4.66963	CD40;SYK;RIPK2;LAPTM5;IL16;IRF5;LILRB1;TLR4;TLR3;CMKLR1;TLR2
Upregulated	480	Negative Regulation Of Protein Metabolic Process (GO:0051248)	21/147	9.94258e-05	0.000909746	2.76593	NANOS1;CD84;DDX3X;IGFBP5;ROCK1;INHBB;TREM2;YBX1;CLU;TOB1;GIGYF2;NFKB1;EGFR;SYNCRIP;EDNRB;CNOT1;SERBP1;FLNA;ITGAV;IGF2BP2;LSM14A
Upregulated	481	Negative Regulation Of Biomineral Tissue Development (GO:0070168)	7/21	0.000113046	0.00102795	8.26765	CCR1;SRGN;NOTCH1;TGFB1;ROCK1;ENPP1;SOX9
Upregulated	482	Regulation Of Anoikis (GO:2000209)	7/21	0.000113046	0.00102795	8.26765	NOTCH1;TLE1;PIK3CA;BCL2;PDK4;ITGA5;MCL1
Upregulated	483	Regulation Of Cell-Substrate Junction Assembly (GO:0090109)	7/21	0.000113046	0.00102795	8.26765	ROCK1;PEAK1;FYN;TLN1;RHOA;GPM6B;VCL
Upregulated	484	Platelet Aggregation (GO:0070527)	9/35	0.000116869	0.00105833	5.72741	P2RY12;CSRP1;FGL1;PLEK;HSPB1;FLNA;TLN1;VCL;FERMT3
Upregulated	485	Regulation Of mRNA Processing (GO:0050684)	9/35	0.000116869	0.00105833	5.72741	SON;PAPOLA;SAFB2;LARP7;METTL16;RBM23;SUPT6H;ZFP36L1;JMJD6
Upregulated	486	Negative Regulation Of Translation (GO:0017148)	17/107	0.000119652	0.00107908	3.13183	NANOS1;DDX3X;IGFBP5;ROCK1;YBX1;TOB1;GIGYF2;SYNCRIP;CNOT1;SERBP1;EIF4EBP2;EIF3E;IGF2BP2;METTL16;LSM14A;C8ORF88;EIF4G1
Upregulated	487	Negative Regulation Of Alpha-Beta T Cell Activation (GO:0046636)	5/10	0.000120389	0.00107908	16.5233	TWSG1;HFE;LILRB1;GLI3;VSIR
Upregulated	488	Positive Regulation Of B Cell Differentiation (GO:0045579)	5/10	0.000120389	0.00107908	16.5233	MMP14;SPI1;SYK;INPP5D;NCKAP1L
Upregulated	489	Positive Regulation Of Integrin Activation (GO:0033625)	5/10	0.000120389	0.00107908	16.5233	P2RY12;RAP1B;FERMT1;PLEK;FERMT2
Upregulated	490	Regulation Of Chromatin Binding (GO:0035561)	5/10	0.000120389	0.00107908	16.5233	DTX3L;ZNF618;GMNN;PARP9;WAPL
Upregulated	491	Negative Regulation Of Protein Phosphorylation (GO:0001933)	21/149	0.000120928	0.00108171	2.72254	RB1;LYN;NIBAN1;WWTR1;PPP1R15B;TGFB1;LRP1;HSPB1;FBLN1;PTPN13;SAMSN1;LRP6;DNAJC3;PTPRC;PARD3;ENPP1;EMILIN1;PTPN6;PLPP3;PAK2;EIF4G1
Upregulated	492	mRNA Transcription (GO:0009299)	10/43	0.000123378	0.00110138	5.01535	NCOA1;MED1;RXRA;C5AR1;HSF1;TAF8;TAF4;SUPT6H;TAF3;HIPK3
Upregulated	493	Negative Regulation Of Cellular Component Organization (GO:0051129)	14/79	0.000123784	0.00110276	3.62432	RUBCN;CARMIL1;DDX3X;TFIP11;LILRB1;SNX33;CLU;DNAJB1;HSF1;EP300;PRKD1;RAF1;HSPA1B;HSPA1A
Upregulated	494	Primary Neural Tube Formation (GO:0014020)	8/28	0.00012504	0.00110958	6.61623	VASP;SKI;TGFB2;TGFB1;VANGL2;PLXNB2;SCRIB;PHACTR4
Upregulated	495	Protein Homooligomerization (GO:0051260)	19/129	0.000125055	0.00110958	2.89138	RYR1;BLM;ATL3;OSBPL2;AQP4;SLC1A5;PKD2;ADCY8;SAMHD1;CLU;ACACB;JMJD6;EHD1;RNF135;NACC2;NINJ1;ALOX5AP;TNPO1;ALDH9A1
Upregulated	496	Positive Regulation Of Cell Projection Organization (GO:0031346)	18/118	0.000130867	0.0011588	2.98505	FZD1;LYN;DDR1;CARMIL1;NTRK2;TWF1;NDNF;SETX;RELN;DPYSL3;RAPGEF1;EP300;PLXNB2;PLXNB1;ITGA6;PRKD1;PLXNA3;DDR2
Upregulated	497	Cellular Response To Chemical Stress (GO:0062197)	15/89	0.00013194	0.00116362	3.40524	DDX3X;FANCC;PKD2;FOXO1;ZFP36L2;SETX;PIK3CA;FAS;PRKD1;STX2;TRIM21;STOX1;HSPA1B;HSPA1A;NFE2L2
Upregulated	498	Positive Regulation Of Plasma Membrane Bounded Cell Projection Assembly (GO:0120034)	15/88	0.00013194	0.00116362	3.40524	P2RY12;CYFIP1;AUTS2;FNBP1L;EPS8;DOCK11;PIK3CA;CDC42EP4;DPYSL3;RAC2;PLCE1;F2RL1;ENTR1;WASF2;RHOQ
Upregulated	499	Neuron Differentiation (GO:0030182)	23/173	0.000132814	0.00116898	2.56253	FZD1;NTRK2;TGFB2;EMX2;FZD2;RYK;FZD7;BCCIP;FZD8;PAX6;THOC2;SMARCA1;POU3F2;TGFBR1;GLI2;LRP6;SALL1;OPHN1;LHX2;DDIT4;ERBB2;ERCC6;VSX1
Upregulated	500	Protein Ubiquitination (GO:0016567)	44/434	0.000141463	0.00124261	1.90379	ANAPC16;CBFB;FBH1;PELI2;CBL;RNF135;HERC5;RNF114;RNF213;TRIM4;TNKS2;TRIM5;RNF19A;UBR5;SPOP;MARCHF8;TRIM47;TRIM25;TRIM21;MARCHF3;TRIM22;SASH1;PCMTD1;RNF20;DTX3L;SMURF2;FBXW11;MSL2;KLHL21;FANCC;PEX12;SIRT1;TOPORS;CUL4A;GAN;NEDD4;OTULIN;BCL2;FBXL3;TRIM38;FBXL5;FBXL7;NFE2L2;TRIM56
Upregulated	501	Cellular Response To UV (GO:0034644)	14/79	0.000142611	0.00124405	3.56846	USP47;CREBBP;MMP2;RHBDD1;USP28;SIRT1;CUL4A;MFAP4;ERCC4;POLD1;NEDD4;MAP3K20;EP300;BMF
Upregulated	502	Regulation Of Cyclin-Dependent Protein Serine/Threonine Kinase Activity (GO:0000079)	14/79	0.000142611	0.00124405	3.56846	CEBPA;CCNK;BLM;CDKN2C;BCCIP;PKD2;EGFR;HERC5;CCNA2;LATS1;ADAM17;LATS2;CCNG1;CCNJL
Upregulated	503	Regulation Of Neuron Differentiation (GO:0045664)	14/79	0.000142611	0.00124405	3.56846	MED1;CASZ1;ZFHX3;ROCK1;BMP7;RHOA;SOX2;REST;RELN;SIN3A;KCTD11;TCF3;CDK5RAP2;FGFR1
Upregulated	504	mRNA Stabilization (GO:0048255)	11/53	0.000142759	0.00124405	4.44157	RBM38;SYNCRIP;RBM47;MAPKAPK2;YBX1;AXIN2;TENT5A;PABPC1;IGF2BP2;TENT5C;MYD88
Upregulated	505	Cellular Response To Laminar Fluid Shear Stress (GO:0071499)	4/6	0.000145771	0.00126029	33.033	MAPK7;KLF4;KLF2;NFE2L2
Upregulated	506	Cleavage Furrow Formation (GO:0036089)	4/6	0.000145771	0.00126029	33.033	SNX18;SPIRE1;SNX33;RHOA
Upregulated	507	Elastic Fiber Assembly (GO:0048251)	4/6	0.000145771	0.00126029	33.033	MFAP4;TNXB;EMILIN1;MYH11
Upregulated	508	Regulation Of Microglial Cell Migration (GO:1904139)	4/6	0.000145771	0.00126029	33.033	CX3CR1;P2RY12;CSF1;TREM2
Upregulated	509	Positive Regulation Of Phospholipase C Activity (GO:0010863)	9/36	0.00014796	0.0012717	5.51512	CD86;P2RY12;PDGFRB;C5AR1;ARHGAP6;FGF2;EGFR;RASGRP4;FGFR1
Upregulated	510	Regulation Of Erythrocyte Differentiation (GO:0045646)	9/36	0.00014796	0.0012717	5.51512	LYN;MED1;STAT5B;SPI1;STAT3;NCKAP1L;HSPA1B;ZFP36L1;HSPA1A
Upregulated	511	Substrate Adhesion-Dependent Cell Spreading (GO:0034446)	9/36	0.00014796	0.0012717	5.51512	FER;PEAK1;ITGA8;ITGAV;PARVA;LAMC1;RHOA;FERMT2;FERMT3
Upregulated	512	Negative Regulation Of Epithelial Cell Proliferation (GO:0050680)	13/70	0.000149623	0.00128348	3.77765	MED1;TGFB2;SPARC;TGFB1;MCC;CDC73;SOX2;TGFBR3;NFIB;ATOH8;SOX9;NUPR1;CNMD
Upregulated	513	BMP Signaling Pathway (GO:0030509)	12/61	0.000150611	0.00128443	4.05532	TGFBR3;SMAD4;TGFB2;TGFB1;HFE;SMAD9;INHBB;BMPR1B;BMP7;SMAD5;INHBE;BMPR1A
Upregulated	514	Negative Regulation Of Autophagy (GO:0010507)	12/61	0.000150611	0.00128443	4.05532	RUBCN;PIK3CA;IL10RA;STAT3;BCL2;TBC1D14;TREM2;BMF;TAB2;NUPR1;MCL1;EIF4G1
Upregulated	515	Positive Regulation Of Apoptotic Signaling Pathway (GO:2001235)	12/62	0.000150611	0.00128443	4.05532	WWOX;TNFRSF12A;PMAIP1;FAS;RIPK1;NUPR1;LTBR;TPD52L1;TLR4;PAK2;CTSS;TGFBR1
Upregulated	516	Mitotic Spindle Assembly (GO:0090307)	10/44	0.000151538	0.00128485	4.86769	ARHGEF10;STAG1;STAG2;BCCIP;SPICE1;FLNA;SMC3;SMC1A;LSM14A;RHOA
Upregulated	517	Negative Regulation Of Immune System Process (GO:0002683)	10/44	0.000151538	0.00128485	4.86769	OTUD4;LYN;MFHAS1;TSPAN6;TNFAIP3;TREM2;SOX9;LILRA2;LILRB4;LGR4
Upregulated	518	Positive Regulation Of Chemotaxis (GO:0050921)	10/44	0.000151538	0.00128485	4.86769	P2RY12;PDGFRB;TGFB1;HSPB1;F2RL1;TREM2;PRKD2;PRKD1;FGF2;IL6R
Upregulated	519	Fc Receptor Mediated Stimulatory Signaling Pathway (GO:0002431)	7/22	0.000157631	0.00131869	7.71624	LYN;FCER1G;YES1;PLPP4;SYK;FYN;VAV1
Upregulated	520	Cellular Response To Low-Density Lipoprotein Particle Stimulus (GO:0071404)	7/22	0.000157631	0.00131869	7.71624	FCER1G;SYK;ITGB2;TREM2;LCP1;TLR4;MYD88
Upregulated	521	Cellular Response To Topologically Incorrect Protein (GO:0035967)	7/22	0.000157631	0.00131869	7.71624	BAG3;HSPB8;RHBDD1;HSF1;TMBIM6;TM7SF3;HSPA1A
Upregulated	522	Dendritic Cell Differentiation (GO:0097028)	7/22	0.000157631	0.00131869	7.71624	LYN;F2RL1;IRF8;LILRB1;TREM2;CLU;TGFBR2
Upregulated	523	Negative Regulation Of Extrinsic Apoptotic Signaling Pathway In Absence Of Ligand (GO:2001240)	7/22	0.000157631	0.00131869	7.71624	MAPK7;EYA1;EYA2;BCL2;HSPA1B;HSPA1A;MCL1
Upregulated	524	Negative Regulation Of Signal Transduction In Absence Of Ligand (GO:1901099)	7/22	0.000157631	0.00131869	7.71624	MAPK7;EYA1;EYA2;BCL2;HSPA1B;HSPA1A;MCL1
Upregulated	525	Positive Regulation Of Cholesterol Efflux (GO:0010875)	7/22	0.000157631	0.00131869	7.71624	NFKBIA;RXRA;LRP1;PTCH1;TREM2;SIRT1;PLTP
Upregulated	526	Regulation Of Organelle Assembly (GO:1902115)	14/80	0.000163864	0.00136203	3.51428	ODAD3;MTMR3;GSN;INTU;IFT140;SPICE1;MSN;TBC1D2B;TBC1D1;EFNB1;PIKFYVE;TBC1D5;TBC1D14;EZR
Upregulated	527	Modified Amino Acid Transport (GO:0072337)	8/29	0.000164051	0.00136203	6.30098	SLC7A7;SLC1A4;SLC7A11;SLC16A9;SLC6A20;FOLR2;FOLR1;SLC7A2
Upregulated	528	Negative Regulation Of Carbohydrate Metabolic Process (GO:0045912)	8/30	0.000164051	0.00136203	6.30098	TGFB1;NCOR1;PLEK;CRY1;EP300;NUPR1;PPARA;GCK
Upregulated	529	Response To Steroid Hormone (GO:0048545)	8/29	0.000164051	0.00136203	6.30098	YAP1;MED1;TGFB2;TGFB1;ABHD2;ATP1A2;HSPA1B;HSPA1A
Upregulated	530	Cell Surface Toll-Like Receptor Signaling Pathway (GO:0140895)	6/16	0.000169015	0.00138492	9.91742	MYO1C;RIPK2;TNIP2;PIK3AP1;TLR4;MYD88
Upregulated	531	Chondroitin Sulfate Metabolic Process (GO:0030204)	6/16	0.000169015	0.00138492	9.91742	CSGALNACT1;CHST9;CHST11;DSE;NDNF;CHST3
Upregulated	532	Negative Regulation Of Anoikis (GO:2000811)	6/16	0.000169015	0.00138492	9.91742	NOTCH1;TLE1;PIK3CA;PDK4;ITGA5;MCL1
Upregulated	533	Negative Regulation Of Inflammatory Response To Antigenic Stimulus (GO:0002862)	6/16	0.000169015	0.00138492	9.91742	LYN;YES1;SYK;RHBDF2;TREM2;FYN
Upregulated	534	Pharyngeal System Development (GO:0060037)	6/16	0.000169015	0.00138492	9.91742	TGFB2;PTCH1;BMP7;FOLR1;TGFBR1;BMPR1A
Upregulated	535	Positive Regulation Of Myeloid Leukocyte Cytokine Production Involved In Immune Response (GO:0061081)	6/16	0.000169015	0.00138492	9.91742	CD74;MAVS;LAPTM5;LILRB1;SIRT1;RIGI
Upregulated	536	Regulation Of Transforming Growth Factor Beta Production (GO:0071634)	6/16	0.000169015	0.00138492	9.91742	SMAD4;TGFB2;ITGB8;LILRB1;ITGAV;LTBP1
Upregulated	537	Negative Regulation Of Viral Genome Replication (GO:0045071)	11/53	0.000170915	0.00139788	4.33569	IFIH1;FAM111A;MAVS;IFITM2;APOBEC3F;ZNFX1;SLPI;SETDB1;ZC3HAV1;MORC2;RESF1
Upregulated	538	Regulation Of Double-Strand Break Repair Via Homologous Recombination (GO:0010569)	13/71	0.000173668	0.00141512	3.7124	SETD2;WDR48;FBH1;TRRAP;ACTL6A;CGAS;TEX15;SMCHD1;SHLD2;TIMELESS;KMT5A;ERCC6;ARID2
Upregulated	539	Regulation Of Hydrolase Activity (GO:0051336)	13/71	0.000173668	0.00141512	3.7124	NTRK2;RALBP1;ARHGAP15;VAV1;GPR137B;FGD3;FGD4;FGD6;PLXNB2;PLXNB1;CRK;PRKG1;PLXNA3
Upregulated	540	B Cell Receptor Signaling Pathway (GO:0050853)	10/46	0.00018492	0.00149847	4.72847	LAT2;PTPRC;SYK;NFAM1;BLNK;BCL2;BTK;NFATC2;NCKAP1L;MNDA
Upregulated	541	T Cell Differentiation (GO:0030217)	10/46	0.00018492	0.00149847	4.72847	SPI1;FCER1G;TGFB1;PTPRC;TCF7;SOX13;MR1;GLI3;ZFP36L2;ZFP36L1
Upregulated	542	Positive Regulation Of mRNA Catabolic Process (GO:0061014)	10/45	0.00018492	0.00149847	4.72847	NANOS1;ROCK1;CNOT1;ZC3HAV1;PABPC1;METTL16;TOB1;GIGYF2;ZFP36L2;ZFP36L1
Upregulated	543	Regulation Of p38MAPK Cascade (GO:1900744)	9/37	0.000185654	0.00150165	5.31799	MFHAS1;SPI1;NCF1;DUSP1;MINK1;TREM2;RELL1;EZR;SASH1
Upregulated	544	Double-Strand Break Repair Via Homologous Recombination (GO:0000724)	17/111	0.000189322	0.0015285	2.9982	EXD2;BLM;WDR48;FBH1;RECQL;STON1;SMC5;CHD4;SAMHD1;ZFYVE26;NIPBL;RNF169;ERCC4;RAD21;REV3L;RBBP8;NBN
Upregulated	545	Activation Of GTPase Activity (GO:0090630)	16/102	0.000194101	0.0015642	3.1199	ARHGEF10;ARHGEF26;GRTP1;RALGAPA2;DOCK7;ARHGAP29;FOXJ1;SCRIB;TBC1D2B;MTSS2;SYDE1;TBC1D1;ARHGAP42;TBC1D5;TBC1D14;SIPA1
Upregulated	546	Cellular Response To Fluid Shear Stress (GO:0071498)	5/11	0.000210295	0.00168236	13.769	MAPK7;KLF4;PKD2;KLF2;NFE2L2
Upregulated	547	Nucleotide-Binding Oligomerization Domain Containing Signaling Pathway (GO:0070423)	5/11	0.000210295	0.00168236	13.769	RIPK2;OTULIN;TNFAIP3;INAVA;RELA
Upregulated	548	Regulation Of Actin Filament Depolymerization (GO:0030834)	5/11	0.000210295	0.00168236	13.769	LIMA1;PIK3CA;WDR1;PLEK;F2RL1
Upregulated	549	Regulation Of Lipid Kinase Activity (GO:0043550)	5/11	0.000210295	0.00168236	13.769	RB1;RBL2;RBL1;WDR81;PPP2R5A
Upregulated	550	Regulation Of Protein Ubiquitination (GO:0031396)	17/113	0.000211471	0.00168805	2.96655	ANGPT1;USP4;WFS1;RIPK2;NXN;FAM107A;LAPTM5;TNFAIP3;PTTG1IP;INAVA;TGFBR1;MALT1;CRY1;SASH1;HSPA1B;BIRC3;HSPA1A
Upregulated	551	Lamellipodium Organization (GO:0097581)	8/30	0.000212544	0.00168805	6.01439	P2RY12;CYFIP1;CARMIL1;SNX2;S1PR1;RHOD;VCL;ARHGEF6
Upregulated	552	Regulation Of Cell Migration Involved In Sprouting Angiogenesis (GO:0090049)	8/30	0.000212544	0.00168805	6.01439	FOXC2;NOTCH1;SRPX2;RHOJ;PIK3C2A;KLF4;FGF2;RHOA
Upregulated	553	Regulation Of Macrophage Derived Foam Cell Differentiation (GO:0010743)	8/30	0.000212544	0.00168805	6.01439	NFKBIA;MSR1;CSF1;IL18;ITGAV;LCP1;PPARA;NFKB1
Upregulated	554	Negative Regulation Of Apoptotic Signaling Pathway (GO:2001234)	14/82	0.000214681	0.00170181	3.41072	RB1;CX3CR1;TCF7L2;DDX3X;CLU;TGFBR1;RELA;BCL2;ITGAV;ITGA6;PHIP;TMBIM6;RIPK1;HSPA1A
Upregulated	555	Cytosolic Pattern Recognition Receptor Signaling Pathway (GO:0002753)	7/23	0.000215439	0.00170181	7.23376	IFIH1;RNF135;MAVS;CGAS;TNFAIP3;TRIM25;RIGI
Upregulated	556	Positive Regulation Of Neuron Apoptotic Process (GO:0043525)	7/23	0.000215439	0.00170181	7.23376	TFAP2A;GRN;TGFB2;ITGAM;TYROBP;NUPR1;MCL1
Upregulated	557	Organonitrogen Compound Biosynthetic Process (GO:1901566)	18/123	0.000223374	0.00175817	2.84247	SLC44A3;PCYT1A;ABHD3;SLC44A2;LCAT;PCSK5;HACD4;SGPL1;MUC1;PRKD3;SPTLC3;LPCAT3;PRKD2;CHPT1;PRKD1;SPTSSA;PLPP3;GAL3ST4
Upregulated	558	Protein Dephosphorylation (GO:0006470)	18/124	0.000223374	0.00175817	2.84247	PPP1R15B;MTMR3;FBXW11;DUSP1;PPP2R5A;PPP4R3A;PTPN12;PPM1D;PTPN13;PTPRF;CDC14B;MTM1;PTPRG;PPP1CC;PTPRC;PTPRZ1;CTDSP2;PTPN6
Upregulated	559	Calcium-Dependent Cell-Cell Adhesion Via Plasma Membrane Cell Adhesion Molecules (GO:0016339)	9/38	0.000231007	0.00181499	5.13446	CDH2;PCDHGB4;PCDHGC3;CDH11;CDH23;PCDHB5;DCHS1;PCDHB4;PCDHB11
Upregulated	560	Dephosphorylation (GO:0016311)	20/147	0.000233007	0.00182418	2.65403	MTMR3;FBXW11;PPP2R5A;PPP4R3A;PTPN12;PPM1D;PTPN13;CDC14B;MTM1;PTPRG;THTPA;PPP1CC;PLPP5;PLPP4;PTPRC;PTPRZ1;CTDSP2;PTPN6;PLPP3;PSPH
Upregulated	561	Positive Regulation Of Protein Kinase Activity (GO:0045860)	20/145	0.000233007	0.00182418	2.65403	CSF1R;TGFB2;DDX3X;CSF1;CAB39L;EMP2;ADRB2;IQGAP1;AXIN2;CLU;RHOA;TGFBR2;CCNA2;PTPRC;RELN;TAB2;IL6R;STOX1;MAP3K5;DDR2
Upregulated	562	Regulation Of Cytoskeleton Organization (GO:0051493)	17/114	0.000235841	0.00184309	2.93556	PDGFRB;LRP1;ROCK1;FAM107A;IQGAP2;MID1;RHOA;SYDE1;CAPN2;PLXNB1;EZR;PHLDB2;CRK;PAK2;GPM6B;RHOQ;PLXNA3
Upregulated	563	Defense Response To Bacterium (GO:0042742)	25/204	0.00023975	0.00186699	2.3451	COLEC12;CEBPB;SERPINE1;TREM2;SPN;RNF213;GBP2;IL6R;GBP1;FCER1G;SYK;RNASE6;IL18;SLC30A1;LYZ;MR1;H2BC12;MAVS;ZNFX1;SLPI;EHHADH;TLR4;TLR3;MYD88;TLR2
Upregulated	564	Regulation Of Translation (GO:0006417)	25/202	0.00023975	0.00186699	2.3451	CYFIP1;DDX3X;POLDIP3;HSPB1;MSI1;MSI2;YBX1;TOB1;GIGYF2;GSPT1;SYNCRIP;ERBB2;IGF2BP2;GCN1;NANOS1;NIBAN1;IGFBP5;ELP4;CNOT1;SERBP1;PLXNB2;EIF3E;VIM;LSM14A;EIF4G1
Upregulated	565	Positive Regulation Of Tyrosine Phosphorylation Of STAT Protein (GO:0042531)	11/55	0.00024152	0.00187412	4.13836	LYN;CSF1R;CD40;CLCF1;IL18;PARP9;IL6ST;PARP14;IL6R;CRLF1;TNFRSF1A
Upregulated	566	Response To Peptide Hormone (GO:0043434)	11/55	0.00024152	0.00187412	4.13836	TGFBR3;STAT5A;GHRHR;STAT5B;IGFBP5;ROCK1;TCF12;STAT3;CRY1;SIRT1;ZFP36L1
Upregulated	567	Positive Regulation Of T Cell Proliferation (GO:0042102)	12/65	0.000242267	0.00187661	3.82101	CD86;PNP;HLA-DMB;VCAM1;PTPRC;SYK;IL18;NCKAP1L;TYK2;IL6ST;CD24;HLA-DPA1
Upregulated	568	Negative Regulation Of MAPK Cascade (GO:0043409)	16/105	0.000244745	0.00189246	3.04799	LYN;SMAD4;DUSP1;FBLN1;BMP7;LILRB4;FOXO1;IGF1R;PTPRC;STK38;DAG1;TIMP3;EMILIN1;EZR;TLR4;GBP1
Upregulated	569	Cellular Response To Hormone Stimulus (GO:0032870)	15/94	0.000248398	0.0018987	3.18647	NCOA1;MED1;STAT5B;OXTR;NPFFR1;STAT3;AKR1C3;ATP1A2;CTSS;GCK;ZFP36L1;SOX9;RAMP1;HSPA1B;HSPA1A
Upregulated	570	Peptidyl-Lysine Modification (GO:0018205)	15/94	0.000248398	0.0018987	3.18647	PIAS3;EYA1;LOXL3;ATPSCKMT;PLOD2;SMC5;P3H4;PLOD1;SIRT1;TOPORS;SENP1;IFIH1;ZMIZ1;EP300;EEF1AKMT3
Upregulated	571	Embryonic Digit Morphogenesis (GO:0042733)	6/17	0.000248577	0.0018987	9.01556	SALL1;INTU;MAP3K20;MSX1;GLI3;TBX3
Upregulated	572	Extracellular Matrix Assembly (GO:0085029)	6/17	0.000248577	0.0018987	9.01556	MFAP4;TGFB1;TNXB;EMILIN1;MYH11;GPM6B
Upregulated	573	Leukocyte Tethering Or Rolling (GO:0050901)	6/17	0.000248577	0.0018987	9.01556	CX3CR1;SPN;SELPLG;VCAM1;ROCK1;JAM2
Upregulated	574	Positive Regulation Of SMAD Protein Signal Transduction (GO:0060391)	6/17	0.000248577	0.0018987	9.01556	SMAD4;TGFB1;RBPMS;BMP7;TGFBR1;BMPR1A
Upregulated	575	Regulation Of Inflammatory Response To Antigenic Stimulus (GO:0002861)	6/17	0.000248577	0.0018987	9.01556	LYN;YES1;SYK;RHBDF2;TREM2;FYN
Upregulated	576	Regulation Of Stress Fiber Assembly (GO:0051492)	13/75	0.00026669	0.00203351	3.52951	ARHGEF10;CARMIL1;ROCK1;ARHGAP6;RHOA;TGFBR1;PPFIA1;RHPN2;PHLDB2;PAK2;WASF2;CGNL1;FERMT2
Upregulated	577	DNA Metabolic Process (GO:0006259)	32/288	0.00026884	0.00204635	2.07778	DCLRE1B;EXD2;SP100;BLM;TRRAP;FBH1;STON1;PDS5A;SAMHD1;BACH1;UNG;CBS;RAD21;POLD1;RBBP8;NBN;TCF7L2;PARP4;USP3;ACTL6A;RECQL;FANCC;ACTR8;AXIN2;SMC1A;REXO4;FAM111A;POLA1;ERCC4;CDK2;TIMELESS;DNASE2
Upregulated	578	Regulation Of Wound Healing (GO:0061041)	10/47	0.000270406	0.00205471	4.47261	KANK1;TNFRSF12A;MMRN1;CD109;SERPINE1;F2R;TNFAIP3;F2RL1;FGF2;CRK
Upregulated	579	Positive Regulation Of Cholesterol Transport (GO:0032376)	8/31	0.000272189	0.00205758	5.75272	NFKBIA;RXRA;LRP1;PTCH1;LPCAT3;TREM2;PLTP;SIRT1
Upregulated	580	Positive Regulation Of Lamellipodium Organization (GO:1902745)	8/31	0.000272189	0.00205758	5.75272	CYFIP1;CARMIL1;AUTS2;PIK3CA;RAC2;PLCE1;RREB1;WASF2
Upregulated	581	Regulation Of Macrophage Activation (GO:0043030)	8/31	0.000272189	0.00205758	5.75272	CEBPA;CD74;MFHAS1;CD84;TNIP2;EHHADH;TLR4;GPR137B
Upregulated	582	Regulation Of Mitotic Nuclear Division (GO:0007088)	11/56	0.000285177	0.00214838	4.04627	PDGFRB;PRMT5;NME6;DUSP1;EGF;CCDC8;LRP5;RCC1;PHIP;BMP7;CDK5RAP2
Upregulated	583	Positive Regulation Of Pattern Recognition Receptor Signaling Pathway (GO:0062208)	9/39	0.000285178	0.00214838	4.96316	MFHAS1;DDX3X;EHHADH;NINJ1;F2RL1;CYBA;TLR5;TLR3;TLR2
Upregulated	584	Negative Regulation Of Stress Fiber Assembly (GO:0051497)	7/25	0.000289189	0.00217114	6.80804	PPFIA1;RHPN2;ARHGAP6;PAK2;WASF2;PHLDB2;CGNL1
Upregulated	585	Regulation Of Cell Size (GO:0008361)	7/25	0.000289189	0.00217114	6.80804	RARG;PLEK;MSN;ARHGAP5;EZR;RHOA;VAV1
Upregulated	586	Regulation Of Protein Kinase Activity (GO:0045859)	17/119	0.000291991	0.00218844	2.87547	RB1;WWTR1;CSF1;C5AR1;HSPB1;IQGAP1;AXIN2;SIRT1;LRP6;CCNA2;PTPRC;RELN;PLCE1;TAB2;PAK2;MAP3K5;DDR2
Upregulated	587	Endomembrane System Organization (GO:0010256)	24/196	0.000294215	0.00220135	2.35725	WASHC4;PLEKHF2;SRGN;PI4K2B;COG8;TMED10;ATL3;UBXN2A;OSBPL2;COG2;DNAJC13;SNX33;LYSMD3;TMEM170A;RAB43;LMAN1;RAB30;SERP1;GOLGB1;RAB29;TMED1;TLCD2;PRKD1;RAB8A
Upregulated	588	Negative Regulation Of Phosphorylation (GO:0042326)	13/75	0.000305919	0.00228503	3.47247	LYN;NIBAN1;PPP1R15B;WWTR1;CDKN2C;TGFB1;ROCK1;FBLN1;PTPN13;SIRT1;BMP7;LRP6;PLPP3
Upregulated	589	Recombinational Repair (GO:0000725)	15/95	0.000315315	0.00235121	3.10662	EXD2;BLM;WDR48;FBH1;STON1;RECQL;CHD4;SMC5;SAMHD1;ZFYVE26;RNF169;ERCC4;REV3L;RBBP8;NBN
Upregulated	590	Growth Hormone Receptor Signaling Pathway Via JAK-STAT (GO:0060397)	4/7	0.000324663	0.00238847	22.0213	LYN;STAT5A;STAT5B;STAT3
Upregulated	591	Histone Lysine Demethylation (GO:0070076)	4/7	0.000324663	0.00238847	22.0213	KDM6B;KDM3A;KDM3B;JMJD1C
Upregulated	592	Positive Regulation Of Apoptotic Cell Clearance (GO:2000427)	4/7	0.000324663	0.00238847	22.0213	C3;C4B;C4A;TREM2
Upregulated	593	Positive Regulation Of Cell Migration By Vascular Endothelial Growth Factor Signaling Pathway (GO:0038089)	4/7	0.000324663	0.00238847	22.0213	MYO1C;HSPB1;PRKD2;PRKD1
Upregulated	594	Regulation Of Epithelial To Mesenchymal Transition Involved In Endocardial Cushion Formation (GO:1905005)	4/7	0.000324663	0.00238847	22.0213	TGFB2;TGFB1;TGFBR1;TGFBR2
Upregulated	595	Regulation Of Mesenchymal Stem Cell Differentiation (GO:2000739)	4/7	0.000324663	0.00238847	22.0213	REST;SOX9;SOX6;SOX5
Upregulated	596	Regulation Of Transforming Growth Factor Beta Activation (GO:1901388)	4/7	0.000324663	0.00238847	22.0213	TNXB;ITGB8;ITGAV;LTBP1
Upregulated	597	Regulation Of Wound Healing, Spreading Of Epidermal Cells (GO:1903689)	4/7	0.000324663	0.00238847	22.0213	FERMT1;PHLDB2;RREB1;FERMT2
Upregulated	598	Protein Localization To Cell Periphery (GO:1990778)	19/142	0.000337722	0.00248039	2.6476	ROCK1;PTCH1;DENND4C;EMP2;ZDHHC2;TSPAN33;TNFRSF1A;LRP6;EHD1;IKBKB;SLMAP;P2RY1;RAB13;RAB29;FLNA;TNIK;EZR;RAMP1;RAB8A
Upregulated	599	Golgi Vesicle Transport (GO:0048193)	24/197	0.000343177	0.002491	2.32954	COPB2;COG8;SLC10A7;TMED10;LMAN2L;ATL3;SNAP23;COG2;SCAMP2;RAB43;LMAN1;GOLGA4;SNX2;RP2;RAB13;RAB29;TBC1D14;SPIRE1;TMED1;PRKD1;PLPP3;RAB8A;TMED5;ERGIC1
Upregulated	600	Astrocyte Activation (GO:0048143)	5/12	0.000343513	0.002491	11.8016	C1QA;GRN;LRP1;C5AR1;TREM2
Upregulated	601	Cell-Cell Junction Maintenance (GO:0045217)	5/12	0.000343513	0.002491	11.8016	CSF1R;F2R;F2RL1;FERMT2;INAVA
Upregulated	602	Defense Response To Tumor Cell (GO:0002357)	5/12	0.000343513	0.002491	11.8016	SPI1;LAPTM5;DLEC1;KLF4;RELA
Upregulated	603	Negative Regulation Of Alcohol Biosynthetic Process (GO:1902931)	5/12	0.000343513	0.002491	11.8016	REST;PLEK;ERLIN1;ERLIN2;NFKB1
Upregulated	604	Relaxation Of Cardiac Muscle (GO:0055119)	5/12	0.000343513	0.002491	11.8016	GSTM2;GSN;PLN;PIK3CA;ATP1A2
Upregulated	605	Response To Muramyl Dipeptide (GO:0032495)	5/12	0.000343513	0.002491	11.8016	RIPK2;ERBIN;IRF5;VIM;INAVA
Upregulated	606	Amide Transport (GO:0042886)	8/32	0.000344838	0.002491	5.51286	SLC14A1;GJA1;SLC1A3;TAP1;FOLR2;PLTP;FOLR1;DISP1
Upregulated	607	Phosphatidylinositol 3-Kinase Signaling (GO:0014065)	8/32	0.000344838	0.002491	5.51286	FCGR3A;PIK3CA;ERBB2;STAT3;PIK3C2A;IGF1R;PIK3R5;ZFP36L1
Upregulated	608	Regulation Of Transcription By RNA Polymerase I (GO:0006356)	8/32	0.000344838	0.002491	5.51286	CREBBP;HEATR1;ERBB2;FLNA;BAZ2A;DEK;ERCC6;BAZ1B
Upregulated	609	Nucleic Acid-Templated Transcription (GO:0097659)	9/40	0.000349446	0.00251972	4.80291	PHF3;DIDO1;SMAD4;TAF1B;TCEA3;TCEA1;MLF1;TOPORS;THAP1
Upregulated	610	Embryonic Organ Development (GO:0048568)	13/77	0.000349961	0.00251972	3.41725	TGFB2;COL27A1;TGFB1;PKD2;PCSK5;GLI3;GLI2;TGFBR2;SALL1;TEAD1;TEAD2;TEAD3;BMPR1A
Upregulated	611	Positive Regulation Of Supramolecular Fiber Organization (GO:1902905)	15/96	0.000354221	0.00254248	3.06817	RB1;VASP;CARMIL1;TNXB;GSN;PLEK;SLAIN2;CLU;FER;SCIN;CDC42EP4;F2RL1;NCKAP1L;MAPRE1;CDK5RAP2
Upregulated	612	Cellular Response To Copper Ion (GO:0071280)	6/20	0.000354859	0.00254248	8.26401	MT1M;HSF1;MT1F;MT1G;MT1H;MT1E
Upregulated	613	ncRNA-mediated Post-Transcriptional Gene Silencing (GO:0035194)	6/18	0.000354859	0.00254248	8.26401	HELZ2;CNOT6;CNOT1;HELZ;WTIP;AJUBA
Upregulated	614	Negative Regulation Of Angiogenesis (GO:0016525)	14/86	0.000357951	0.00255629	3.22084	FOXC1;TGFB2;SPARC;NIBAN2;ROCK1;PDE3B;SERPINE1;KLF4;DCN;KLF2;AMOT;EMILIN1;CNMD;GTF2I
Upregulated	615	Regulation Of Mitotic Cell Cycle Phase Transition (GO:1901990)	14/86	0.000357951	0.00255629	3.22084	PBRM1;CDKN2C;ACTL6A;ARID1A;CDC14A;ZFP36L2;CDC14B;ZFP36L1;CDK4;CDK2;MAP3K20;PTPN6;ARID2;NEK11
Upregulated	616	Positive Regulation Of Autophagy (GO:0010508)	16/107	0.000381146	0.00270108	2.91366	SETD2;ROCK1;GNAI3;PIK3C2A;SIRT1;FOXO1;DCN;TRIM8;DHRSX;SESN3;TRIM5;TP53INP1;PRKD1;TRIM38;TRIM21;TRIM22
Upregulated	617	Antigen Processing And Presentation Of Exogenous Peptide Antigen Via MHC Class II (GO:0019886)	7/26	0.000381915	0.00270108	6.42962	PIKFYVE;HLA-DMB;FCER1G;HLA-DRA;HLA-DOA;CTSS;HLA-DPA1
Upregulated	618	Lamellipodium Assembly (GO:0030032)	7/25	0.000381915	0.00270108	6.42962	P2RY12;CYFIP1;CARMIL1;S1PR1;RHOD;VCL;ARHGEF6
Upregulated	619	Negative Regulation Of Response To Wounding (GO:1903035)	7/25	0.000381915	0.00270108	6.42962	MMRN1;CD109;SERPINE1;STAT3;PTPN6;FGF2;CRK
Upregulated	620	Proteoglycan Metabolic Process (GO:0006029)	7/25	0.000381915	0.00270108	6.42962	CSGALNACT1;CHST9;CHST11;CHST14;BMPR1B;CNMD;GAL3ST4
Upregulated	621	Wound Healing, Spreading Of Cells (GO:0044319)	7/25	0.000381915	0.00270108	6.42962	DDR1;CCNA2;ADAM17;FLNA;ITGA5;LCP1;RHOA
Upregulated	622	Neurogenesis (GO:0022008)	10/49	0.000386671	0.00273032	4.24299	TGFB2;RYK;ERBB2;CXCR4;LRP4;DCHS1;THOC2;ERCC6;EGFR;CDK5RAP2
Upregulated	623	Glycosaminoglycan Biosynthetic Process (GO:0006024)	11/58	0.000392617	0.002759	3.87386	CSGALNACT1;CHST9;CHST6;HS3ST3A1;SLC10A7;CHST11;ANGPT1;DSE;CHST14;B4GALT4;CHST3
Upregulated	624	Positive Regulation Of Type II Interferon Production (GO:0032729)	11/58	0.000392617	0.002759	3.87386	IL1R1;IL18;F2RL1;SCRIB;TLR7;LILRB1;BTN3A2;TYK2;TLR4;TLR3;HLA-DPA1
Upregulated	625	Regulation Of Neuron Death (GO:1901214)	11/58	0.000392617	0.002759	3.87386	C1QA;ITGAM;TYROBP;CSF1;GPNMB;ITGB2;RAB29;FYN;CLU;MAP3K5;EIF4G1
Upregulated	626	Regulation Of Protein-Containing Complex Assembly (GO:0043254)	17/119	0.00039784	0.00279124	2.78981	RB1;ATF7IP;TGFB1;DDX3X;GSN;SYK;TFIP11;CLU;HCFC1;GFAP;LATS1;BCL2L11;HSF1;EP300;BMF;RAF1;AJUBA
Upregulated	627	Organic Substance Transport (GO:0071702)	24/201	0.00039916	0.00279603	2.30247	CCR1;RYR1;SLC47A2;SLC22A3;LMAN2L;CMTM6;TAP1;AQP4;SLC3A2;SNX33;PKD2;CLU;SCAMP2;DISP1;RUFY1;SNX18;CDH23;TXNIP;FYN;SNX7;TNPO1;RAMP1;PLTP;ABCD1
Upregulated	628	Non-Canonical Wnt Signaling Pathway (GO:0035567)	9/41	0.0004252	0.0029737	4.65268	FZD1;VANGL1;FZD2;VANGL2;SMURF2;RYK;FZD7;FZD8;RHOA
Upregulated	629	Actin Filament Bundle Assembly (GO:0051017)	8/33	0.000432526	0.00300578	5.29218	EPS8;LIMA1;CALD1;DPYSL3;FAM107A;LCP1;EZR;RHOD
Upregulated	630	Actin Filament Bundle Organization (GO:0061572)	8/33	0.000432526	0.00300578	5.29218	EPS8;LIMA1;CALD1;DPYSL3;FAM107A;LCP1;EZR;RHOD
Upregulated	631	Negative Regulation Of Mitotic Cell Cycle (GO:0045930)	8/34	0.000432526	0.00300578	5.29218	FOXC1;BTG1;BCL6;NME6;SCRIB;BMP7;ZFP36L2;ZFP36L1
Upregulated	632	Regulation Of Lamellipodium Assembly (GO:0010591)	8/33	0.000432526	0.00300578	5.29218	CYFIP1;FER;AUTS2;PIK3CA;RAC2;TWF1;PLCE1;WASF2
Upregulated	633	Regulation Of Innate Immune Response (GO:0045088)	13/78	0.000454383	0.00315269	3.3119	CFH;CGAS;TNFAIP3;TREM2;PARP9;SAMHD1;RNF135;MYO1C;PTPN6;TRIM21;BIRC3;TRIM56;NFE2L2
Upregulated	634	Regulation Of Double-Strand Break Repair (GO:2000779)	14/88	0.000456007	0.00315896	3.1336	SETD2;PBRM1;TRRAP;ACTL6A;TEX15;DEK;ARID1A;SIRT1;RNF169;SHLD2;UBR5;TIMELESS;SPIRE1;ARID2
Upregulated	635	Heart Morphogenesis (GO:0003007)	11/59	0.000457933	0.00316731	3.79304	TGFBR3;NIPBL;TGFB2;NOTCH1;TCAP;EMP2;SOX9;EPHB4;TGFBR1;TBX3;BMPR1A
Upregulated	636	Positive Regulation Of Fat Cell Differentiation (GO:0045600)	10/50	0.000458817	0.00316843	4.13679	CEBPB;ASXL2;SOX13;LRP5;LCP1;WDFY2;RREB1;BMP7;CMKLR1;ZFP36L1
Upregulated	637	Cellular Response To Salt (GO:1902075)	16/109	0.000471008	0.00324751	2.85083	RYR1;P2RY12;ADGRV1;AKR1C3;CIB2;IQGAP1;PKD2;ADCY8;CLU;CDKN2AIP;ITPKB;HSF1;P2RY1;ALOX5AP;CPNE3;FYN
Upregulated	638	Atrioventricular Valve Morphogenesis (GO:0003181)	6/19	0.000493624	0.00337169	7.62809	SMAD4;TGFB2;NOTCH1;AXIN2;TGFBR2;BMPR1A
Upregulated	639	Embryonic Digestive Tract Development (GO:0048566)	6/19	0.000493624	0.00337169	7.62809	TGFB2;NIPBL;SALL1;PCSK5;GLI3;GLI2
Upregulated	640	Eye Morphogenesis (GO:0048592)	6/19	0.000493624	0.00337169	7.62809	MFAP5;SKI;RARG;NIPBL;EFEMP1;STAT3
Upregulated	641	Interleukin-1-Mediated Signaling Pathway (GO:0070498)	6/19	0.000493624	0.00337169	7.62809	IKBKB;IL1R1;TNIP2;IRAK4;RELA;MYD88
Upregulated	642	Leukocyte Adhesion To Vascular Endothelial Cell (GO:0061756)	6/19	0.000493624	0.00337169	7.62809	CX3CR1;SPN;SELPLG;VCAM1;ROCK1;JAM2
Upregulated	643	Mesoderm Development (GO:0007498)	6/19	0.000493624	0.00337169	7.62809	FOXC2;GDF11;BTK;IKZF1;TBX6;TBX3
Upregulated	644	DNA-templated Transcription Elongation (GO:0006354)	7/26	0.000496965	0.00337874	6.09103	SETD2;PBRM1;SRCAP;CTR9;ELP4;SUPT6H;CDC73
Upregulated	645	Wnt Signaling Pathway, Planar Cell Polarity Pathway (GO:0060071)	7/26	0.000496965	0.00337874	6.09103	VANGL1;FZD2;VANGL2;SMURF2;RYK;FZD7;RHOA
Upregulated	646	Cell-Cell Adhesion Mediated By Cadherin (GO:0044331)	7/26	0.000496965	0.00337874	6.09103	FER;CDH2;PCDHGB4;CTNND1;CDH11;DCHS1;PLEKHA7
Upregulated	647	Sulfur Compound Biosynthetic Process (GO:0044272)	12/70	0.000499371	0.00338986	3.48531	CSGALNACT1;CHST9;CHST6;SLC10A7;CHST11;ANGPT1;CBS;DSE;CHST14;METTL16;B4GALT4;CHST3
Upregulated	648	Intracellular Protein Transport (GO:0006886)	34/325	0.00050728	0.00343293	1.94877	COPB2;TMED10;NUP188;FUT10;PTTG1IP;STX11;STK3;RAB43;LMAN1;RANBP3L;IPO8;XPO1;BAG3;RAB23;MYO6;RAB29;TMED1;STX2;TNPO1;TMED5;WLS;NGFR;CD74;TGFB1;SYK;STAT3;LAPTM5;RASSF9;ARFGAP3;EHD1;RAB32;RAB31;PHIP;NUP98
Upregulated	649	Proteolysis (GO:0006508)	34/330	0.00050728	0.00343293	1.94877	CFH;TMPRSS5;CPQ;SPPL2A;CXCR4;AEBP1;ECE2;PCSK5;CTSS;PHEX;MALT1;ZMPSTE24;ADAM28;CASP7;CAPN7;CASP6;CAPN2;TBL1X;CTSC;SRGN;ADGRV1;CARD8;PTCH1;MMP2;PCOLCE;SENP1;FAM111A;PM20D2;MMP14;ADAM17;BMP1;XPNPEP3;CPE;TPP1
Upregulated	650	Collagen Fibril Organization (GO:0030199)	9/42	0.000513955	0.00347276	4.51155	TGFB2;COL27A1;BMP1;COL1A2;LOXL3;SERPINH1;P3H4;TGFBR1;DDR2
Upregulated	651	Regulation Of JNK Cascade (GO:0046328)	16/110	0.000522375	0.00352423	2.82041	NCF1;FZD7;MINK1;TPD52L1;EGFR;IGF1R;TGFBR3;MFHAS1;NCOR1;MDFIC;F2RL1;RIPK1;TNIK;LTBR;TLR3;MAP3K5
Upregulated	652	T Cell Differentiation In Thymus (GO:0033077)	5/13	0.000531937	0.00352911	10.3261	PTPRC;MR1;GLI3;ZFP36L2;ZFP36L1
Upregulated	653	Cytoplasmic Sequestering Of Protein (GO:0051220)	5/13	0.000531937	0.00352911	10.3261	LATS1;NFKBIA;SUFU;FLNA;PKD2
Upregulated	654	Microvillus Assembly (GO:0030033)	5/14	0.000531937	0.00352911	10.3261	RAP1B;MINK1;FXYD5;TNIK;EZR
Upregulated	655	Positive Regulation Of Alpha-Beta T Cell Differentiation (GO:0046638)	5/13	0.000531937	0.00352911	10.3261	PNP;NCKAP1L;LILRB4;GLI3;TGFBR2
Upregulated	656	Positive Regulation Of Cardiac Muscle Cell Proliferation (GO:0060045)	5/13	0.000531937	0.00352911	10.3261	TGFBR3;NOTCH1;GLI1;FGF2;BMPR1A
Upregulated	657	Positive Regulation Of Heterochromatin Formation (GO:0031453)	5/13	0.000531937	0.00352911	10.3261	SETDB1;SIN3A;CDK2;MORC2;RESF1
Upregulated	658	Positive Regulation Of Histone Deacetylation (GO:0031065)	5/13	0.000531937	0.00352911	10.3261	NIPBL;BAZ2A;PRKD2;PRKD1;SIRT1
Upregulated	659	Regulation Of Macrophage Cytokine Production (GO:0010935)	5/13	0.000531937	0.00352911	10.3261	TGFB2;TGFB1;LAPTM5;LILRB1;SIRT1
Upregulated	660	Regulation Of Response To Stress (GO:0080134)	5/13	0.000531937	0.00352911	10.3261	DYRK3;ADCY8;SLC38A2;STOX1;EIF4G1
Upregulated	661	Relaxation Of Muscle (GO:0090075)	5/13	0.000531937	0.00352911	10.3261	GSTM2;GSN;PLN;PIK3CA;ATP1A2
Upregulated	662	Substrate-Dependent Cell Migration (GO:0006929)	5/13	0.000531937	0.00352911	10.3261	P2RY12;PTPRC;OPHN1;NTN1;CD2AP
Upregulated	663	DNA Damage Checkpoint Signaling (GO:0000077)	8/34	0.000537477	0.00353947	5.08848	STK33;DTX3L;ERCC4;MAP3K20;NBN;ERCC6;PARP9;USP28
Upregulated	664	Glial Cell Differentiation (GO:0010001)	8/34	0.000537477	0.00353947	5.08848	SOX2;VCAN;RELN;CDH2;PTPRZ1;NFIB;STAT3;SOX9
Upregulated	665	Negative Regulation Of Interleukin-6 Production (GO:0032715)	8/34	0.000537477	0.00353947	5.08848	CD84;ELF4;TNFAIP3;FOXJ1;NCKAP1L;PTPN6;LILRB4;TLR4
Upregulated	666	Regulation Of Metal Ion Transport (GO:0010959)	8/34	0.000537477	0.00353947	5.08848	SLC30A6;NKAIN4;NKAIN3;PLN;EPB41;HFE;BCL2;IL16
Upregulated	667	Protein Localization To Plasma Membrane (GO:0072659)	18/137	0.000537529	0.00353947	2.61735	ROCK1;PTCH1;DENND4C;EMP2;ZDHHC2;TSPAN33;TNFRSF1A;LRP6;EHD1;IKBKB;SLMAP;P2RY1;RAB13;FLNA;TNIK;EZR;RAMP1;RAB8A
Upregulated	668	Receptor Internalization (GO:0031623)	10/51	0.000541786	0.00355684	4.03577	ENTREP1;FCER1G;RAB31;SYK;LRP1;NEDD4;ITGB2;LILRB1;LILRB4;RAMP1
Upregulated	669	Regulation Of Stress-Activated MAPK Cascade (GO:0032872)	10/51	0.000541786	0.00355684	4.03577	TGFBR3;TGFB2;MDFIC;F2RL1;FAS;MID1;EGFR;FOXO1;INAVA;IGF1R
Upregulated	670	Spindle Assembly (GO:0051225)	13/81	0.000584078	0.00382305	3.21285	ARHGEF10;BCCIP;SPICE1;SMC3;SMC1A;RHOA;STAG1;NCOR1;STAG2;RCC1;FLNA;MAPRE1;LSM14A
Upregulated	671	Wound Healing (GO:0042060)	13/80	0.000584078	0.00382305	3.21285	DSP;TGFB2;FUT10;FZD7;MYOF;PRCP;FGF2;SYTL4;TGFBR1;ERBB2;PLPP3;RAF1;PLEC
Upregulated	672	Determination Of Left/Right Symmetry (GO:0007368)	9/45	0.000617344	0.00401532	4.37873	ODAD3;NOTCH1;ODAD2;SMO;FOXJ1;RFX3;PKD2;CFAP53;CCDC40
Upregulated	673	Positive Regulation Of Chromatin Binding (GO:0035563)	4/8	0.000619851	0.00401532	16.5155	DTX3L;ZNF618;GMNN;PARP9
Upregulated	674	Positive Regulation Of Extracellular Matrix Assembly (GO:1901203)	4/8	0.000619851	0.00401532	16.5155	TGFB1;DAG1;EMILIN1;PHLDB2
Upregulated	675	Protein poly-ADP-ribosylation (GO:0070212)	4/8	0.000619851	0.00401532	16.5155	PARP10;TNKS2;ZC3HAV1;PARP9
Upregulated	676	Regulation Of Cell Killing (GO:0031341)	4/8	0.000619851	0.00401532	16.5155	TGFB2;CFH;CD59;ICAM1
Upregulated	677	Regulation Of Macrophage Migration (GO:1905521)	4/8	0.000619851	0.00401532	16.5155	CX3CR1;P2RY12;CSF1;EMILIN1
Upregulated	678	Sensory Organ Morphogenesis (GO:0090596)	4/8	0.000619851	0.00401532	16.5155	SKI;NIPBL;INTU;GLI3
Upregulated	679	Cardiac Muscle Tissue Development (GO:0048738)	10/52	0.000636793	0.00409662	3.93956	KDM6B;NOTCH2;GJA1;SMAD4;NOTCH1;TCAP;MSX1;BMP7;SMAD5;BMPR1A
Upregulated	680	T Cell Activation Involved In Immune Response (GO:0002286)	7/27	0.000637998	0.00409662	5.7863	CD74;FCER1G;F2RL1;LILRB1;LCP1;ITGAL;ICAM1
Upregulated	681	Amino Acid Import Across Plasma Membrane (GO:0089718)	7/27	0.000637998	0.00409662	5.7863	SLC1A3;SLC1A4;SLC3A2;SLC1A5;SLC6A20;SLC38A2;SLC7A2
Upregulated	682	Myeloid Cell Development (GO:0061515)	7/27	0.000637998	0.00409662	5.7863	MED1;CEBPB;NRROS;FLNA;NCKAP1L;EVI2B;TLR2
Upregulated	683	Negative Regulation Of Actin Filament Bundle Assembly (GO:0032232)	7/28	0.000637998	0.00409662	5.7863	PPFIA1;RHPN2;ARHGAP6;PAK2;WASF2;PHLDB2;CGNL1
Upregulated	684	Ventricular Septum Morphogenesis (GO:0060412)	7/27	0.000637998	0.00409662	5.7863	TGFBR3;SMAD4;TGFB2;NOTCH1;TGFBR1;TGFBR2;BMPR1A
Upregulated	685	Negative Regulation Of Defense Response (GO:0031348)	16/112	0.000639635	0.00410114	2.76149	RB1;IL10RA;STAT3;CGAS;TNFAIP3;AOAH;KLF4;TNFRSF1A;MFHAS1;MAPK7;MYO1C;ELF4;LPCAT3;OTULIN;PPARA;TRIM21
Upregulated	686	Positive Regulation Of Binding (GO:0051099)	14/91	0.000645505	0.00412672	3.01124	TCF7L2;FOXC1;DTX3L;LRP1;RIPK2;EPB41;EGF;HFE;GMNN;PARP9;STK3;SKI;ZNF618;TRIM21
Upregulated	687	Sensory Perception Of Sound (GO:0007605)	14/92	0.000645505	0.00412672	3.01124	TMC1;TFAP2A;WDR1;USP53;EYA1;WFS1;OTOS;CDC14A;POU3F4;NIPBL;KCNQ1;CDH23;TBL1X;CCDC50
Upregulated	688	Macromolecule Modification (GO:0043412)	13/81	0.000659838	0.00421222	3.1655	MANBA;ST6GAL1;PARP4;YES1;ARAF;PLOD2;PHKA2;PHEX;SERP1;GGCX;STK38;CPE;MAN2B1
Upregulated	689	Adherens Junction Organization (GO:0034332)	8/35	0.000662103	0.00421443	4.89987	CDH2;PCDHGB4;CDH11;DCHS1;PAK2;INAVA;FERMT2;VCL
Upregulated	690	Intrinsic Apoptotic Signaling Pathway By P53 Class Mediator (GO:0072332)	8/35	0.000662103	0.00421443	4.89987	CASP6;DDIT4;TP53BP2;EP300;PMAIP1;HIPK1;USP28;SIRT1
Upregulated	691	Fc-gamma Receptor Signaling Pathway Involved In Phagocytosis (GO:0038096)	6/20	0.000671204	0.00424773	7.08301	LYN;YES1;PLPP4;SYK;FYN;VAV1
Upregulated	692	Positive Regulation Of Lipid Storage (GO:0010884)	6/20	0.000671204	0.00424773	7.08301	C3;EHD1;MSR1;LCP1;OSBPL11;NFKB1
Upregulated	693	Regulation Of Calcium Ion Import (GO:0090279)	6/20	0.000671204	0.00424773	7.08301	PDGFRB;PLN;PLPP4;EGF;SLC30A1;PKD2
Upregulated	694	Regulation Of Toll-Like Receptor Signaling Pathway (GO:0034121)	6/20	0.000671204	0.00424773	7.08301	OTUD4;TLR5;LGR4;TLR3;BIRC3;TLR2
Upregulated	695	T Cell Receptor Signaling Pathway (GO:0050852)	14/95	0.000721912	0.00456207	2.97254	BTN3A1;BTN2A2;RIPK2;BTN3A2;MALT1;IKBKB;PTPRC;PIK3CA;INPP5D;BTK;PRKD2;FYN;ERMAP;HLA-DPA1
Upregulated	696	Positive Regulation Of Biosynthetic Process (GO:0009891)	9/44	0.000737123	0.00464483	4.25349	TGFB1;F2R;RAB27A;CYBA;SORBS1;VIM;PPARA;SLC5A3;TLR4
Upregulated	697	Regulation Of Cell-Substrate Adhesion (GO:0010810)	9/44	0.000737123	0.00464483	4.25349	ECM2;NOTCH1;FZD7;MINK1;RAC2;NDNF;NPNT;RHOA;LIMS1
Upregulated	698	Cellular Response To Exogenous dsRNA (GO:0071360)	5/14	0.000788573	0.00489874	9.17848	COLEC12;IFIH1;MAVS;CGAS;RIGI
Upregulated	699	Negative Regulation Of Smooth Muscle Cell Migration (GO:0014912)	5/14	0.000788573	0.00489874	9.17848	IGFBP5;LRP1;SERPINE1;PRKG1;BMPR1A
Upregulated	700	Pathway-Restricted SMAD Protein Phosphorylation (GO:0060389)	5/14	0.000788573	0.00489874	9.17848	TGFBR3;TGFB2;TGFB1;TGFBR1;TGFBR2
Upregulated	701	Positive Regulation Of Endothelial Cell Chemotaxis (GO:2001028)	5/14	0.000788573	0.00489874	9.17848	HSPB1;PRKD2;PRKD1;FGF2;FGFR1
Upregulated	702	Positive Regulation Of Histone Acetylation (GO:0035066)	5/14	0.000788573	0.00489874	9.17848	SMAD4;MUC1;DEK;ERCC6;BAZ1B
Upregulated	703	Positive Regulation Of Response To Cytokine Stimulus (GO:0060760)	5/14	0.000788573	0.00489874	9.17848	IFIH1;CD74;MAVS;AXL;RIGI
Upregulated	704	Positive Regulation Of Transcription From RNA Polymerase II Promoter Involved In Cellular Response To Chemical Stimulus (GO:1901522)	5/14	0.000788573	0.00489874	9.17848	SMAD4;SMAD9;SMAD5;RELA;NFE2L2
Upregulated	705	Regulation Of Cholesterol Storage (GO:0010885)	5/14	0.000788573	0.00489874	9.17848	EHD1;MSR1;TREM2;LCP1;PPARA
Upregulated	706	Regulation Of Endothelial Cell Chemotaxis (GO:2001026)	5/14	0.000788573	0.00489874	9.17848	NOTCH1;HSPB1;PRKD2;PRKD1;FGF2
Upregulated	707	Regulation Of Leukocyte Activation (GO:0002694)	5/14	0.000788573	0.00489874	9.17848	LYN;CD74;MFHAS1;CD84;GPR137B
Upregulated	708	Negative Regulation Of Amide Metabolic Process (GO:0034249)	14/93	0.000805826	0.00494177	2.93483	NANOS1;NTRK2;DDX3X;IGFBP5;ROCK1;YBX1;CLU;TOB1;GIGYF2;SYNCRIP;CNOT1;SERBP1;IGF2BP2;LSM14A
Upregulated	709	Regulation Of mRNA Splicing, Via Spliceosome (GO:0048024)	14/94	0.000805826	0.00494177	2.93483	RBM38;PRMT5;RBM47;LARP7;PRDX6;JMJD6;PTBP1;REST;SON;SRSF4;NUP98;METTL16;RBM7;RBM23
Upregulated	710	Regulation Of Peptidyl-Serine Phosphorylation (GO:0033135)	14/93	0.000805826	0.00494177	2.93483	BCAR3;TGFB1;RIPK2;DOCK7;ARAF;EGFR;LATS1;NSD1;TNKS1BP1;PRKD2;PRKD1;RAF1;STOX1;EIF4G1
Upregulated	711	Establishment Of Endothelial Barrier (GO:0061028)	7/28	0.000808985	0.00494177	5.5106	RAP1B;RAPGEF1;MSN;F2RL1;EZR;ICAM1;TJP2
Upregulated	712	Limb Development (GO:0060173)	7/28	0.000808985	0.00494177	5.5106	SALL1;INTU;PTCH1;MAP3K20;LRP4;PCSK5;GLI3
Upregulated	713	Regulation Of Bone Resorption (GO:0045124)	7/28	0.000808985	0.00494177	5.5106	CSF1R;SYK;INPP5D;S1PR1;TMEM119;TNFAIP3;GPR137B
Upregulated	714	Regulation Of Chemotaxis (GO:0050920)	7/28	0.000808985	0.00494177	5.5106	P2RY12;PDGFRB;TGFB1;GPR183;CXCR4;F2RL1;TREM2
Upregulated	715	Regulation Of Protein Localization To Membrane (GO:1905475)	7/28	0.000808985	0.00494177	5.5106	MMP14;GSN;GPC3;FYN;SLC5A3;ZDHHC2;GBP1
Upregulated	716	Transcription Elongation By RNA Polymerase II (GO:0006368)	7/28	0.000808985	0.00494177	5.5106	SETD2;PBRM1;SRCAP;CTR9;ELP4;SUPT6H;CDC73
Upregulated	717	Vascular Endothelial Growth Factor Receptor Signaling Pathway (GO:0048010)	7/28	0.000808985	0.00494177	5.5106	MAPKAPK2;HSPB1;FYN;PRKD2;PRKD1;PAK2;VAV1
Upregulated	718	Protein Destabilization (GO:0031648)	8/36	0.000809001	0.00494177	4.72474	CREBBP;GSN;FBXW11;EP300;FBXL3;TRIM21;SIRT1;CDC73
Upregulated	719	Regulation Of Peptidyl-Threonine Phosphorylation (GO:0010799)	8/36	0.000809001	0.00494177	4.72474	TGFB1;EGF;RIPK2;PARD3;TNKS1BP1;BMP7;STOX1;EIF4G1
Upregulated	720	Exocytosis (GO:0006887)	13/86	0.00083636	0.0051018	3.07487	CCR1;TMED10;SNAP23;RAB27A;RAB3IL1;PIK3C2A;SYTL4;SYTL3;STX11;RAB31;RAB11FIP1;SCRN1;STX2
Upregulated	721	Cellular Response To Organonitrogen Compound (GO:0071417)	15/105	0.000842307	0.00513095	2.7917	P2RY12;IGFBP5;CIB2;PKD2;CLU;RELA;ZFP36L1;RAP1B;KCNQ1;P2RY1;CAPN2;RAPGEF1;SOX9;EZR;FOLR1
Upregulated	722	Negative Regulation Of Cold-Induced Thermogenesis (GO:0120163)	9/46	0.000875174	0.00532377	4.13521	RB1;FOXC2;TLE3;ADAM17;NOTCH1;DOCK7;ZNF423;TLR4;LGR4
Upregulated	723	Focal Adhesion Assembly (GO:0048041)	6/21	0.000894468	0.00540372	6.61061	PEAK1;CDH11;SORBS1;RHOD;THSD1;FERMT2
Upregulated	724	Positive Regulation Of Smoothened Signaling Pathway (GO:0045880)	6/21	0.000894468	0.00540372	6.61061	TTC23;EVC;DLG5;TUBD1;GLI1;KIF7
Upregulated	725	Positive Regulation Of Transcription Regulatory Region DNA Binding (GO:2000679)	6/21	0.000894468	0.00540372	6.61061	RB1;FOXC1;NIBAN2;TGFB1;EP300;PAX6
Upregulated	726	Regulation Of Lipid Storage (GO:0010883)	6/21	0.000894468	0.00540372	6.61061	C3;NFKBIA;ITGAV;LCP1;SIRT1;NFKB1
Upregulated	727	Regulation Of Lipopolysaccharide-Mediated Signaling Pathway (GO:0031664)	6/21	0.000894468	0.00540372	6.61061	TRIM5;CARD8;CD180;LY86;LILRA2;SASH1
Upregulated	728	Cellular Response To Type II Interferon (GO:0071346)	11/66	0.00093644	0.00564176	3.43468	SYNCRIP;SP100;IRF8;AQP4;TYK2;CD58;GBP2;TLR4;GBP1;HLA-DPA1;TLR2
Upregulated	729	Positive Regulation Of Macroautophagy (GO:0016239)	11/64	0.00093644	0.00564176	3.43468	FYCO1;SNX18;SESN3;CALCOCO2;BAG3;HSPB8;GNAI3;SNX33;SNX7;SIRT1;DCN
Upregulated	730	Regulation Of Cysteine-Type Endopeptidase Activity Involved In Apoptotic Process (GO:0043281)	13/84	0.000938503	0.00564645	3.03147	USP47;DDX3X;SYK;CARD8;F2R;KLF4;SIRT1;MALT1;SOX2;REST;PMAIP1;RAF1;MAP3K5
Upregulated	731	Cellular Response To Oxidative Stress (GO:0034599)	16/117	0.000942629	0.00566351	2.6507	NCF1;CHUK;FANCC;FOS;PKD2;PEX12;FOXO1;ZFP36L2;EGFR;SETX;FER;PRKD1;STX2;HSPA1B;NFE2L2;HSPA1A
Upregulated	732	Heart Looping (GO:0001947)	8/38	0.00098096	0.00587773	4.56168	NOTCH1;VANGL2;SMO;TBX6;PKD2;FOLR1;TGFBR2;CCDC40
Upregulated	733	Ventricular Septum Development (GO:0003281)	8/37	0.00098096	0.00587773	4.56168	TGFBR3;SMAD4;TGFB2;NOTCH1;SALL1;TGFBR1;TGFBR2;BMPR1A
Upregulated	734	Regulation Of Neuron Projection Development (GO:0010975)	21/174	0.00100594	0.00601919	2.27595	FZD1;LYN;DDR1;KANK1;NTRK2;TWF1;NDNF;SETX;RELN;CDH2;DPYSL3;RAPGEF1;RAB29;EP300;PLXNB2;ITGA6;PRKD1;EFHC2;PDLIM5;PAK2;DDR2
Upregulated	735	Chondrocyte Differentiation (GO:0002062)	7/29	0.00101419	0.00604387	5.25996	SLC26A2;TGFB1;NFIB;SOX9;SOX6;BMPR1B;SOX5
Upregulated	736	Immunoglobulin Mediated Immune Response (GO:0016064)	7/30	0.00101419	0.00604387	5.25996	CD74;HLA-DMB;FCER1G;HLA-DRA;CSF2RB;HLA-DOA;HLA-DPA1
Upregulated	737	Integrated Stress Response Signaling (GO:0140467)	7/29	0.00101419	0.00604387	5.25996	CEBPA;CEBPB;MAF;MAP3K20;FOS;GCN1;NFE2L2
Upregulated	738	Cellular Component Disassembly (GO:0022411)	9/46	0.0010335	0.00614227	4.02333	DYRK3;MMP14;GSN;MMP2;SH3PXD2B;CAPG;LAMC1;LCP1;CTSS
Upregulated	739	Regulation Of Interleukin-10 Production (GO:0032653)	9/46	0.0010335	0.00614227	4.02333	TYROBP;SYK;STAT3;F2RL1;LILRB1;LILRB4;TLR4;INAVA;VSIR
Upregulated	740	mRNA Metabolic Process (GO:0016071)	13/85	0.00105088	0.00622116	2.98928	SCAF11;AKAP8L;ZFP36L2;HIPK3;SON;PRPF3;HSF1;HNRNPA2B1;PABPC3;SRSF4;METTL16;HSPA1B;HSPA1A
Upregulated	741	Nuclear-Transcribed mRNA Catabolic Process (GO:0000956)	13/85	0.00105088	0.00622116	2.98928	TUT4;PATL1;GSPT1;PNRC1;SMG6;ZFP36L1;PNRC2;CNOT6;ERI1;CNOT1;XRN2;TNKS1BP1;EIF3E
Upregulated	742	B Cell Homeostasis (GO:0001782)	4/9	0.00106519	0.00622116	13.212	LYN;DOCK11;TNFAIP3;NCKAP1L
Upregulated	743	Actin-Mediated Cell Contraction (GO:0070252)	4/9	0.00106519	0.00622116	13.212	GSN;PIK3CA;EMP2;PARVA
Upregulated	744	Cell Differentiation In Spinal Cord (GO:0021515)	4/9	0.00106519	0.00622116	13.212	DRAXIN;SOX13;SOX6;MDGA1
Upregulated	745	Cellular Response To Purine-Containing Compound (GO:0071415)	4/9	0.00106519	0.00622116	13.212	RYR1;GSTM2;P2RY1;CLU
Upregulated	746	Establishment Of Epithelial Cell Apical/Basal Polarity (GO:0045198)	4/10	0.00106519	0.00622116	13.212	OPHN1;MSN;EZR;RHOA
Upregulated	747	Mitral Valve Morphogenesis (GO:0003183)	4/9	0.00106519	0.00622116	13.212	NOTCH1;DCHS1;AXIN2;BMPR1A
Upregulated	748	Negative Regulation Of Bone Resorption (GO:0045779)	4/9	0.00106519	0.00622116	13.212	INPP5D;TMEM119;TNFAIP3;GPR137B
Upregulated	749	Negative Regulation Of Extracellular Matrix Organization (GO:1903054)	4/9	0.00106519	0.00622116	13.212	NOTCH1;TGFB1;EMILIN1;TNFRSF1A
Upregulated	750	Pinocytosis (GO:0006907)	4/9	0.00106519	0.00622116	13.212	CARMIL1;MAPKAPK2;SNX33;DOCK2
Upregulated	751	Response To Laminar Fluid Shear Stress (GO:0034616)	4/9	0.00106519	0.00622116	13.212	MAPK7;KLF4;KLF2;NFE2L2
Upregulated	752	Toxin Transport (GO:1901998)	4/9	0.00106519	0.00622116	13.212	SLC22A3;RAB29;ANTXR2;ANTXR1
Upregulated	753	Positive Regulation Of Cell Cycle (GO:0045787)	11/65	0.00106979	0.00623144	3.37097	TGFB2;CCPG1;HSF1;PKN2;NUPR1;PKD2;TRIM21;EGFR;TBX3;HCFC1;LRP6
Upregulated	754	Regulation Of Tyrosine Phosphorylation Of STAT Protein (GO:0042509)	11/65	0.00106979	0.00623144	3.37097	LYN;CSF1R;CD40;CLCF1;IL18;PARP9;IL6ST;PARP14;IL6R;CRLF1;TNFRSF1A
Upregulated	755	Regulation Of Plasma Membrane Bounded Cell Projection Assembly (GO:0120032)	12/75	0.00107896	0.00627653	3.1528	TBC1D1;SH3YL1;ODAD3;FER;INTU;MYO10;IFT140;TBC1D5;TWF1;TBC1D14;TBC1D2B;CLU
Upregulated	756	Regulation Of Defense Response (GO:0031347)	14/97	0.0011085	0.00643987	2.8272	GRN;IL1R1;CGAS;TREM2;SAMHD1;RELA;ZMPSTE24;HERC5;RNF135;BCL6;PIK3AP1;MYD88;NFE2L2;BIRC3
Upregulated	757	Golgi Organization (GO:0007030)	17/130	0.0011161	0.00647543	2.51497	PI4K2B;PRMT5;COG8;TMED10;ATL3;UBXN2A;COG2;LYSMD3;RAB43;LMAN1;RAB30;GOLGB1;RAB29;TMED1;PRKD1;RAB8A;TMED5
Upregulated	758	Cellular Response To Corticosteroid Stimulus (GO:0071384)	5/15	0.00112736	0.00649784	8.26038	REST;BCL2L11;FAM107A;ZFP36L2;ZFP36L1
Upregulated	759	Epiboly Involved In Wound Healing (GO:0090505)	5/15	0.00112736	0.00649784	8.26038	DDR1;CCNA2;FLNA;LCP1;RHOA
Upregulated	760	Phagosome Maturation (GO:0090382)	5/15	0.00112736	0.00649784	8.26038	RAB32;RAB43;SRPX;PIKFYVE;RAB31
Upregulated	761	Protein Localization To Cell-Cell Junction (GO:0150105)	5/15	0.00112736	0.00649784	8.26038	DSP;SCRIB;PAK2;CGNL1;TJP2
Upregulated	762	Regulation Of Multicellular Organism Growth (GO:0040014)	5/15	0.00112736	0.00649784	8.26038	BBS2;STAT5A;STAT5B;GHRHR;PTCH1
Upregulated	763	Immune Response-Activating Cell Surface Receptor Signaling Pathway (GO:0002429)	6/23	0.00117078	0.00672167	6.19726	LYN;FCER1G;C5AR1;C3AR1;LILRA2;CMKLR1
Upregulated	764	Regulation Of Mononuclear Cell Migration (GO:0071675)	6/22	0.00117078	0.00672167	6.19726	LYN;CSF1R;STK10;CSF1;MSN;CMKLR1
Upregulated	765	Response To Copper Ion (GO:0046688)	6/24	0.00117078	0.00672167	6.19726	MT1M;HSF1;MT1F;MT1G;MT1H;MT1E
Upregulated	766	mRNA Transcription By RNA Polymerase II (GO:0042789)	8/38	0.00118095	0.006736	4.40949	NCOA1;MED1;RXRA;C5AR1;TAF8;TAF4;SUPT6H;TAF3
Upregulated	767	Positive Regulation Of Myoblast Differentiation (GO:0045663)	8/38	0.00118095	0.006736	4.40949	RANBP3L;PBRM1;BTG1;BOC;ACTL6A;LRRC8A;ARID2;ARID1A
Upregulated	768	Positive Regulation Of Production Of Molecular Mediator Of Immune Response (GO:0002702)	8/38	0.00118095	0.006736	4.40949	CD86;SASH3;PTPRC;CLCF1;LAPTM5;F2RL1;IRF5;INAVA
Upregulated	769	Response To Peptide (GO:1901652)	8/38	0.00118095	0.006736	4.40949	STAT5A;STAT5B;MMP2;STAT3;ERBIN;FYN;IRF5;INAVA
Upregulated	770	Tumor Necrosis Factor-Mediated Signaling Pathway (GO:0033209)	8/38	0.00118095	0.006736	4.40949	IKBKB;NFKBIA;CHUK;RIPK1;RELA;TNFRSF1A;BIRC3;LIMS1
Upregulated	771	Negative Regulation Of ERK1 And ERK2 Cascade (GO:0070373)	9/48	0.00121424	0.006899	3.91733	LYN;SMAD4;PTPRC;TIMP3;FBLN1;EMILIN1;EZR;GBP1;TLR4
Upregulated	772	Negative Regulation Of Tumor Necrosis Factor Production (GO:0032720)	9/47	0.00121424	0.006899	3.91733	ELF4;EHHADH;TNFAIP3;LILRB1;PTPN6;LILRB4;TLR4;VSIR;HAVCR2
Upregulated	773	Positive Regulation Of Smooth Muscle Cell Proliferation (GO:0048661)	9/47	0.00121424	0.006899	3.91733	PDGFRB;GJA1;TGFB1;IGFBP5;MMP2;IL18;FGF2;IL6R;BMPR1A
Upregulated	774	Endosomal Transport (GO:0016197)	21/180	0.00125157	0.00710192	2.23198	WASHC4;ITSN1;CMTM6;RHOBTB3;RASSF9;SNX33;RAB43;EHD1;PIKFYVE;SNX18;SNX2;HEATR5A;TBC1D5;RAB13;RAB29;ANKFY1;RAB9A;ERC1;ENTR1;SNX7;CCDC93
Upregulated	775	Antigen Processing And Presentation Of Exogenous Peptide Antigen (GO:0002478)	7/31	0.00125817	0.0071027	5.03111	PIKFYVE;HLA-DMB;FCER1G;HLA-DRA;HLA-DOA;CTSS;HLA-DPA1
Upregulated	776	Cellular Response To cAMP (GO:0071320)	7/31	0.00125817	0.0071027	5.03111	RAP1B;IGFBP5;KCNQ1;RAPGEF1;PKD2;EZR;ZFP36L1
Upregulated	777	Positive Regulation Of Locomotion (GO:0040017)	7/30	0.00125817	0.0071027	5.03111	P2RY12;PDGFRB;CSF1R;TGFB1;F2RL1;TREM2;NTN1
Upregulated	778	Positive Regulation Of Phosphate Metabolic Process (GO:0045937)	7/30	0.00125817	0.0071027	5.03111	ROCK1;KCTD20;EGF;FZD7;NCKAP1L;ITGA6;EGFR
Upregulated	779	Negative Regulation Of Macromolecule Biosynthetic Process (GO:0010558)	14/98	0.00135915	0.00766286	2.75972	NANOS1;NIBAN2;TGFB1;DDX3X;IGFBP5;YBX1;TOB1;GIGYF2;SYNCRIP;CNOT1;SERBP1;ENPP1;IGF2BP2;LSM14A
Upregulated	780	Negative Regulation Of Blood Vessel Morphogenesis (GO:2000181)	12/77	0.00136636	0.00769365	3.05561	FOXC1;TGFB2;SPARC;NIBAN2;ROCK1;PDE3B;EMILIN1;KLF4;CNMD;DCN;AMOT;GTF2I
Upregulated	781	Positive Regulation Of Cysteine-Type Endopeptidase Activity Involved In Apoptotic Process (GO:0043280)	15/109	0.00137311	0.00772178	2.64281	NGFR;CASP8AP2;DDX3X;GSN;SYK;CARD8;F2R;LAPTM5;SIRT1;MALT1;SENP1;REST;PMAIP1;FAS;MAP3K5
Upregulated	782	Cyclic-Nucleotide-Mediated Signaling (GO:0019935)	8/40	0.00141211	0.00793096	4.26711	ATF1;GHRHR;MAPK7;IRAG1;CGAS;ADCY2;SOX9;PDE9A
Upregulated	783	Negative Regulation Of DNA Metabolic Process (GO:0051053)	9/49	0.00141963	0.00796296	3.81677	DFFA;BLM;NIBAN2;ERCC4;GMNN;GMNC;PDS5A;WAPL;H1-2
Upregulated	784	Regulation Of Programmed Cell Death (GO:0043067)	22/195	0.00143255	0.0080252	2.15863	KANK2;RARG;DFFA;TRRAP;WFS1;ACTL6A;TM7SF3;SIRT1;CLU;MALT1;REST;BCL2L11;CASP6;MAP3K20;FAS;RIPK1;FYN;PTPN6;SOX9;SKP2;RAF1;BIRC3
Upregulated	785	Sensory Perception Of Mechanical Stimulus (GO:0050954)	13/89	0.00145747	0.00815438	2.86945	TFAP2A;WDR1;USP53;EYA1;WFS1;OTOS;CDC14A;POU3F4;NIPBL;KCNQ1;CDH23;TBL1X;CCDC50
Upregulated	786	Protein Localization To Nucleus (GO:0034504)	16/122	0.00148509	0.00829836	2.5241	NUP188;SYK;STAT3;PTTG1IP;BMP7;TOR1AIP1;TOPORS;STK3;IPO8;PIKFYVE;TAF8;NUP98;MSX1;TNPO1;GBP2;TAF3
Upregulated	787	Negative Regulation Of Lymphocyte Activation (GO:0051250)	6/23	0.00150796	0.00836235	5.83254	GPNMB;FGL1;LAPTM5;FOXJ1;TNFAIP3;SAMSN1
Upregulated	788	Positive Regulation Of BMP Signaling Pathway (GO:0030513)	6/24	0.00150796	0.00836235	5.83254	CRB2;CCNA2;SMAD4;FOXD1;NOTCH1;ZNF423
Upregulated	789	Positive Regulation Of Lamellipodium Assembly (GO:0010592)	6/23	0.00150796	0.00836235	5.83254	CYFIP1;AUTS2;PIK3CA;RAC2;PLCE1;WASF2
Upregulated	790	Positive Regulation Of Protein Targeting To Membrane (GO:0090314)	6/23	0.00150796	0.00836235	5.83254	ITGAM;MYO1C;ITGB2;ERBB2;FYN;SLC51B
Upregulated	791	Regulation Of Cellular Response To Transforming Growth Factor Beta Stimulus (GO:1903844)	6/23	0.00150796	0.00836235	5.83254	LATS1;SMAD4;TGFB1;LATS2;SMURF2;FOLR1
Upregulated	792	Response To BMP (GO:0071772)	6/23	0.00150796	0.00836235	5.83254	SMAD4;SMAD9;SOX9;BMPR1B;BMP7;BMPR1A
Upregulated	793	Positive Regulation Of Protein Modification By Small Protein Conjugation Or Removal (GO:1903322)	12/79	0.00153217	0.00847519	3.00922	PIAS3;ANGPT1;RIPK2;WFS1;FAM107A;CRY1;LAPTM5;PTTG1IP;TANK;INAVA;MALT1;BIRC3
Upregulated	794	Proteolysis Involved In Protein Catabolic Process (GO:0051603)	12/78	0.00153217	0.00847519	3.00922	ZRANB1;RHBDD1;CAPN2;TNFAIP3;PMAIP1;SOCS6;PEX12;USP28;TRIM21;CTSS;CTSC;MALT1
Upregulated	795	Cilium Movement (GO:0003341)	10/59	0.00153848	0.00848524	3.44649	ODAD3;ODAD2;DNAH7;TEKT1;HYDIN;TEKT2;DNAAF5;CFAP54;CFAP53;CCDC40
Upregulated	796	Regulation Of Phagocytosis (GO:0050764)	10/58	0.00153848	0.00848524	3.44649	FCER1G;PTPRC;SYK;RAB27A;TREM2;ITGAV;CYBA;DOCK2;MERTK;TLR2
Upregulated	797	Positive Regulation Of Extrinsic Apoptotic Signaling Pathway (GO:2001238)	7/31	0.00154575	0.00848524	4.82134	WWOX;TNFRSF12A;PMAIP1;RIPK1;LTBR;PAK2;TLR4
Upregulated	798	Regulation Of Protein Autophosphorylation (GO:0031952)	7/31	0.00154575	0.00848524	4.82134	MOB1B;DDX3X;GPNMB;PDGFC;ENPP1;TNKS1BP1;NBN
Upregulated	799	Regulation Of Transmembrane Receptor Protein Serine/Threonine Kinase Signaling Pathway (GO:0090092)	7/31	0.00154575	0.00848524	4.82134	LATS1;SMAD4;TWSG1;TGFB1;LATS2;SMURF2;FOLR1
Upregulated	800	Mesonephric Tubule Development (GO:0072164)	5/16	0.00156297	0.00848524	7.50921	FOXC1;SALL1;NPNT;PKD2;BMP7
Upregulated	801	Negative Regulation Of Cytokine Production Involved In Immune Response (GO:0002719)	5/16	0.00156297	0.00848524	7.50921	TGFB2;TGFB1;HFE;LILRB1;LILRB4
Upregulated	802	Negative Regulation Of Intrinsic Apoptotic Signaling Pathway By P53 Class Mediator (GO:1902254)	5/16	0.00156297	0.00848524	7.50921	CD74;MUC1;BCL2;PTTG1IP;SIRT1
Upregulated	803	Positive Regulation Of Cardiac Muscle Tissue Growth (GO:0055023)	5/16	0.00156297	0.00848524	7.50921	TGFBR3;NOTCH1;GLI1;FGF2;BMPR1A
Upregulated	804	Positive Regulation Of Cell Migration Involved In Sprouting Angiogenesis (GO:0090050)	5/16	0.00156297	0.00848524	7.50921	FOXC2;SRPX2;RHOJ;PIK3C2A;FGF2
Upregulated	805	Regulation Of Establishment Of Endothelial Barrier (GO:1903140)	5/16	0.00156297	0.00848524	7.50921	IKBKB;ROCK1;S1PR3;VCL;TNFRSF1A
Upregulated	806	Regulation Of Fatty Acid Oxidation (GO:0046320)	5/16	0.00156297	0.00848524	7.50921	ACADL;PDK4;SOX9;PPARA;ABCD1
Upregulated	807	Regulation Of Secretion (GO:0051046)	5/16	0.00156297	0.00848524	7.50921	POFUT2;SCIN;EGF;KCNQ1;MYO6
Upregulated	808	Regulation Of Stem Cell Proliferation (GO:0072091)	5/16	0.00156297	0.00848524	7.50921	YAP1;GJA1;PTPRC;FBLN1;ZFP36L1
Upregulated	809	Ruffle Organization (GO:0031529)	5/16	0.00156297	0.00848524	7.50921	CARMIL1;CSF1R;CYFIP1;LIMA1;PLEK
Upregulated	810	Skin Development (GO:0043588)	11/68	0.00156665	0.00849474	3.19326	RYR1;DSP;MED1;COL1A2;ITGB4;SLC2A10;AKR1C3;ADAM9;TXNIP;ITGA6;FGFR1
Upregulated	811	Positive Regulation Of Peptidyl-Serine Phosphorylation (GO:0033138)	13/89	0.00161901	0.00876781	2.8316	BCAR3;TGFB1;RIPK2;DOCK7;ARAF;EGFR;LATS1;TNKS1BP1;PRKD2;PRKD1;RAF1;STOX1;EIF4G1
Upregulated	812	Intrinsic Apoptotic Signaling Pathway In Response To DNA Damage (GO:0008630)	9/49	0.00165204	0.00881595	3.72124	BCL2L11;DDIT4;BCL2;EP300;HIPK1;USP28;SIRT1;TOPORS;MCL1
Upregulated	813	Negative Regulation Of Tumor Necrosis Factor Superfamily Cytokine Production (GO:1903556)	9/49	0.00165204	0.00881595	3.72124	ELF4;EHHADH;TNFAIP3;LILRB1;PTPN6;TLR4;LILRB4;VSIR;HAVCR2
Upregulated	814	L-alpha-amino Acid Transmembrane Transport (GO:1902475)	8/40	0.00167778	0.00881595	4.13364	SLC7A7;SLC1A3;SLC1A4;SLC3A2;SLC7A11;SLC6A20;SLC38A2;SLC7A2
Upregulated	815	Negative Regulation Of Protein Localization (GO:1903828)	8/40	0.00167778	0.00881595	4.13364	LATS1;MFHAS1;SPI1;LATS2;SIN3A;SNX33;LILRB4;GPM6B
Upregulated	816	Positive Regulation Of Wound Healing (GO:0090303)	8/40	0.00167778	0.00881595	4.13364	FOXC2;KANK1;FERMT1;SERPINE1;F2R;EMILIN1;RREB1;FERMT2
Upregulated	817	CRD-mediated mRNA Stabilization (GO:0070934)	4/10	0.00169506	0.00881595	11.0097	SYNCRIP;IGF2BP2;PABPC1;YBX1
Upregulated	818	calcineurin-NFAT Signaling Cascade (GO:0033173)	4/10	0.00169506	0.00881595	11.0097	NFATC3;NFATC2;NFATC1;NFATC4
Upregulated	819	Cellular Response To Cholesterol (GO:0071397)	4/10	0.00169506	0.00881595	11.0097	GRAMD1C;SMO;PTCH1;LRP6
Upregulated	820	Positive Regulation Of Actin Nucleation (GO:0051127)	4/10	0.00169506	0.00881595	11.0097	CYFIP1;GSN;SCIN;WASF2
Upregulated	821	Positive Regulation Of Chondrocyte Differentiation (GO:0032332)	4/10	0.00169506	0.00881595	11.0097	SOX9;BMPR1B;SOX6;SOX5
Upregulated	822	Positive Regulation Of Lipid Localization (GO:1905954)	4/10	0.00169506	0.00881595	11.0097	C3;LRP1;LCP1;NFKB1
Upregulated	823	Positive Regulation Of Macrophage Differentiation (GO:0045651)	4/10	0.00169506	0.00881595	11.0097	TGFB1;CSF1;HSF1;RIPK1
Upregulated	824	Regulation Of Inclusion Body Assembly (GO:0090083)	4/10	0.00169506	0.00881595	11.0097	DNAJB1;SNCAIP;HSPA1B;HSPA1A
Upregulated	825	ERBB2-EGFR Signaling Pathway (GO:0038134)	3/5	0.00171178	0.00881595	24.7624	EGF;ERBB2;EGFR
Upregulated	826	L-aspartate Import Across Plasma Membrane (GO:0140009)	3/5	0.00171178	0.00881595	24.7624	SLC1A3;SLC1A4;SLC1A5
Upregulated	827	L-aspartate Transmembrane Transport (GO:0070778)	3/5	0.00171178	0.00881595	24.7624	SLC1A3;SLC1A4;SLC1A5
Upregulated	828	Cell Junction Disassembly (GO:0150146)	3/5	0.00171178	0.00881595	24.7624	C1QB;CX3CR1;C1QC
Upregulated	829	Cellular Heat Acclimation (GO:0070370)	3/5	0.00171178	0.00881595	24.7624	HSPA6;HSPA1B;HSPA1A
Upregulated	830	Cellular Response To Lipoteichoic Acid (GO:0071223)	3/5	0.00171178	0.00881595	24.7624	EHHADH;RELA;TLR2
Upregulated	831	Chemokine (C-X-C Motif) Ligand 12 Signaling Pathway (GO:0038146)	3/5	0.00171178	0.00881595	24.7624	ENTREP1;CXCR4;TREM2
Upregulated	832	Dermatan Sulfate Proteoglycan Metabolic Process (GO:0050655)	3/5	0.00171178	0.00881595	24.7624	CSGALNACT1;DSE;CHST14
Upregulated	833	Detection Of Molecule Of Bacterial Origin (GO:0032490)	3/5	0.00171178	0.00881595	24.7624	EHHADH;SSC5D;TLR4
Upregulated	834	Gland Morphogenesis (GO:0022612)	3/6	0.00171178	0.00881595	24.7624	TGFB2;TGFB1;MSN
Upregulated	835	Heat Acclimation (GO:0010286)	3/5	0.00171178	0.00881595	24.7624	HSPA6;HSPA1B;HSPA1A
Upregulated	836	Humoral Immune Response Mediated By Circulating Immunoglobulin (GO:0002455)	3/5	0.00171178	0.00881595	24.7624	C1QB;C1R;C1QC
Upregulated	837	Medium-Chain Fatty Acid Biosynthetic Process (GO:0051792)	3/5	0.00171178	0.00881595	24.7624	OLAH;ABHD3;ABHD2
Upregulated	838	Negative Regulation Of Actin Filament Depolymerization (GO:0030835)	3/5	0.00171178	0.00881595	24.7624	LIMA1;SCIN;PIK3CA
Upregulated	839	Negative Regulation Of Cardiac Muscle Cell Differentiation (GO:2000726)	3/5	0.00171178	0.00881595	24.7624	SMAD4;FZD7;SOX6
Upregulated	840	Negative Regulation Of Myeloid Leukocyte Mediated Immunity (GO:0002887)	3/5	0.00171178	0.00881595	24.7624	CX3CR1;CD84;SPI1
Upregulated	841	Podocyte Cell Migration (GO:0090521)	3/5	0.00171178	0.00881595	24.7624	KANK2;KANK1;ROCK1
Upregulated	842	Positive Regulation Of NK T Cell Proliferation (GO:0051142)	3/5	0.00171178	0.00881595	24.7624	IL18;TYK2;RASAL3
Upregulated	843	Positive Regulation Of Cholesterol Storage (GO:0010886)	3/5	0.00171178	0.00881595	24.7624	EHD1;MSR1;LCP1
Upregulated	844	Positive Regulation Of Microglial Cell Migration (GO:1904141)	3/5	0.00171178	0.00881595	24.7624	P2RY12;CSF1;TREM2
Upregulated	845	Regulation Of T Cell Activation Via T Cell Receptor Contact With Antigen Bound To MHC Molecule On Antigen Presenting Cell (GO:2001188)	3/5	0.00171178	0.00881595	24.7624	HLA-DMB;LILRB1;HAVCR2
Upregulated	846	Regulation Of Basement Membrane Organization (GO:0110011)	3/5	0.00171178	0.00881595	24.7624	LAMB2;LAMC1;NID1
Upregulated	847	Regulation Of Hyaluronan Biosynthetic Process (GO:1900125)	3/5	0.00171178	0.00881595	24.7624	TGFB1;EGF;NFKB1
Upregulated	848	Regulation Of Protein Deubiquitination (GO:0090085)	3/5	0.00171178	0.00881595	24.7624	OTUD4;TANK;TRIM21
Upregulated	849	Response To Lipoteichoic Acid (GO:0070391)	3/5	0.00171178	0.00881595	24.7624	EHHADH;RELA;TLR2
Upregulated	850	Response To Peptidoglycan (GO:0032494)	3/5	0.00171178	0.00881595	24.7624	IRF5;INAVA;RELA
Upregulated	851	Toll-Like Receptor 9 Signaling Pathway (GO:0034162)	3/5	0.00171178	0.00881595	24.7624	TNIP2;IRAK4;PIK3AP1
Upregulated	852	Ventricular Compact Myocardium Morphogenesis (GO:0003223)	3/5	0.00171178	0.00881595	24.7624	DSP;TGFBR3;TGFBR1
Upregulated	853	Positive Regulation Of Catabolic Process (GO:0009896)	12/79	0.00171421	0.00881595	2.96422	DCAF1;CUL4A;NEDD4;GPC3;LAPTM5;TNFAIP3;MSN;EZR;CLU;VSIR;VGLL4;FOXO1
Upregulated	854	Positive Regulation Of Protein Localization To Membrane (GO:1905477)	12/79	0.00171421	0.00881595	2.96422	ITGAM;MYO1C;LRP1;STAC;ITGB2;ERBB2;TREM2;FYN;SORBS1;SLC51B;SLC5A3;EGFR
Upregulated	855	Neuron Projection Morphogenesis (GO:0048812)	18/146	0.00175243	0.00900194	2.33008	FARP1;ROCK1;SPACDR;RYK;SDC2;DOCK7;MINK1;LRP4;IQGAP1;SLC39A12;BMP7;SLITRK2;PARD3;NCKAP1L;PLXNB1;TNIK;RAB8A;PLXNA3
Upregulated	856	Negative Regulation Of Peptidase Activity (GO:0010466)	10/60	0.001759	0.00902513	3.37605	CRB2;SERPINA1;LRP1;SERPIND1;SERPINE1;TIMP2;SERPINH1;TIMP3;SERPING1;CST7
Upregulated	857	Cellular Response To Calcium Ion (GO:0071277)	11/69	0.00176907	0.00906623	3.13811	RYR1;ITPKB;ADGRV1;ALOX5AP;AKR1C3;CPNE3;IQGAP1;PKD2;ADCY8;CLU;CDKN2AIP
Upregulated	858	Negative Regulation Of Osteoblast Differentiation (GO:0045668)	7/32	0.00188201	0.00960022	4.62834	SKI;RANBP3L;NOTCH1;SUFU;PTCH1;LRP5;SOX9
Upregulated	859	Purine Ribonucleoside Triphosphate Metabolic Process (GO:0009205)	7/32	0.00188201	0.00960022	4.62834	RAB23;GNAI3;ENPP1;ATP1A2;HSPA1B;RHOQ;HSPA1A
Upregulated	860	Regulation Of Cholesterol Efflux (GO:0010874)	7/32	0.00188201	0.00960022	4.62834	NFKBIA;RXRA;LRP1;PTCH1;TREM2;PLTP;SIRT1
Upregulated	861	Superoxide Metabolic Process (GO:0006801)	7/34	0.00188201	0.00960022	4.62834	NRROS;NCF1;NCF2;PRDX1;SH3PXD2B;CYBB;CYBA
Upregulated	862	Phosphate-Containing Compound Metabolic Process (GO:0006796)	21/184	0.00189941	0.00963033	2.14892	SLC22A3;PFKFB3;TGFB1;GFPT2;STAT3;LCAT;MBOAT2;PLAAT4;HK2;GCK;THTPA;PTPRC;PIK3CA;IMPA2;INPP5D;ENPP1;LCP1;PLPP3;PAK2;PSPH;PLCD1
Upregulated	863	Cellular Response To Interleukin-1 (GO:0071347)	12/81	0.00191365	0.00963033	2.92054	IKBKB;CD40;IL1R1;TNIP2;SOX9;IRAK4;GBP2;TANK;GBP1;RELA;NFKB1;MYD88
Upregulated	864	Regulation Of Protein Localization To Plasma Membrane (GO:1903076)	12/80	0.00191365	0.00963033	2.92054	MMP14;TGFB1;LRP1;STAC;PPFIA1;PPP2R5A;TREM2;SORBS1;ZDHHC2;GBP1;RHOQ;EGFR
Upregulated	865	Regulation Of Epithelial Cell Migration (GO:0010632)	9/50	0.00191397	0.00963033	3.63037	TGFB2;CAPN7;RHOJ;EMP2;SOX9;MCC;RREB1;SASH1;PTPRG
Upregulated	866	Cell Morphogenesis Involved In Differentiation (GO:0000904)	6/24	0.00191422	0.00963033	5.50834	RB1;SPI1;RELN;OPHN1;RILPL2;SIPA1
Upregulated	867	Negative Regulation Of Cell Junction Assembly (GO:1901889)	6/24	0.00191422	0.00963033	5.50834	IKBKB;ROCK1;FAM107A;ARHGAP6;PHLDB2;TLR2
Upregulated	868	Negative Regulation Of Ossification (GO:0030279)	6/24	0.00191422	0.00963033	5.50834	CCR1;SRGN;NOTCH1;LRP4;ENPP1;SOX9
Upregulated	869	Positive Regulation Of p38MAPK Cascade (GO:1900745)	6/24	0.00191422	0.00963033	5.50834	MFHAS1;SPI1;NCF1;MINK1;RELL1;SASH1
Upregulated	870	Positive Regulation Of Peptidyl-Threonine Phosphorylation (GO:0010800)	6/24	0.00191422	0.00963033	5.50834	TGFB1;EGF;RIPK2;TNKS1BP1;BMP7;STOX1
Upregulated	871	Regulation Of Cytokine Production Involved In Immune Response (GO:0002718)	6/24	0.00191422	0.00963033	5.50834	LAPTM5;BTK;F2RL1;LILRB1;IRF5;INAVA
Upregulated	872	Response To Purine-Containing Compound (GO:0014074)	6/24	0.00191422	0.00963033	5.50834	ATF1;RYR1;P2RY1;ENPP1;TLR7;CLU
Upregulated	873	Response To Zinc Ion (GO:0010043)	6/25	0.00191422	0.00963033	5.50834	HVCN1;MT1M;MT1F;MT1G;MT1H;MT1E
Upregulated	874	Regulation Of DNA Metabolic Process (GO:0051052)	16/124	0.00192182	0.00965748	2.45376	TRRAP;ZBTB38;GMNN;ACTL6A;SMC5;BAZ2A;ACTR8;BAZ1A;SMC3;SMG6;CCNA2;ATXN7;UIMC1;USP1;TAF4;STOX1
Upregulated	875	Determination Of Heart Left/Right Asymmetry (GO:0061371)	8/42	0.00198144	0.00992302	4.00826	NOTCH1;VANGL2;SMO;TBX6;PKD2;FOLR1;TGFBR2;CCDC40
Upregulated	876	Embryonic Heart Tube Morphogenesis (GO:0003143)	8/42	0.00198144	0.00992302	4.00826	NOTCH1;VANGL2;SMO;TBX6;PKD2;FOLR1;TGFBR2;CCDC40
Upregulated	877	Positive Regulation Of Response To Biotic Stimulus (GO:0002833)	8/41	0.00198144	0.00992302	4.00826	GRN;MYO1C;CD180;LY86;EMILIN1;CYBA;SASH1;TRIM56
Upregulated	878	Regulation Of Protein Secretion (GO:0050708)	14/102	0.00200355	0.010015	2.63395	UNC13B;TGFB2;TMED10;TGFB1;RHBDF2;RFX3;TREM2;ADCY8;SYTL4;GCK;CD2AP;HADHA;ADAM9;EZR
Upregulated	879	Negative Regulation Of Intrinsic Apoptotic Signaling Pathway (GO:2001243)	10/61	0.00200438	0.010015	3.30843	DDX3X;MAPK7;BCL2;HSPB1;TMBIM6;PTTG1IP;CLU;SIRT1;HSPA1A;NFE2L2
Upregulated	880	mRNA Splicing, Via Spliceosome (GO:0000398)	23/211	0.00206975	0.0102999	2.05047	SRRM2;PRMT5;RBM17;AQR;RBM14;PRPF38A;SCAF11;DDX23;CWF19L2;PRPF40A;TFIP11;CASC3;SYNCRIP;HNRNPF;PRPF3;HNRNPA2B1;DHX38;SRSF4;BUD13;HNRNPH3;PABPC1;CDK13;SNRNP200
Upregulated	881	T Cell Migration (GO:0072678)	5/17	0.00211063	0.0102999	6.88323	GPR183;S1PR1;MSN;CD99;CXCL16
Upregulated	882	Carbohydrate Derivative Transport (GO:1901264)	5/17	0.00211063	0.0102999	6.88323	SLC10A7;SLC15A2;EHHADH;SLC15A3;PLTP
Upregulated	883	Cellular Response To dsRNA (GO:0071359)	5/17	0.00211063	0.0102999	6.88323	COLEC12;IFIH1;MAVS;CGAS;RIGI
Upregulated	884	Cellular Response To Glucocorticoid Stimulus (GO:0071385)	5/17	0.00211063	0.0102999	6.88323	REST;BCL2L11;FAM107A;ZFP36L2;ZFP36L1
Upregulated	885	Filopodium Assembly (GO:0046847)	5/17	0.00211063	0.0102999	6.88323	FGD3;FMNL3;FGD4;FGD6;EZR
Upregulated	886	Neural Tube Development (GO:0021915)	5/17	0.00211063	0.0102999	6.88323	TGFB1;INTU;PTCH1;SLC39A12;PKD2
Upregulated	887	Positive Regulation Of CREB Transcription Factor Activity (GO:0032793)	5/18	0.00211063	0.0102999	6.88323	RELN;LPAR5;PRKD2;PRKD1;ADCY8
Upregulated	888	Positive Regulation Of Alpha-Beta T Cell Proliferation (GO:0046641)	5/17	0.00211063	0.0102999	6.88323	SYK;IL18;TYK2;RASAL3;TGFBR2
Upregulated	889	Positive Regulation Of Cartilage Development (GO:0061036)	5/17	0.00211063	0.0102999	6.88323	BMP1;SOX9;BMPR1B;SOX6;SOX5
Upregulated	890	Positive Regulation Of Cell Adhesion Mediated By Integrin (GO:0033630)	5/17	0.00211063	0.0102999	6.88323	P2RY12;FOXC2;TGFB2;SYK;NCKAP1L
Upregulated	891	Positive Regulation Of Glial Cell Differentiation (GO:0045687)	5/17	0.00211063	0.0102999	6.88323	NOTCH1;TGFB1;PTPRZ1;CLCF1;CXCR4
Upregulated	892	Positive Regulation Of Interleukin-4 Production (GO:0032753)	5/18	0.00211063	0.0102999	6.88323	CD86;CEBPB;FCER1G;SYK;HAVCR2
Upregulated	893	Positive Regulation Of Leukocyte Proliferation (GO:0070665)	5/17	0.00211063	0.0102999	6.88323	LYN;CSF1R;CSF1;CSF2RB;CSF2RA
Upregulated	894	Positive Regulation Of Macrophage Activation (GO:0043032)	5/17	0.00211063	0.0102999	6.88323	CEBPA;TNIP2;EHHADH;TREM2;TLR4
Upregulated	895	Positive Regulation Of Macrophage Derived Foam Cell Differentiation (GO:0010744)	5/17	0.00211063	0.0102999	6.88323	MSR1;CSF1;IL18;LCP1;NFKB1
Upregulated	896	Positive Regulation Of Small GTPase Mediated Signal Transduction (GO:0051057)	5/17	0.00211063	0.0102999	6.88323	NOTCH2;NOTCH1;RELN;ITGAV;RASGRP4
Upregulated	897	Positive Regulation Of Stem Cell Differentiation (GO:2000738)	5/17	0.00211063	0.0102999	6.88323	FOXC1;TGFB2;SOX9;SOX6;SOX5
Upregulated	898	Positive Regulation Of Transcription From RNA Polymerase II Promoter In Response To Stress (GO:0036003)	5/17	0.00211063	0.0102999	6.88323	CEBPB;MUC1;MAPK7;KLF2;NFE2L2
Upregulated	899	Regulation Of Oxidative Stress-Induced Intrinsic Apoptotic Signaling Pathway (GO:1902175)	5/18	0.00211063	0.0102999	6.88323	MAPK7;HSPB1;TREM2;SIRT1;NFE2L2
Upregulated	900	Regulation Of Vacuole Organization (GO:0044088)	5/17	0.00211063	0.0102999	6.88323	EFNB1;PIKFYVE;MTMR3;TBC1D14;MTM1
Upregulated	901	Positive Regulation Of Protein Catabolic Process (GO:0045732)	13/92	0.00219482	0.0106988	2.72383	TNFAIP3;MSN;TREM2;SNX33;FOXO1;DCAF1;CUL4A;NEDD4;GPC3;ADAM9;NUPR1;EZR;VGLL4
Upregulated	902	Neuron Development (GO:0048666)	18/150	0.00220088	0.0107165	2.27652	RB1;LYN;NTRK2;TGFB2;TNXB;ROCK1;RYK;DOCK7;THOC2;POU3F2;GLI2;EHD1;BLOC1S5;OPHN1;NEDD4;RAB13;ERCC6;VSX1
Upregulated	903	Regulation Of Substrate Adhesion-Dependent Cell Spreading (GO:1900024)	9/51	0.00220801	0.0107393	3.54382	KANK1;CARMIL1;FLNA;FBLN1;CRK;GBP1;RREB1;FERMT2;LIMS1
Upregulated	904	Myeloid Leukocyte Differentiation (GO:0002573)	11/71	0.0022379	0.0108486	3.03332	CEBPA;CSF1R;SPI1;TYROBP;CSF1;GPR183;MT1G;F2RL1;TREM2;SIRT1;TGFBR2
Upregulated	905	Positive Regulation Of Cell-Substrate Adhesion (GO:0010811)	11/71	0.0022379	0.0108486	3.03332	CARMIL1;ECM2;CSF1;FLNA;EMP2;NDNF;NPNT;CRK;RREB1;FERMT2;LIMS1
Upregulated	906	Synapse Assembly (GO:0007416)	11/71	0.0022379	0.0108486	3.03332	FZD1;FARP1;CDH2;RYK;RAB29;PCDHB5;PLXNB2;PCDHB4;PLXNB1;PCDHB11;ZDHHC2
Upregulated	907	Positive Regulation Of Intracellular Protein Transport (GO:0090316)	16/126	0.00226887	0.0109788	2.409	TGFB1;ITGAM;ITGB2;SLC51B;ZDHHC2;MAVS;MYO1C;BAG3;UBR5;ZIC1;ERBB2;RAC2;RAB29;EP300;FLNA;FYN
Upregulated	908	Regulation Of NLRP3 Inflammasome Complex Assembly (GO:1900225)	7/33	0.00227226	0.0109788	4.45019	MAVS;DDX3X;CARD8;TREM2;PRKD1;TLR4;MYD88
Upregulated	909	Vasculogenesis (GO:0001570)	7/33	0.00227226	0.0109788	4.45019	PDGFRB;TGFBR3;NOTCH1;TGFB1;ITGB8;TBX6;TGFBR2
Upregulated	910	Negative Regulation Of Viral Process (GO:0048525)	10/61	0.0022766	0.0109877	3.24346	IFIH1;FAM111A;MAVS;IFITM2;APOBEC3F;ZNFX1;SLPI;LARP7;ZC3HAV1;TRIM21
Upregulated	911	DNA Integrity Checkpoint Signaling (GO:0031570)	8/42	0.00232673	0.0111805	3.89025	DTX3L;ERCC4;MAP3K20;TIMELESS;NBN;ERCC6;PARP9;USP28
Upregulated	912	Cardiac Ventricle Morphogenesis (GO:0003208)	8/42	0.00232673	0.0111805	3.89025	TGFBR3;TGFB2;NOTCH1;TGFB1;MYL3;CPE;TGFBR2;BMPR1A
Upregulated	913	Negative Regulation Of I-kappaB kinase/NF-kappaB Signaling (GO:0043124)	8/42	0.00232673	0.0111805	3.89025	TLE1;CARD8;TNFAIP3;TREM2;RIPK1;TANK;LILRB4;SIRT1
Upregulated	914	Regulation Of Cell-Cell Adhesion (GO:0022407)	8/43	0.00232673	0.0111805	3.89025	TGFB1;MEGF10;MINK1;PLPP3;ZDHHC2;MDGA1;PTPRG;FERMT3
Upregulated	915	Positive Regulation Of Cellular Biosynthetic Process (GO:0031328)	20/174	0.00235576	0.0113076	2.15235	PDGFRB;NIBAN1;TCF7L2;DDX3X;POLDIP3;SORBS1;PKD2;KLF4;CLU;FGF2;SIRT1;FOXO1;GCK;KLF2;ERBB2;PLXNB2;PRKD2;EIF3E;VIM;TLR4
Upregulated	916	Cellular Response To Steroid Hormone Stimulus (GO:0071383)	6/25	0.00239811	0.0114608	5.21827	MED1;AKR1C3;ATP1A2;BMP7;HSPA1B;HSPA1A
Upregulated	917	Inner Ear Morphogenesis (GO:0042472)	6/25	0.00239811	0.0114608	5.21827	TFAP2A;MYO6;ZIC1;SOX9;TBX18;POU3F4
Upregulated	918	Negative Regulation Of Lipid Biosynthetic Process (GO:0051055)	6/25	0.00239811	0.0114608	5.21827	ACADL;AKR1C3;ERLIN1;ERLIN2;DCAF5;SIRT1
Upregulated	919	Regulation Of Platelet Aggregation (GO:0090330)	6/25	0.00239811	0.0114608	5.21827	LYN;SYK;MMRN1;EMILIN1;IL6ST;PRKG1
Upregulated	920	mRNA Processing (GO:0006397)	23/214	0.0024862	0.0118689	2.01773	SRRM2;AQR;RBM14;PRPF38A;SCAF11;DDX23;CWF19L2;PRPF40A;TFIP11;CASC3;SYNCRIP;SON;HNRNPF;PRPF3;HNRNPA2B1;PAPOLA;DHX38;SRSF4;BUD13;HNRNPH3;PABPC1;SNRNP200;CMTR2
Upregulated	921	Gland Development (GO:0048732)	11/74	0.00250746	0.0119574	2.98351	SOX2;TGFBR3;CEBPA;SALL1;MSN;SOX9;PKD2;EZR;TGFBR1;TBX3;GLI2
Upregulated	922	Cellular Response To Ionizing Radiation (GO:0071479)	9/52	0.00253687	0.0119605	3.4613	YAP1;NIPBL;BLM;ERCC4;HSF1;MAP3K20;TNKS1BP1;SIRT1;TANK
Upregulated	923	Negative Regulation Of Metabolic Process (GO:0009892)	9/53	0.00253687	0.0119605	3.4613	RB1;TLE3;FOXC2;ADAM17;NOTCH1;DOCK7;ZNF423;TLR4;LGR4
Upregulated	924	Protein Homotetramerization (GO:0051289)	9/53	0.00253687	0.0119605	3.4613	RYR1;OSBPL2;AQP4;PKD2;TNPO1;SAMHD1;CLU;ACACB;ALDH9A1
Upregulated	925	Actin Crosslink Formation (GO:0051764)	4/11	0.0025435	0.0119605	9.43657	EPS8;DPYSL3;FLNA;LCP1
Upregulated	926	Calcineurin-Mediated Signaling (GO:0097720)	4/11	0.0025435	0.0119605	9.43657	NFATC3;NFATC2;NFATC1;NFATC4
Upregulated	927	Epithelial Cell-Cell Adhesion (GO:0090136)	4/11	0.0025435	0.0119605	9.43657	DSP;ITGB5;PLEKHA7;VCL
Upregulated	928	Negative Regulation Of Bone Remodeling (GO:0046851)	4/11	0.0025435	0.0119605	9.43657	INPP5D;TMEM119;TNFAIP3;GPR137B
Upregulated	929	Negative Regulation Of Nuclear-Transcribed mRNA Catabolic Process, Deadenylation-Dependent Decay (GO:1900152)	4/11	0.0025435	0.0119605	9.43657	SYNCRIP;PABPC1;YBX1;TOB1
Upregulated	930	Neutrophil Activation Involved In Immune Response (GO:0002283)	4/11	0.0025435	0.0119605	9.43657	FCER1G;TYROBP;SYK;LILRA2
Upregulated	931	Regulation Of Adipose Tissue Development (GO:1904177)	4/11	0.0025435	0.0119605	9.43657	NCOA1;SPI1;LCP1;SIRT1
Upregulated	932	Regulation Of Cell Activation (GO:0050865)	4/11	0.0025435	0.0119605	9.43657	FCER1G;SYK;TREM2;LILRA2
Upregulated	933	Regulation Of Response To Oxidative Stress (GO:1902882)	4/11	0.0025435	0.0119605	9.43657	HEBP2;SELENON;STOX1;NFE2L2
Upregulated	934	Skeletal Muscle Fiber Development (GO:0048741)	4/11	0.0025435	0.0119605	9.43657	RYR1;SKI;SELENON;MYORG
Upregulated	935	Protein Maturation (GO:0051604)	15/117	0.00256494	0.0120484	2.45912	SRGN;GALNT2;PTCH1;AEBP1;ECE2;PCSK5;TSPAN33;CTSS;PHEX;ADAM17;CASP7;MMP14;BMP1;XPNPEP3;CPE
Upregulated	936	Regulation Of Cellular Catabolic Process (GO:0031329)	10/63	0.00257774	0.0120955	3.18099	MTMR3;DRAM1;ROCK1;HSPB1;EP300;NUPR1;ABCD1;DCAF12;RAB8A;GPR137B
Upregulated	937	Calcium Ion Transmembrane Import Into Cytosol (GO:0097553)	12/83	0.00262879	0.0123219	2.79688	RYR1;PLCB3;PTPRC;F2R;PLCE1;ITPR2;FLNA;TRPV3;PKD2;CLU;FGF2;PLCD1
Upregulated	938	Ephrin Receptor Signaling Pathway (GO:0048013)	8/43	0.00271745	0.0126777	3.77899	LYN;EFNB1;YES1;MMP2;FYN;EFNA4;CRK;EPHB4
Upregulated	939	Intracellular Glucose Homeostasis (GO:0001678)	8/43	0.00271745	0.0126777	3.77899	UNC13B;NGFR;LRRC8A;SIRT1;FOXO1;HK2;GCK;IGF1R
Upregulated	940	Positive Regulation Of Receptor-Mediated Endocytosis (GO:0048260)	8/43	0.00271745	0.0126777	3.77899	C3;ANGPT1;EGF;TBC1D5;HFE;SERPINE1;CBL;CLU
Upregulated	941	Regulation Of T Cell Receptor Signaling Pathway (GO:0050856)	7/34	0.00272202	0.0126777	4.28524	RAB29;LAPTM5;PRKD2;EZR;GBP1;LILRB4;RELA
Upregulated	942	Regulation Of Interleukin-17 Production (GO:0032660)	7/34	0.00272202	0.0126777	4.28524	TGFB1;IL18;NCKAP1L;TYK2;TLR4;VSIR;MYD88
Upregulated	943	Regulation Of Phosphatidylinositol 3-Kinase Activity (GO:0043551)	7/34	0.00272202	0.0126777	4.28524	P2RY12;PDGFRB;RUBCN;TGFB1;WDR81;PRKD1;FGF2
Upregulated	944	Branching Involved In Ureteric Bud Morphogenesis (GO:0001658)	5/18	0.00278593	0.0127856	6.35356	FOXD1;SALL1;NPNT;PKD2;FGF2
Upregulated	945	Dendritic Cell Migration (GO:0036336)	5/18	0.00278593	0.0127856	6.35356	CCR1;EPS8;GPR183;CXCR4;CLU
Upregulated	946	Immunoglobulin Production Involved In Immunoglobulin-Mediated Immune Response (GO:0002381)	5/19	0.00278593	0.0127856	6.35356	HLA-DMB;SHLD2;HLA-DRA;HLA-DOA;HLA-DPA1
Upregulated	947	Negative Regulation Of Lipid Storage (GO:0010888)	5/18	0.00278593	0.0127856	6.35356	NFKBIA;TREM2;ITGAV;ABHD5;PPARA
Upregulated	948	Neutrophil Activation (GO:0042119)	5/18	0.00278593	0.0127856	6.35356	FCER1G;TYROBP;SYK;F2RL1;LILRA2
Upregulated	949	Positive Regulation Of NLRP3 Inflammasome Complex Assembly (GO:1900227)	5/18	0.00278593	0.0127856	6.35356	MAVS;DDX3X;PRKD1;TLR4;MYD88
Upregulated	950	Positive Regulation Of Cation Transmembrane Transport (GO:1904064)	5/18	0.00278593	0.0127856	6.35356	STAC;KCNQ1;FLNA;CTSS;PIRT
Upregulated	951	Positive Regulation Of Extracellular Matrix Organization (GO:1903055)	5/18	0.00278593	0.0127856	6.35356	RB1;TGFB1;TNXB;EMILIN1;DDR2
Upregulated	952	Positive Regulation Of Macrophage Migration (GO:1905523)	5/18	0.00278593	0.0127856	6.35356	P2RY12;CSF1R;CSF1;TREM2;CMKLR1
Upregulated	953	Positive Regulation Of Natural Killer Cell Activation (GO:0032816)	5/18	0.00278593	0.0127856	6.35356	FCGR3A;TYROBP;AXL;IL18;TYK2
Upregulated	954	Regulation Of Defense Response To Virus (GO:0050688)	5/18	0.00278593	0.0127856	6.35356	HERC5;RNF216;TNFAIP3;IFNLR1;ZMPSTE24
Upregulated	955	Regulation Of Epithelial Cell Differentiation (GO:0030856)	5/18	0.00278593	0.0127856	6.35356	CEBPB;MAFF;PRKX;SOX9;CD24
Upregulated	956	Response To Axon Injury (GO:0048678)	5/18	0.00278593	0.0127856	6.35356	P2RY12;TYROBP;DPYSL3;TREM2;FOLR1
Upregulated	957	Superoxide Anion Generation (GO:0042554)	5/19	0.00278593	0.0127856	6.35356	NCF1;NCF2;SH3PXD2B;CYBB;CYBA
Upregulated	958	Positive Regulation Of Secretion By Cell (GO:1903532)	11/73	0.00280266	0.0128222	2.9353	UNC13B;TGFB2;TMED10;TGFB1;ADAM9;RAB27A;RAB9A;TREM2;EZR;SYTL4;CD2AP
Upregulated	959	Regulation Of Cell Cycle G1/S Phase Transition (GO:1902806)	11/74	0.00280266	0.0128222	2.9353	SOX2;PBRM1;CDKN2C;STXBP4;ACTL6A;PTPN6;GLI1;ARID2;ARID1A;CDC73;MLF1
Upregulated	960	Sterol Homeostasis (GO:0055092)	11/73	0.00280266	0.0128222	2.9353	CYP39A1;EHD1;LIMA1;SOAT1;IL18;LRP5;LCAT;LCP1;CD24;ABCD1;SIRT1
Upregulated	961	Response To Calcium Ion (GO:0051592)	14/106	0.00288246	0.0131736	2.51913	RYR1;AHCYL1;ADGRV1;AKR1C3;IQGAP1;PKD2;ADCY8;CLU;CDKN2AIP;ITPKB;NEDD4;ALOX5AP;ADAM9;CPNE3
Upregulated	962	Protein K63-linked Ubiquitination (GO:0070534)	9/54	0.00290336	0.0132415	3.38254	TRIM8;RNF135;RNF213;TRAF3IP2;TRIM5;NEDD4;TRIM21;TRIM22;TRIM56
Upregulated	963	Regulation Of Cyclin-Dependent Protein Kinase Activity (GO:1904029)	9/53	0.00290336	0.0132415	3.38254	HERC5;CCNA2;CCNK;BLM;CDKN2C;CCNG1;BCCIP;STOX1;CCNJL
Upregulated	964	Positive Regulation Of Double-Strand Break Repair (GO:2000781)	12/84	0.00291051	0.0132603	2.75795	SMCHD1;PBRM1;WDR48;TRRAP;SHLD2;ACTL6A;TIMELESS;SPIRE1;ERCC6;ARID2;ARID1A;SIRT1
Upregulated	965	L-amino Acid Transport (GO:0015807)	6/26	0.00296846	0.0134685	4.95721	SLC1A3;SLC1A4;SLC3A2;SLC7A11;SLC6A20;SLC38A2
Upregulated	966	cAMP-mediated Signaling (GO:0019933)	6/26	0.00296846	0.0134685	4.95721	ATF1;GHRHR;MAPK7;CGAS;ADCY2;SOX9
Upregulated	967	Positive Regulation Of Erythrocyte Differentiation (GO:0045648)	6/26	0.00296846	0.0134685	4.95721	MED1;STAT5B;STAT3;NCKAP1L;HSPA1B;HSPA1A
Upregulated	968	Response To Glucocorticoid (GO:0051384)	6/26	0.00296846	0.0134685	4.95721	GHRHR;REST;BCL2L11;FAM107A;ZFP36L2;ZFP36L1
Upregulated	969	Bone Development (GO:0060348)	8/44	0.00315752	0.0142527	3.6739	TFAP2A;SKI;GJA1;RANBP3L;SLC10A7;PTPRC;SH3PXD2B;LRP5
Upregulated	970	Chromosome Organization (GO:0051276)	8/45	0.00315752	0.0142527	3.6739	RB1;LATS1;TCF7L2;KAT6A;HAT1;AXIN2;GEM;H1-2
Upregulated	971	Extracellular Matrix Disassembly (GO:0022617)	8/44	0.00315752	0.0142527	3.6739	MMP14;GSN;MMP2;SH3PXD2B;CAPG;LAMC1;LCP1;CTSS
Upregulated	972	Positive Regulation Of Nucleocytoplasmic Transport (GO:0046824)	8/44	0.00315752	0.0142527	3.6739	MAVS;TGFB1;BAG3;NEDD4;UBR5;ZIC1;EP300;FLNA
Upregulated	973	Regulation Of Viral Entry Into Host Cell (GO:0046596)	8/44	0.00315752	0.0142527	3.6739	CD74;IFITM2;GSN;TRIM5;TRIM25;TRIM38;TRIM21;TRIM22
Upregulated	974	Neutral Amino Acid Transport (GO:0015804)	7/35	0.003237	0.0143673	4.13207	SLC7A7;SLC1A4;SLC3A2;SLC1A5;SLC7A11;SLC6A20;SLC38A2
Upregulated	975	Response To Exogenous dsRNA (GO:0043330)	7/35	0.003237	0.0143673	4.13207	COLEC12;IFIH1;MAVS;CGAS;SLC3A2;TLR3;RIGI
Upregulated	976	Protein Stabilization (GO:0050821)	22/208	0.00327555	0.0143673	2.00365	ATF7IP;GRN;STXBP4;WFS1;CTNND1;WIZ;PARVA;CLU;HCFC1;STK3;TYROBP;WDR81;BAG3;TNIP2;SPAG1;FLNA;EP300;MSX1;TBL1X;PLPP3;HSPA1B;HSPA1A
Upregulated	977	DNA Strand Resection Involved In Replication Fork Processing (GO:0110025)	3/6	0.00327779	0.0143673	16.5077	RBBP8;NBN;SAMHD1
Upregulated	978	RIG-I Signaling Pathway (GO:0039529)	3/6	0.00327779	0.0143673	16.5077	RNF135;TRIM25;RIGI
Upregulated	979	Adherens Junction Maintenance (GO:0034334)	3/6	0.00327779	0.0143673	16.5077	FERMT2;INAVA;PLEKHA7
Upregulated	980	Bleb Assembly (GO:0032060)	3/6	0.00327779	0.0143673	16.5077	EMP1;EMP2;EMP3
Upregulated	981	Inositol Metabolic Process (GO:0006020)	3/6	0.00327779	0.0143673	16.5077	ISYNA1;IMPA2;SLC5A3
Upregulated	982	Interleukin-3-Mediated Signaling Pathway (GO:0038156)	3/6	0.00327779	0.0143673	16.5077	STAT5A;FCER1G;SYK
Upregulated	983	Macropinocytosis (GO:0044351)	3/6	0.00327779	0.0143673	16.5077	MAPKAPK2;SNX33;DOCK2
Upregulated	984	Negative Regulation Of Cardiocyte Differentiation (GO:1905208)	3/6	0.00327779	0.0143673	16.5077	FZD7;SOX6;EGFR
Upregulated	985	Negative Regulation Of Double-Strand Break Repair Via Nonhomologous End Joining (GO:2001033)	3/6	0.00327779	0.0143673	16.5077	HSF1;TFIP11;ERCC6
Upregulated	986	Negative Regulation Of Membrane Protein Ectodomain Proteolysis (GO:0051045)	3/6	0.00327779	0.0143673	16.5077	ROCK1;TIMP2;TIMP3
Upregulated	987	Negative Regulation Of p38MAPK Cascade (GO:1903753)	3/6	0.00327779	0.0143673	16.5077	DUSP1;TREM2;EZR
Upregulated	988	Negative Regulation Of Telomere Capping (GO:1904354)	3/6	0.00327779	0.0143673	16.5077	ERCC4;NBN;SMG6
Upregulated	989	Nose Development (GO:0043584)	3/6	0.00327779	0.0143673	16.5077	SKI;SMCHD1;GLI3
Upregulated	990	Nucleotide-Binding Oligomerization Domain Containing 2 Signaling Pathway (GO:0070431)	3/6	0.00327779	0.0143673	16.5077	RIPK2;OTULIN;RELA
Upregulated	991	Pharyngeal Arch Artery Morphogenesis (GO:0061626)	3/6	0.00327779	0.0143673	16.5077	TGFB2;FOLR1;BMPR1A
Upregulated	992	Positive Regulation Of Amyloid-Beta Clearance (GO:1900223)	3/6	0.00327779	0.0143673	16.5077	LRP1;ROCK1;TREM2
Upregulated	993	Positive Regulation Of Lipopolysaccharide-Mediated Signaling Pathway (GO:0031666)	3/6	0.00327779	0.0143673	16.5077	CD180;LY86;SASH1
Upregulated	994	Regulation Of NK T Cell Proliferation (GO:0051140)	3/6	0.00327779	0.0143673	16.5077	IL18;TYK2;RASAL3
Upregulated	995	Regulation Of Collagen Fibril Organization (GO:1904026)	3/6	0.00327779	0.0143673	16.5077	RB1;TNXB;EMILIN1
Upregulated	996	Regulation Of Extracellular Matrix Assembly (GO:1901201)	3/6	0.00327779	0.0143673	16.5077	NOTCH1;TGFB1;EMILIN1
Upregulated	997	Regulation Of Leukocyte Degranulation (GO:0043300)	3/7	0.00327779	0.0143673	16.5077	LYN;FER;SYK
Upregulated	998	Regulation Of Nucleotide-Binding Oligomerization Domain Containing 2 Signaling Pathway (GO:0070432)	3/6	0.00327779	0.0143673	16.5077	SLC15A3;HSPA1B;HSPA1A
Upregulated	999	Regulation Of Osteoclast Development (GO:2001204)	3/6	0.00327779	0.0143673	16.5077	NOTCH2;TYROBP;LILRB1
Upregulated	1000	Regulation Of Vascular Associated Smooth Muscle Cell Differentiation (GO:1905063)	3/6	0.00327779	0.0143673	16.5077	NFATC3;NFATC2;NFATC1
Upregulated	1001	Smooth Muscle Cell Migration (GO:0014909)	3/6	0.00327779	0.0143673	16.5077	DDR1;PDGFRB;PARVA
Upregulated	1002	Substrate-Dependent Cell Migration, Cell Extension (GO:0006930)	3/6	0.00327779	0.0143673	16.5077	P2RY12;OPHN1;NTN1
Upregulated	1003	Apical Junction Assembly (GO:0043297)	9/54	0.00331039	0.0144958	3.30727	CLDN10;WDR1;PARD3;CLDN23;RAB13;PKN2;PAK2;RHOA;VCL
Upregulated	1004	Protein Deubiquitination (GO:0016579)	14/112	0.00342809	0.0149962	2.46538	OTUD4;USP24;USP47;ZRANB1;USP38;USP4;MINDY2;USP3;USP34;TNFAIP3;USP28;OTULIN;USP1;USP40
Upregulated	1005	Cardiac Epithelial To Mesenchymal Transition (GO:0060317)	5/19	0.00360462	0.0155513	5.89956	TGFBR3;TGFB2;NOTCH1;TBX3;TGFBR1
Upregulated	1006	Chondroitin Sulfate Proteoglycan Biosynthetic Process (GO:0050650)	5/19	0.00360462	0.0155513	5.89956	CSGALNACT1;CHST9;CHST11;B3GAT2;CHST3
Upregulated	1007	Inositol Phosphate-Mediated Signaling (GO:0048016)	5/19	0.00360462	0.0155513	5.89956	NFATC3;NFATC2;PLCE1;NFATC1;NFATC4
Upregulated	1008	Intrinsic Apoptotic Signaling Pathway In Response To DNA Damage By P53 Class Mediator (GO:0042771)	5/19	0.00360462	0.0155513	5.89956	DDIT4;EP300;HIPK1;USP28;SIRT1
Upregulated	1009	Negative Regulation Of Fatty Acid Metabolic Process (GO:0045922)	5/19	0.00360462	0.0155513	5.89956	NCOR1;ERLIN1;ERLIN2;SOX9;DCAF5
Upregulated	1010	Positive Regulation Of Histone Methylation (GO:0031062)	5/19	0.00360462	0.0155513	5.89956	SMAD4;KANSL3;BAZ2A;SIRT1;HCFC1
Upregulated	1011	Regulation Of Insulin-Like Growth Factor Receptor Signaling Pathway (GO:0043567)	5/19	0.00360462	0.0155513	5.89956	GHRHR;IGFBP5;INPPL1;PHIP;MYORG
Upregulated	1012	Regulation Of Smooth Muscle Cell Migration (GO:0014910)	5/19	0.00360462	0.0155513	5.89956	PDGFRB;IGFBP5;LRP1;SERPINE1;BMPR1A
Upregulated	1013	Response To Fibroblast Growth Factor (GO:0071774)	5/20	0.00360462	0.0155513	5.89956	SETX;NDNF;ELK1;ZFP36L2;ZFP36L1
Upregulated	1014	Activation Of Phospholipase C Activity (GO:0007202)	6/27	0.00363431	0.0155513	4.72101	CD86;P2RY12;C5AR1;ARHGAP6;EGFR;RASGRP4
Upregulated	1015	Negative Regulation Of NIK/NF-kappaB Signaling (GO:1901223)	6/27	0.00363431	0.0155513	4.72101	DDX3X;SPI1;MYO1C;TSPAN6;BMP7;RELA
Upregulated	1016	Epithelial Cell Differentiation (GO:0030855)	16/132	0.0036361	0.0155513	2.28398	KDM6B;YAP1;CPT1A;FZD7;SCRIB;GLI1;CNN3;LATS1;KRT19;MAF;BDH2;DHRS9;CASP6;TPP1;HNRNPH3;IRF6
Upregulated	1017	Cell Projection Assembly (GO:0030031)	4/12	0.0036435	0.0155513	8.25675	GSN;SCIN;NCKAP1L;MTSS2
Upregulated	1018	Endochondral Bone Morphogenesis (GO:0060350)	4/12	0.0036435	0.0155513	8.25675	FOXC1;INPPL1;TMEM119;BMPR1B
Upregulated	1019	Microvillus Organization (GO:0032528)	4/13	0.0036435	0.0155513	8.25675	RAP1B;MINK1;FXYD5;TNIK
Upregulated	1020	Morphogenesis Of A Polarized Epithelium (GO:0001738)	4/12	0.0036435	0.0155513	8.25675	YAP1;VANGL2;INTU;SCRIB
Upregulated	1021	Multicellular Organismal-Level Iron Ion Homeostasis (GO:0060586)	4/12	0.0036435	0.0155513	8.25675	HFE;SLC40A1;CYBRD1;NEO1
Upregulated	1022	Myelination In Peripheral Nervous System (GO:0022011)	4/12	0.0036435	0.0155513	8.25675	SKI;ARHGEF10;PARD3;PRDX6
Upregulated	1023	Negative Regulation Of Hippo Signaling (GO:0035331)	4/12	0.0036435	0.0155513	8.25675	DLG5;WWC1;WTIP;VGLL4
Upregulated	1024	Negative Regulation Of Intrinsic Apoptotic Signaling Pathway In Response To DNA Damage By P53 Class Mediator (GO:1902166)	4/12	0.0036435	0.0155513	8.25675	CD74;MUC1;BCL2;SIRT1
Upregulated	1025	Positive Regulation Of Reactive Oxygen Species Biosynthetic Process (GO:1903428)	4/12	0.0036435	0.0155513	8.25675	RAB27A;CYBA;SLC5A3;TLR4
Upregulated	1026	Regulation Of Chemokine (C-X-C Motif) Ligand 2 Production (GO:2000341)	4/12	0.0036435	0.0155513	8.25675	F2RL1;LCP1;KLF4;TLR4
Upregulated	1027	Regulation Of Lymphocyte Migration (GO:2000401)	4/12	0.0036435	0.0155513	8.25675	SPN;STK10;MSN;JAM2
Upregulated	1028	Regulation Of Retinoic Acid Receptor Signaling Pathway (GO:0048385)	4/12	0.0036435	0.0155513	8.25675	ASXL1;CTBP2;CNOT1;KLF2
Upregulated	1029	Spinal Cord Development (GO:0021510)	4/12	0.0036435	0.0155513	8.25675	RELN;LOXL3;PKD2;GLI2
Upregulated	1030	Regulation Of Apoptotic Signaling Pathway (GO:2001233)	8/45	0.00365101	0.0155682	3.5745	CX3CR1;RB1;BCL2;FAS;TMBIM6;TPD52L1;CTSS;TGFBR1
Upregulated	1031	Cellular Response To Light Stimulus (GO:0071482)	10/65	0.00367641	0.015631	3.0072	CUL4A;USP47;CREBBP;ERCC4;POLD1;RHBDD1;NEDD4;EP300;BMF;USP28
Upregulated	1032	Regulation Of Cell-Matrix Adhesion (GO:0001952)	10/65	0.00367641	0.015631	3.0072	CSF1;ROCK1;PEAK1;MINK1;EMP2;FYN;TLN1;RHOA;VCL;GPM6B
Upregulated	1033	Response To Reactive Oxygen Species (GO:0000302)	10/66	0.00367641	0.015631	3.0072	FER;NCF1;CHUK;CAT;FYN;FOS;PKD2;PEX12;SIRT1;EGFR
Upregulated	1034	Negative Regulation Of Developmental Process (GO:0051093)	14/109	0.00373093	0.0158475	2.43935	KANK1;FOXC1;SPI1;NOTCH1;TGFB1;ROCK1;ACTL6A;FOXJ1;TENT5C;SAP30;SIN3A;NFIB;SOX9;SINHCAF
Upregulated	1035	Axonemal Dynein Complex Assembly (GO:0070286)	7/37	0.00382307	0.0161918	3.98947	ODAD3;ODAD2;DNAH7;SPAG1;DNAAF5;ZMYND10;CCDC40
Upregulated	1036	Negative Regulation Of Organelle Assembly (GO:1902116)	7/36	0.00382307	0.0161918	3.98947	YAP1;RBM14;SMAD4;TMEM39A;NUPR1;MTM1;CDK5RAP2
Upregulated	1037	Positive Regulation Of Myeloid Cell Differentiation (GO:0045639)	7/36	0.00382307	0.0161918	3.98947	MED1;STAT5B;SCIN;STAT3;NCKAP1L;HSPA1B;HSPA1A
Upregulated	1038	Phosphatidylinositol Biosynthetic Process (GO:0006661)	13/98	0.00385232	0.0163	2.5311	PI4K2B;MTMR3;PIGO;INPPL1;PIK3C2A;FGF2;PIGV;MTM1;ITPKB;PIKFYVE;PIK3CA;INPP5D;SOCS6
Upregulated	1039	Regulation Of Insulin Secretion (GO:0050796)	12/87	0.00390537	0.0165086	2.64739	HADHA;TCF7L2;REST;STXBP4;LRP5;RFX3;LRRC8A;INHBB;TM7SF3;ADCY8;FOXO1;GCK
Upregulated	1040	Peptidyl-Threonine Modification (GO:0018210)	10/66	0.00411534	0.0173627	2.95341	DYRK3;ROCK1;GALNT2;PRKD2;PRKD1;CDC42BPB;HIPK1;TGFBR1;HIPK3;TGFBR2
Upregulated	1041	Sensory Organ Development (GO:0007423)	10/70	0.00411534	0.0173627	2.95341	SOX2;SMCHD1;FOXC1;TGFB2;SALL2;SH3PXD2B;PAX6;HIPK1;BMPR1B;FREM2
Upregulated	1042	Amino Acid Transport (GO:0006865)	8/46	0.00420206	0.0176438	3.48033	SLC7A7;SLC1A4;SLC3A2;SLC1A5;SLC7A11;SLC6A20;SLC38A2;SLC7A2
Upregulated	1043	Myofibril Assembly (GO:0030239)	8/46	0.00420206	0.0176438	3.48033	PDGFRB;KRT19;CSRP2;WDR1;CSRP1;FLII;TMOD3;TCAP
Upregulated	1044	Negative Regulation Of Cellular Metabolic Process (GO:0031324)	8/46	0.00420206	0.0176438	3.48033	TFAP2A;NCOR1;RBL1;ITGAV;YBX1;NUPR1;PPARA;SIRT1
Upregulated	1045	Regulation Of mRNA Catabolic Process (GO:0061013)	8/46	0.00420206	0.0176438	3.48033	CNOT1;MAPKAPK2;SERBP1;CASC3;ZC3HAV1;VIM;ZFP36L2;ZFP36L1
Upregulated	1046	Replication Fork Processing (GO:0031297)	8/46	0.00420206	0.0176438	3.48033	EXD2;FAM111A;BLM;FBH1;RBBP8;NBN;SAMHD1;PRIMPOL
Upregulated	1047	Cell Morphogenesis Involved In Neuron Differentiation (GO:0048667)	11/77	0.00427515	0.0178994	2.75707	RB1;FARP1;OPHN1;SLITRK2;RYK;PARD3;SDC2;DOCK7;MINK1;LRP4;RAB8A
Upregulated	1048	Monoatomic Cation Homeostasis (GO:0055080)	11/77	0.00427515	0.0178994	2.75707	SELENON;SLC12A4;WFS1;HFE;SLC40A1;CIB2;CYBRD1;SLC39A12;FAM20A;NEO1;SLC12A7
Upregulated	1049	Positive Regulation Of JNK Cascade (GO:0046330)	11/77	0.00427515	0.0178994	2.75707	MFHAS1;NCF1;FZD7;MINK1;F2RL1;RIPK1;TNIK;LTBR;TPD52L1;TLR3;MAP3K5
Upregulated	1050	Mitotic Cell Cycle Phase Transition (GO:0044772)	14/111	0.00440196	0.0182511	2.38891	TPD52L1;GSPT1;EPS8;CCNA2;LATS1;CUL4A;WEE1;LATS2;CDK4;CDK2;CCNG1;RCC1;FBXL7;CCNJL
Upregulated	1051	Mitotic Sister Chromatid Segregation (GO:0000070)	14/111	0.00440196	0.0182511	2.38891	ARHGEF10;AKAP8L;BCCIP;SPICE1;SMC3;SMC1A;SMC4;WAPL;RHOA;STAG1;STAG2;FLNA;KMT5A;LSM14A
Upregulated	1052	Determination Of Bilateral Symmetry (GO:0009855)	6/28	0.00440485	0.0182511	4.50628	ODAD3;NOTCH1;ODAD2;FOXJ1;PKD2;CFAP53
Upregulated	1053	Diterpenoid Metabolic Process (GO:0016101)	6/28	0.00440485	0.0182511	4.50628	LRP1;RDH10;AKR1C3;RDH5;LRAT;DHRS3
Upregulated	1054	Morphogenesis Of An Epithelium (GO:0002009)	6/29	0.00440485	0.0182511	4.50628	DAG1;TIMELESS;PRKX;SOX9;TBX18;VCL
Upregulated	1055	Negative Regulation Of Type II Interferon Production (GO:0032689)	6/28	0.00440485	0.0182511	4.50628	LAPTM5;LILRB1;LILRB4;TLR4;VSIR;HAVCR2
Upregulated	1056	Negative Regulation Of Wound Healing (GO:0061045)	6/28	0.00440485	0.0182511	4.50628	MMRN1;CD109;SERPINE1;FGF2;CRK;PHLDB2
Upregulated	1057	Positive Regulation Of Protein Import Into Nucleus (GO:0042307)	6/28	0.00440485	0.0182511	4.50628	MAVS;TGFB1;UBR5;ZIC1;EP300;FLNA
Upregulated	1058	Regulation Of DNA Damage Response, Signal Transduction By P53 Class Mediator (GO:0043516)	6/28	0.00440485	0.0182511	4.50628	CD74;PMAIP1;PTTG1IP;KMT5A;MSX1;SIRT1
Upregulated	1059	Regulation Of Platelet Activation (GO:0010543)	6/28	0.00440485	0.0182511	4.50628	LYN;FCER1G;SYK;PLEK;FLNA;TLR4
Upregulated	1060	Regulation Of Protein Targeting To Membrane (GO:0090313)	6/28	0.00440485	0.0182511	4.50628	ITGAM;MYO1C;ITGB2;ERBB2;FYN;SLC51B
Upregulated	1061	Regulation Of Ossification (GO:0030278)	7/37	0.00448623	0.0185532	3.85637	NOTCH1;S1PR1;LRP4;ENPP1;SOX9;TENT5A;DDR2
Upregulated	1062	Response To cAMP (GO:0051591)	7/38	0.00448623	0.0185532	3.85637	RAP1B;IGFBP5;KCNQ1;RAPGEF1;PKD2;EZR;ZFP36L1
Upregulated	1063	Cilium-Dependent Cell Motility (GO:0060285)	5/20	0.00458243	0.0187743	5.50609	DNAH7;TEKT1;TEKT2;RFX3;CFAP54
Upregulated	1064	Endothelial Cell Development (GO:0001885)	5/20	0.00458243	0.0187743	5.50609	RAP1B;RAPGEF1;MSN;F2RL1;ICAM1
Upregulated	1065	Lipopolysaccharide-Mediated Signaling Pathway (GO:0031663)	5/20	0.00458243	0.0187743	5.50609	LYN;TGFB1;EHHADH;IL18;TLR4
Upregulated	1066	Negative Regulation Of Phosphate Metabolic Process (GO:0045936)	5/20	0.00458243	0.0187743	5.50609	CDKN2C;ROCK1;PLEK;BMP7;SIRT1
Upregulated	1067	Negative Regulation Of Protein Localization To Cell Periphery (GO:1904376)	5/20	0.00458243	0.0187743	5.50609	TGFB1;PPFIA1;PPP2R5A;GBP1;RHOQ
Upregulated	1068	Negative Regulation Of Protein Localization To Plasma Membrane (GO:1903077)	5/20	0.00458243	0.0187743	5.50609	TGFB1;PPFIA1;PPP2R5A;GBP1;RHOQ
Upregulated	1069	Positive Regulation Of Antigen Receptor-Mediated Signaling Pathway (GO:0050857)	5/20	0.00458243	0.0187743	5.50609	PTPRC;NFAM1;RAB29;PRKD2;RELA
Upregulated	1070	Positive Regulation Of Vascular Associated Smooth Muscle Cell Proliferation (GO:1904707)	5/20	0.00458243	0.0187743	5.50609	GJA1;IGFBP5;MMP2;FGF2;BMPR1A
Upregulated	1071	Pulmonary Valve Development (GO:0003177)	5/20	0.00458243	0.0187743	5.50609	NOTCH2;TGFB2;NOTCH1;NFATC1;TNFRSF1A
Upregulated	1072	Response To Ketone (GO:1901654)	5/20	0.00458243	0.0187743	5.50609	YAP1;TGFBR3;TGFB2;TGFB1;ABHD2
Upregulated	1073	Regulation Of Organelle Organization (GO:0033043)	13/100	0.00458909	0.0187841	2.47276	MSN;PDE4DIP;ACTR8;MTM1;SYDE1;LMAN1;MAVS;CAPN2;EP300;PLXNB1;EZR;PAK2;STOX1
Upregulated	1074	Negative Regulation Of Protein Modification Process (GO:0031400)	11/78	0.00472549	0.0193243	2.71583	LYN;NIBAN1;PPP1R15B;WWTR1;MFHAS1;TGFB1;FBLN1;PLPP3;PTPN13;SIRT1;LRP6
Upregulated	1075	Membrane Lipid Biosynthetic Process (GO:0046467)	9/57	0.00480515	0.0195772	3.10028	SGPL1;SPTLC3;PRKD3;B3GNT5;PRKD2;PRKD1;SPTSSA;PLPP3;HACD4
Upregulated	1076	Post-Transcriptional Regulation Of Gene Expression (GO:0010608)	9/57	0.00480515	0.0195772	3.10028	NANOS1;CYFIP1;MSI1;MSI2;ELP4;METTL16;PARP9;GIGYF2;GCN1
Upregulated	1077	Regulation Of Transcription Initiation By RNA Polymerase II (GO:0060260)	9/57	0.00480515	0.0195772	3.10028	MED12;MED23;MED1;MED13;CDK4;TAF8;PPM1D;TAF4;TAF3
Upregulated	1078	Signal Transduction In Response To DNA Damage (GO:0042770)	9/57	0.00480515	0.0195772	3.10028	DTX3L;ERCC4;MYO6;CRY1;MAP3K20;NBN;ERCC6;PARP9;USP28
Upregulated	1079	Protein Monoubiquitination (GO:0006513)	8/47	0.00481495	0.0195989	3.39099	RNF20;TRIM25;FANCC;PEX12;TRIM21;RNF40;TOPORS;TRIM56
Upregulated	1080	Cytosolic Transport (GO:0016482)	15/127	0.00486249	0.0197741	2.27808	SYS1;RHOBTB3;LAPTM5;EMP2;RAB43;PIKFYVE;SNX2;WDR81;HEATR5A;KIF16B;TBC1D5;RAB29;ANKFY1;RAB9A;ERC1
Upregulated	1081	ERBB2 Signaling Pathway (GO:0038128)	4/13	0.00502642	0.020124	7.33911	EGF;ERBB2;CPNE3;EGFR
Upregulated	1082	MHC Class II Protein Complex Assembly (GO:0002399)	4/14	0.00502642	0.020124	7.33911	HLA-DMB;HLA-DRA;HLA-DOA;HLA-DPA1
Upregulated	1083	Atrioventricular Valve Development (GO:0003171)	4/13	0.00502642	0.020124	7.33911	TGFB2;NOTCH1;TGFBR2;BMPR1A
Upregulated	1084	Chondroitin Sulfate Biosynthetic Process (GO:0030206)	4/13	0.00502642	0.020124	7.33911	CSGALNACT1;CHST9;CHST11;CHST3
Upregulated	1085	Immune Response-Regulating Cell Surface Receptor Signaling Pathway (GO:0002768)	4/13	0.00502642	0.020124	7.33911	LYN;CD40;LILRB1;CD24
Upregulated	1086	Inner Dynein Arm Assembly (GO:0036159)	4/14	0.00502642	0.020124	7.33911	DNAH7;DNAAF5;ZMYND10;CCDC40
Upregulated	1087	Negative Regulation Of Myoblast Differentiation (GO:0045662)	4/13	0.00502642	0.020124	7.33911	NOTCH1;TGFB1;SOX9;TBX3
Upregulated	1088	Negative Regulation Of Neuroinflammatory Response (GO:0150079)	4/13	0.00502642	0.020124	7.33911	GRN;PTPRC;TREM2;CST7
Upregulated	1089	Peptide Antigen Assembly With MHC Class II Protein Complex (GO:0002503)	4/14	0.00502642	0.020124	7.33911	HLA-DMB;HLA-DRA;HLA-DOA;HLA-DPA1
Upregulated	1090	Positive Regulation Of Glycoprotein Biosynthetic Process (GO:0010560)	4/13	0.00502642	0.020124	7.33911	SOAT1;SLC2A10;SLC51B;RAMP1
Upregulated	1091	Positive Regulation Of Leukocyte Degranulation (GO:0043302)	4/13	0.00502642	0.020124	7.33911	ITGAM;SYK;ITGB2;F2RL1
Upregulated	1092	Protein Hydroxylation (GO:0018126)	4/13	0.00502642	0.020124	7.33911	P3H2;P3H4;PLOD2;PLOD1
Upregulated	1093	Regulation Of Intrinsic Apoptotic Signaling Pathway In Response To DNA Damage By P53 Class Mediator (GO:1902165)	4/13	0.00502642	0.020124	7.33911	CD74;MUC1;BCL2;SIRT1
Upregulated	1094	Regulation Of Mast Cell Degranulation (GO:0043304)	4/14	0.00502642	0.020124	7.33911	LYN;CD84;FER;SYK
Upregulated	1095	Regulation Of Response To Endoplasmic Reticulum Stress (GO:1905897)	4/13	0.00502642	0.020124	7.33911	WFS1;LPCAT3;NUPR1;CLU
Upregulated	1096	Response To Chemokine (GO:1990868)	4/13	0.00502642	0.020124	7.33911	FOXC1;DUSP1;DOCK8;RHOA
Upregulated	1097	Secondary Palate Development (GO:0062009)	4/13	0.00502642	0.020124	7.33911	TGFBR3;SMAD4;TGFB2;TGFBR2
Upregulated	1098	B Cell Differentiation (GO:0030183)	10/68	0.00511667	0.0204295	2.8514	DCAF1;LYL1;KLF6;VCAM1;PTPRC;NFAM1;CLCF1;BLNK;IRF2BP2;TCF3
Upregulated	1099	Regulation Of Endopeptidase Activity (GO:0052548)	10/69	0.00511667	0.0204295	2.8514	CRB2;SERPINA1;SERPIND1;SERPINE1;TIMP2;SERPINH1;TIMP3;SERPING1;VSIR;BIRC3
Upregulated	1100	Telomere Maintenance (GO:0000723)	10/68	0.00511667	0.0204295	2.8514	DCLRE1B;BLM;SP100;ERCC4;SHLD2;ACTL6A;STON1;SMC5;NBN;ACTR8
Upregulated	1101	G2/M Transition Of Mitotic Cell Cycle (GO:0000086)	7/38	0.00523258	0.0208355	3.73186	CCNA2;LATS1;WEE1;CDK2;TPD52L1;BACH1;FBXL7
Upregulated	1102	Connective Tissue Development (GO:0061448)	7/38	0.00523258	0.0208355	3.73186	SH3PXD2B;ZNF516;LRP5;ITGB8;SOX9;SOX6;SOX5
Upregulated	1103	Heterochromatin Organization (GO:0070828)	7/39	0.00523258	0.0208355	3.73186	RB1;SETDB1;PRDM16;UBR5;BAZ2A;PPM1D;SIRT1
Upregulated	1104	RNA Biosynthetic Process (GO:0032774)	6/29	0.00528938	0.0209099	4.31022	SETX;PRMT5;POLA1;TAF4;ZFP36L2;ZFP36L1
Upregulated	1105	Heterochromatin Formation (GO:0031507)	6/32	0.00528938	0.0209099	4.31022	RB1;ZNFX1;UBR5;BAZ2A;PPM1D;SIRT1
Upregulated	1106	Maintenance Of Blood-Brain Barrier (GO:0035633)	6/29	0.00528938	0.0209099	4.31022	GJA1;GJB6;LAMC1;JAM2;VCL;TJP2
Upregulated	1107	Peptidyl-Tyrosine Dephosphorylation (GO:0035335)	6/29	0.00528938	0.0209099	4.31022	PTPRZ1;DUSP1;PTPN6;PTPN12;PTPN13;PTPRF
Upregulated	1108	Positive Regulation Of Microtubule Polymerization (GO:0031116)	6/29	0.00528938	0.0209099	4.31022	PDE4DIP;SLAIN2;MAPRE1;HSPA1B;CDK5RAP2;HSPA1A
Upregulated	1109	Protein Acetylation (GO:0006473)	6/29	0.00528938	0.0209099	4.31022	CREBBP;KAT6A;HAT1;EP300;SIRT1;FOXO1
Upregulated	1110	Regulation Of Developmental Growth (GO:0048638)	6/29	0.00528938	0.0209099	4.31022	STAT5A;LATS1;STAT5B;NIPBL;LATS2;SIN3A
Upregulated	1111	Regulation Of Establishment Of Planar Polarity (GO:0090175)	6/29	0.00528938	0.0209099	4.31022	VANGL1;FZD2;VANGL2;SMURF2;FZD7;RHOA
Upregulated	1112	Peptidyl-Threonine Phosphorylation (GO:0018107)	9/58	0.00540515	0.021241	3.03692	DYRK3;ROCK1;PRKD2;PRKD1;CDC42BPB;HIPK1;TGFBR1;HIPK3;TGFBR2
Upregulated	1113	Response To Organic Cyclic Compound (GO:0014070)	9/58	0.00540515	0.021241	3.03692	ATF1;STAT5B;TGFB1;IGFBP5;STAT3;IL18;PMAIP1;CLU;TLR3
Upregulated	1114	T Cell Apoptotic Process (GO:0070231)	3/7	0.00549265	0.021241	12.3804	FAS;RIPK1;GLI3
Upregulated	1115	Cell Migration Involved In Heart Development (GO:0060973)	3/7	0.00549265	0.021241	12.3804	PDGFRB;NOTCH1;FOLR1
Upregulated	1116	Cellular Response To Angiotensin (GO:1904385)	3/7	0.00549265	0.021241	12.3804	AHCYL1;NFKB1;RELA
Upregulated	1117	Coronary Vasculature Morphogenesis (GO:0060977)	3/7	0.00549265	0.021241	12.3804	TGFBR3;NOTCH1;TGFBR1
Upregulated	1118	Dermatan Sulfate Proteoglycan Biosynthetic Process (GO:0050651)	3/7	0.00549265	0.021241	12.3804	CSGALNACT1;DSE;CHST14
Upregulated	1119	Establishment Of Centrosome Localization (GO:0051660)	3/7	0.00549265	0.021241	12.3804	PARD3;EZR;PARD3B
Upregulated	1120	Negative Regulation Of CD8-positive, Alpha-Beta T Cell Activation (GO:2001186)	3/7	0.00549265	0.021241	12.3804	HFE;LILRB1;VSIR
Upregulated	1121	Negative Regulation Of T Cell Mediated Cytotoxicity (GO:0001915)	3/7	0.00549265	0.021241	12.3804	PTPRC;LILRB1;NCKAP1L
Upregulated	1122	Negative Regulation Of Leukocyte Proliferation (GO:0070664)	3/7	0.00549265	0.021241	12.3804	LYN;TNFAIP3;LILRB1
Upregulated	1123	Negative Regulation Of Vascular Associated Smooth Muscle Cell Differentiation (GO:1905064)	3/7	0.00549265	0.021241	12.3804	NFATC3;NFATC2;NFATC1
Upregulated	1124	Osteoblast Development (GO:0002076)	3/7	0.00549265	0.021241	12.3804	CLEC5A;LRP5;GLI2
Upregulated	1125	Peptidyl-Lysine Hydroxylation (GO:0017185)	3/7	0.00549265	0.021241	12.3804	P3H4;PLOD2;PLOD1
Upregulated	1126	Positive Regulation Of Glial Cell Migration (GO:1903977)	3/7	0.00549265	0.021241	12.3804	P2RY12;CSF1;TREM2
Upregulated	1127	Positive Regulation Of Insulin-Like Growth Factor Receptor Signaling Pathway (GO:0043568)	3/7	0.00549265	0.021241	12.3804	GHRHR;PHIP;MYORG
Upregulated	1128	Positive Regulation Of Microtubule Nucleation (GO:0090063)	3/7	0.00549265	0.021241	12.3804	PDE4DIP;HSPA1B;HSPA1A
Upregulated	1129	Protein Deubiquitination Involved In Ubiquitin-Dependent Protein Catabolic Process (GO:0071947)	3/7	0.00549265	0.021241	12.3804	ZRANB1;TNFAIP3;USP28
Upregulated	1130	Regulation Of Apoptotic Cell Clearance (GO:2000425)	3/7	0.00549265	0.021241	12.3804	C3;C4B;C4A
Upregulated	1131	Regulation Of Cilium Beat Frequency (GO:0003356)	3/7	0.00549265	0.021241	12.3804	ODAD2;CFAP43;CCDC40
Upregulated	1132	Regulation Of Lymphocyte Apoptotic Process (GO:0070228)	3/7	0.00549265	0.021241	12.3804	LYN;BTK;PRKD2
Upregulated	1133	Regulation Of Vascular Wound Healing (GO:0061043)	3/7	0.00549265	0.021241	12.3804	FOXC2;SERPINE1;TNFAIP3
Upregulated	1134	Sulfur Amino Acid Transport (GO:0000101)	3/7	0.00549265	0.021241	12.3804	SLC1A4;SLC3A2;SLC7A11
Upregulated	1135	Ventricular Trabecula Myocardium Morphogenesis (GO:0003222)	3/7	0.00549265	0.021241	12.3804	TGFB2;NOTCH1;TGFBR1
Upregulated	1136	Regulation Of Cell Communication (GO:0010646)	8/49	0.00549402	0.021241	3.30611	CCNK;NCOA5;ITGB8;ITGAV;CDK13;CRK;LTBP1;TBX18
Upregulated	1137	Regulation Of RNA Metabolic Process (GO:0051252)	12/91	0.00563815	0.021779	2.51304	RBM38;PTBP1;MED1;SON;AHNAK;TRRAP;ATXN7;HNRNPF;HNRNPH3;RRP1B;MBNL3;PRDX6
Upregulated	1138	DNA-templated DNA Replication (GO:0006261)	10/69	0.00568406	0.0219371	2.80299	POLA1;BLM;POLD1;GINS3;TWNK;REV3L;RECQL;MCMBP;CDK2AP1;PRIMPOL
Upregulated	1139	Endocardial Cushion Morphogenesis (GO:0003203)	5/21	0.00573492	0.0220311	5.1618	TGFB2;NOTCH1;SOX9;TGFBR2;BMPR1A
Upregulated	1140	Modulation By Symbiont Of Entry Into Host (GO:0052372)	5/21	0.00573492	0.0220311	5.1618	TRIM5;TRIM25;TRIM38;TRIM21;TRIM22
Upregulated	1141	Negative Regulation Of Double-Strand Break Repair Via Homologous Recombination (GO:2000042)	5/21	0.00573492	0.0220311	5.1618	SMCHD1;FBH1;SHLD2;CGAS;KMT5A
Upregulated	1142	Negative Regulation Of Osteoclast Differentiation (GO:0045671)	5/21	0.00573492	0.0220311	5.1618	LILRB1;LILRB4;TLR4;GPR137B;TLR3
Upregulated	1143	Regulation Of Membrane Protein Ectodomain Proteolysis (GO:0051043)	5/21	0.00573492	0.0220311	5.1618	ROCK1;TIMP2;ADAM9;TIMP3;SNX33
Upregulated	1144	Negative Regulation Of Protein Serine/Threonine Kinase Activity (GO:0071901)	11/80	0.00573853	0.0220311	2.63695	RB1;LATS1;LYN;CEBPA;LATS2;DUSP1;STK38;LRP5;SIRT1;BMP7;LRP6
Upregulated	1145	Chordate Embryonic Development (GO:0043009)	9/59	0.00606146	0.0232161	2.97609	TGFB1;INTU;PTCH1;ZNF568;PKD2;PCSK5;BMP7;TGFBR1;FGFR1
Upregulated	1146	Positive Regulation Of Proteolysis (GO:0045862)	9/59	0.00606146	0.0232161	2.97609	ASPH;FBXW11;PERP;RHBDD1;ADAM9;SNX33;TANK;CTSS;CTSC
Upregulated	1147	Positive Regulation Of Cell Cycle G1/S Phase Transition (GO:1902808)	7/40	0.00606831	0.0232161	3.61513	DDX3X;STXBP4;GLI1;CDC73;EGFR;STOX1;EIF4G1
Upregulated	1148	Retinoid Metabolic Process (GO:0001523)	7/40	0.00606831	0.0232161	3.61513	KDM5A;LRP1;RDH10;AKR1C3;RDH5;LRAT;DHRS3
Upregulated	1149	Erythrocyte Differentiation (GO:0030218)	8/49	0.00624367	0.0238247	3.22538	TGFBR3;LYN;MED1;MFHAS1;DYRK3;NCKAP1L;IKZF1;SLC1A5
Upregulated	1150	Nucleocytoplasmic Transport (GO:0006913)	8/50	0.00624367	0.0238247	3.22538	AHCTF1;NUP205;XPO1;CDAN1;NUP188;NUP98;MALT1;NUP160
Upregulated	1151	Regulation Of Mitotic Metaphase/Anaphase Transition (GO:0030071)	8/49	0.00624367	0.0238247	3.22538	RB1;PBRM1;DUSP1;ACTL6A;MAP3K20;ARID2;ARID1A;CDK5RAP2
Upregulated	1152	Regulation Of Vasculature Development (GO:1901342)	6/30	0.00629718	0.0239125	4.13051	EGLN1;SP100;GPNMB;ERBB2;EMP2;FGF2
Upregulated	1153	Positive Regulation Of Protein Transport (GO:0051222)	10/70	0.00629935	0.0239125	2.75619	UNC13B;TGFB2;TMED10;TGFB1;RAB29;ADAM9;TREM2;EZR;SYTL4;CD2AP
Upregulated	1154	Protein K48-linked Ubiquitination (GO:0070936)	10/70	0.00629935	0.0239125	2.75619	ZNRF2;DTX3L;RNF216;UBR5;TNFAIP3;TRIM25;SKP2;NT5C2;TRIM21;TOPORS
Upregulated	1155	Regulation Of G Protein-Coupled Receptor Signaling Pathway (GO:0008277)	10/70	0.00629935	0.0239125	2.75619	C3;ROCK1;PLEK;CRY1;PLCE1;TULP3;KCTD12;RGS9;RASGRP4;CAMKMT
Upregulated	1156	Regulation Of Actin Filament-Based Process (GO:0032970)	10/70	0.00629935	0.0239125	2.75619	PDGFRB;LRP1;ROCK1;FAM107A;EZR;IQGAP2;CRK;RHOA;RHOQ;GPM6B
Upregulated	1157	Regulation Of Cellular Biosynthetic Process (GO:0031326)	10/70	0.00629935	0.0239125	2.75619	CX3CR1;C3;CYFIP1;MED1;PDK4;MSI1;MSI2;ELP4;SIRT1;GCN1
Upregulated	1158	Activation Of Protein Kinase Activity (GO:0032147)	11/81	0.00630532	0.0239145	2.5992	CD86;TGFB2;ANGPT1;CAB39L;IL18;EMP2;ADRB2;ADCY8;TLR3;MALT1;TGFBR2
Upregulated	1159	RNA Splicing, Via Transesterification Reactions With Bulged Adenosine As Nucleophile (GO:0000377)	19/180	0.00667069	0.0249756	1.97913	SRRM2;AQR;RBM14;PRPF38A;DDX23;CWF19L2;PRPF40A;TFIP11;CASC3;SYNCRIP;PRPF3;HNRNPF;HNRNPA2B1;DHX38;SRSF4;BUD13;HNRNPH3;PABPC1;SNRNP200
Upregulated	1160	T Cell Proliferation (GO:0042098)	4/14	0.00672157	0.0249756	6.605	CADM1;DOCK8;MSN;LILRB1
Upregulated	1161	Aorta Development (GO:0035904)	4/14	0.00672157	0.0249756	6.605	PDGFRB;LRP1;PKD2;TGFBR2
Upregulated	1162	Bone Morphogenesis (GO:0060349)	4/14	0.00672157	0.0249756	6.605	TFAP2A;SKI;LRP5;BMPR1B
Upregulated	1163	Embryonic Cranial Skeleton Morphogenesis (GO:0048701)	4/14	0.00672157	0.0249756	6.605	TFAP2A;NIPBL;TGFBR1;TGFBR2
Upregulated	1164	Mammary Gland Epithelium Development (GO:0061180)	4/14	0.00672157	0.0249756	6.605	LATS1;CSF1R;SCRIB;IRF6
Upregulated	1165	Monosaccharide Transmembrane Transport (GO:0015749)	4/14	0.00672157	0.0249756	6.605	SLC2A9;SLC2A10;SLC2A12;SLC5A3
Upregulated	1166	Myotube Cell Development (GO:0014904)	4/14	0.00672157	0.0249756	6.605	RYR1;SKI;SELENON;MYORG
Upregulated	1167	Negative Regulation Of T Cell Mediated Immunity (GO:0002710)	4/14	0.00672157	0.0249756	6.605	PTPRC;HFE;LILRB1;LILRB4
Upregulated	1168	Negative Regulation Of Fatty Acid Biosynthetic Process (GO:0045717)	4/14	0.00672157	0.0249756	6.605	ERLIN1;ERLIN2;DCAF5;SIRT1
Upregulated	1169	Negative Regulation Of Nucleocytoplasmic Transport (GO:0046823)	4/14	0.00672157	0.0249756	6.605	SP100;MDFIC;RAB23;SUFU
Upregulated	1170	Negative Regulation Of Single Stranded Viral RNA Replication Via Double Stranded DNA Intermediate (GO:0045869)	4/14	0.00672157	0.0249756	6.605	APOBEC3F;SETDB1;MORC2;RESF1
Upregulated	1171	Positive Regulation Of Protein-Containing Complex Disassembly (GO:0043243)	4/14	0.00672157	0.0249756	6.605	SETX;FYCO1;CALCOCO2;IGF1R
Upregulated	1172	Regulation Of Extracellular Matrix Disassembly (GO:0010715)	4/14	0.00672157	0.0249756	6.605	DDR1;TGFB1;LRP1;DDR2
Upregulated	1173	Regulation Of Hemopoiesis (GO:1903706)	4/14	0.00672157	0.0249756	6.605	NOTCH2;BRPF1;KAT6B;KAT6A
Upregulated	1174	Regulation Of Histone H3-K4 Methylation (GO:0051569)	4/14	0.00672157	0.0249756	6.605	SMAD4;KANSL3;CTR9;HCFC1
Upregulated	1175	Regulation Of Integrin Activation (GO:0033623)	4/14	0.00672157	0.0249756	6.605	RAP1B;FERMT1;PLEK;FERMT2
Upregulated	1176	Regulation Of Macrophage Differentiation (GO:0045649)	4/14	0.00672157	0.0249756	6.605	CSF1;HSF1;RIPK1;C1QC
Upregulated	1177	Regulation Of Microglial Cell Activation (GO:1903978)	4/14	0.00672157	0.0249756	6.605	GRN;PTPRC;TREM2;CST7
Upregulated	1178	Regulation Of Phosphate Metabolic Process (GO:0019220)	4/14	0.00672157	0.0249756	6.605	IKBKB;SRPX2;CD24;SMG6
Upregulated	1179	Regulation Of Sequestering Of Triglyceride (GO:0010889)	4/14	0.00672157	0.0249756	6.605	TREM2;LCP1;OSBPL11;PPARA
Upregulated	1180	Response To Muscle Stretch (GO:0035994)	4/14	0.00672157	0.0249756	6.605	GSN;CDH2;PIK3CA;TCAP
Upregulated	1181	Smooth Muscle Contraction (GO:0006939)	4/14	0.00672157	0.0249756	6.605	SMTN;ROCK1;MYH11;PIK3C2A
Upregulated	1182	Telomere Capping (GO:0016233)	4/14	0.00672157	0.0249756	6.605	DCLRE1B;STON1;TFIP11;NBN
Upregulated	1183	Negative Regulation Of Supramolecular Fiber Organization (GO:1902904)	10/71	0.00696516	0.0258557	2.71092	KANK1;LIMA1;SMAD4;PIK3CA;ATXN7;TWF1;TREM2;EMILIN1;MAPRE1;CLU
Upregulated	1184	Cell Cycle G2/M Phase Transition (GO:0044839)	7/40	0.00699964	0.0258557	3.50547	CCNA2;LATS1;WEE1;AKAP8L;CDK2;TPD52L1;FBXL7
Upregulated	1185	Negative Regulation Of DNA Recombination (GO:0045910)	7/41	0.00699964	0.0258557	3.50547	BLM;SMCHD1;FBH1;SHLD2;CGAS;KMT5A;H1-2
Upregulated	1186	Negative Regulation Of mRNA Catabolic Process (GO:1902373)	7/41	0.00699964	0.0258557	3.50547	RBM38;SYNCRIP;YBX1;AXIN2;TENT5A;PABPC1;TENT5C
Upregulated	1187	Positive Regulation Of Myeloid Leukocyte Differentiation (GO:0002763)	7/40	0.00699964	0.0258557	3.50547	CCR1;CD74;CSF1;HSF1;RIPK1;EVI2B;ZFP36L1
[truncated: 742 more rows]

## Sheet: Supplementary Table 6
Supplementary Table 6. Pathway enrichment analyses on Significant DEGs from the analysis with adjustment for cell type proportions-with Background. Log2FC > 0.3
[truncated: 191 more rows]

[truncated: 7 more sheets: Supplementary Table 7, Supplementary Table 8, Supplementary Table 9, Supplementary Table 10, Supplementary Table 11, Supplementary Table 12, Supplementary Table 13]
